# Supplementary material for: Systematic analysis of genetic and phenotypic characteristics reveals antisense oligonucleotide therapy potential for one-third of neurodevelopmental disorders
Source: Genome Med. 2025 May 21;17:59. doi: 10.1186/s13073-025-01477-x (PMC12096787; doi:10.1186/s13073-025-01477-x)
Supplement: Supplementary file 4 — Additional file 4. Annotated NDD dataset with predicted suitable AON strategies. [file 13073_2025_1477_MOESM4_ESM.xlsx]

## Sheet: Column_info
Gene_Disease_UI	Unique identifier for every unique Gene-Disease combination
HGNC_symbol	HUGO Gene Nomenclature approved gene symbol
HGNC.ID	HUGO Gene Nomenclature Committee gene ID
Chrom	Chromosome
OMIM_GeneID	Online Mendelian Inheritance in Man (OMIM) Gene/Locus MIM number
EnsemblID	Ensembl Gene ID
OMIM_Disease_ID	Online Mendelian Inheritance in Man (OMIM) Phenotype MIM number
Disease_name	Phenotype name according to Online Mendelian Inheritance in Man (OMIM)
Inheritance_class	Inheritance (AR = Autosomal Recessive, AD = Autosomal Dominant, XL = X-linked, XLR = X-Linked Recessive, XLD = X-Linked Dominant, NA = unkown)
Sources	Supporting sources
source_scores	Source scores as described in the main tekst
Confidence_DDG2P	Status according to the The Development Disorder Genotype - Phenotype Database (DDG2P)
Confidence_sysNDD	Category according to sysNDD
ClinVar_variant_IDs	All Clinvar IDs linked to OMIM_Disease_ID if available
MANE_EnsemblID	Ensembl Transcript ID of the Matched Annotation from NCBI and EMBL-EBI (MANE) transcript
RefseqIDs	RefSeq Transcript ID of the Matched Annotation from NCBI and EMBL-EBI (MANE) transcript
ENST_coding_length	coding length according to Ensembl of the Matched Annotation from NCBI and EMBL-EBI (MANE) transcript
Uniprot_ID	UNIprot ID
UNIprot_length	coding length according to UNIprot
start_position	Gene start position according to GRCh38
end_position	Gene end position according to GRCh38
exons_inf	list of start-end of all exons of the Matched Annotation from NCBI and EMBL-EBI (MANE) transcript
lncRNAs	Ensembl Gene ID of all lncRNAs within the reported Topologically associating domain (TAD)
p_BHadj_GTX	Benjamini-Hochberg (BH) adjusted p-values of gene-lncRNA expression correlation in the GTEX brain expression data
correlating_lncRNAs	list of Ensembl Gene ID of all lncRNAs within the reported Topologically associating domain (TAD) with p_Bhadj_GTX < 0.05
pLI>0.9	Yes if pLI of gene > 0.9
AD	Yes if Autosomal Dominant inheritance (AD)
perc_LoF	percentage causative variants that are LoF
perc_LoF>0.2	Yes if percentage causative variants that are LoF is > 0.2
TANGO_(Lim.et.al)	Yes if listed as gene with at least one non-productive splicing event
uORF	Yes if a predicted uORF exists
ARE_3UTR	Yes if a predicted ARE exists
Deep_splice_variants	Yes if a deep splice variant exists
recurrent_deep_splice_variants	Yes if a recurrent deep splice variant exists
ES-VE targetable	Yes if predicted to be targetable by ES-VE
ES-RF targetable	Yes if predicted to be targetable by ES-RF
correlated lncRNA	Yes if a predicted correlated lncRNA exists
HPO_deterioration	Yes if linked to HPO deterioration
HPO_degeneration	Yes if linked to HPO degeneration
HPO_seizures	Yes if linked to HPO seizures
HPO_movement	Yes if linked to HPO movement
HPO_targetable	Yes if linked to HPO targetable

## Sheet: Targetable_NDD_dataset
Gene_Disease_UI	HGNC_symbol	HGNC.ID	Chrom	OMIM_GeneID	EnsemblID	OMIM_Disease	Disease_name	Inheritance_class	Sources	source_scores	Confidence_DDG2P	Confidence_sysNDD	ClinVar_variant_Ids	MANE_EnsemblID	RefseqIDs	ENST_coding_length	Uniprot_ID	UNIprot_length	start_position	end_position	exons_inf	lncRNAs	p_BHadj_GTX	correlating_lncRNAs	pLI>0.9	AD	perc_LoF	perc_LoF>0.2	TANGO_(Lim.et.al)	uORF	ARE_3UTR	Deep_splice_variants	recurrent_deep_splice_variants	ES-VE targetable	ES-RF targetable	correlated lncRNA	HPO_deterioration	HPO_degeneration	HPO_seizures	HPO_movement	HPO_targetable
1	A2ML1	HGNC:23336	12	610627	ENSG00000166535	NA	syndromic disease	AD	sysNDD	1	NA	Limited		ENST00000299698.12	NM_144670	1454	A8K2U0	1454	8822621	8887001	8822621-8822713;8823182-8823365;8823720-8823882;8829727-8829779;8834662-8834682;8835507-8835666;8836255-8836339;8837440-8837566;8838336-8838450;8839113-8839222;8841369-8841536;8843134-8843361;8845442-8845502;8846077-8846222;8847549-8847698;8848720-8848914;8849669-8849759;8850160-8850274;8851784-8852012;8852210-8852336;8854128-8854249;8854780-8854831;8855509-8855592;8857164-8857340;8857507-8857588…	ENSG00000249790;ENSG00000256661;ENSG00000256904;ENSG00000255829;ENSG00000282022;ENSG00000257105;ENSG00000214851;ENSG00000245105;ENSG00000255801;ENSG00000291190;ENSG00000291254;ENSG00000237248	0.359474381604768;NA;NA;0.837903422676102;0.125106826344664;NA;0.0184396045297719;0.00254717591978057;NA;NA;NA;0.165157374737617	ENSG00000214851;ENSG00000245105	No	Yes	NA	No	No	No	Yes	No	No	No	No	Yes	No	No	No	No	No
2	AAAS	HGNC:13666	12	605378	ENSG00000094914	231550	ACHALASIA-ADDISONIANISM-ALACRIMA SYNDROME; AAAS	AR	sysNDD;IDpanelRadboudumc;HPOmim_ID;HPOmim_EPI;HPOmim_NDD	6	NA	Limited	5039;5040;5041;5042;5044;5045;5046;5048;202169;264994;264993;429542;619949;638496;841221;872168;1119991;1119992;1323506;1323528;1323789;1323792;1685479;1685480	ENST00000209873.9		546	Q9NRG9	546	53307456	53324864	53321610-53321343;53320692-53320565;53315782-53315727;53315426-53315335;53315140-53315094;53314849-53314751;53314441-53314298;53309721-53309601;53309281-53309157;53309020-53308960;53308815-53308725;53308528-53308435;53308349-53308282;53308133-53308052;53307929-53307845;53307713-53307460	ENSG00000257808;ENSG00000288663;ENSG00000257379;ENSG00000282977;ENSG00000257550;ENSG00000285692;ENSG00000270175;ENSG00000257605;ENSG00000257337	2.04159937003008e-07;NA;NA;1.25998456406369e-07;6.74475166585247e-07;NA;1.04770500443506e-06;2.62123044139424e-06;0.824239673948905	ENSG00000257808;ENSG00000282977;ENSG00000257550;ENSG00000270175;ENSG00000257605	No	No	NA	No	No	No	No	No	No	Yes	Yes	Yes	No	No	No	Yes	Yes
3	AACS	HGNC:21298	12	614364	ENSG00000081760	NA	intellectual disability	AR	sysNDD	1	NA	Limited		ENST00000316519.11	NM_023928	672	Q86V21	672	125065434	125143333	125065435-125065717;125073876-125073979;125076491-125076611;125086330-125086443;125091426-125091523;125102679-125102793;125103000-125103081;125107121-125107268;125114477-125114557;125118641-125118765;125124705-125124769;125124902-125125024;125128161-125128274;125129335-125129460;125134003-125134072;125134794-125134852;125136662-125136864;125142092-125143316		NA	NA	No	No	NA	No	No	No	No	No	No	No	No	No	No	No	No	No	No
4	AARS1	HGNC:20	16	601065	ENSG00000090861	616339	DEVELOPMENTAL AND EPILEPTIC ENCEPHALOPATHY 29; DEE29	AR	DDG2P_BrainCog;sysNDD;EPIpanelRadboudumc;IDpanelRadboudumc;HPOmim_ID;HPOmim_EPI;HPOmim_NDD	10	strong	Definitive	190102;190103;246598;549676;665504;808067;807355;1036988;1164091;1164093;1164094;1325386;1331683	ENST00000261772.13	NM_001605	968	P49588	968	70251983	70289707	70289506-70289421;70282784-70282620;70277154-70276966;70276631-70276486;70271972-70271781;70270340-70270196;70269763-70269618;70268379-70268271;70267809-70267659;70265662-70265538;70265102-70264958;70262524-70262346;70261157-70261044;70259186-70258980;70258217-70258033;70255836-70255728;70254734-70254621;70254038-70253919;70253800-70253714;70253381-70253268;70252906-70252298	ENSG00000261777;ENSG00000285710;ENSG00000260111;ENSG00000260156	0.416471553223402;NA;0.144027040945507;0.641076228571399	NA	No	No	NA	No	No	No	No	No	No	Yes	No	No	No	Yes	Yes	Yes	Yes
5	AARS1	HGNC:20	16	601065	ENSG00000090861	613287	CHARCOT-MARIE-TOOTH DISEASE, AXONAL, TYPE 2N; CMT2N	AD	EPIpanelRadboudumc	2	NA	NA	8466;30155;549673;623889;637511;955835;1323797;1682320;1685481;1685482	ENST00000261772.13	NM_001605	968	P49588	968	70251983	70289707	70289506-70289421;70282784-70282620;70277154-70276966;70276631-70276486;70271972-70271781;70270340-70270196;70269763-70269618;70268379-70268271;70267809-70267659;70265662-70265538;70265102-70264958;70262524-70262346;70261157-70261044;70259186-70258980;70258217-70258033;70255836-70255728;70254734-70254621;70254038-70253919;70253800-70253714;70253381-70253268;70252906-70252298	ENSG00000261777;ENSG00000285710;ENSG00000260111;ENSG00000260156	NA;NA;NA;NA	NA	No	Yes	0.09375	No	No	No	No	No	No	Yes	No	No	No	No	No	No	No
6	AARS1	HGNC:20	16	601065	ENSG00000090861	619691	TRICHOTHIODYSTROPHY 8, NONPHOTOSENSITIVE; TTD8	AR	HPOmim_ID;HPOmim_EPI;HPOmim_NDD	3	NA	NA	1331693	ENST00000261772.13	NM_001605	968	P49588	968	70251983	70289707	70289506-70289421;70282784-70282620;70277154-70276966;70276631-70276486;70271972-70271781;70270340-70270196;70269763-70269618;70268379-70268271;70267809-70267659;70265662-70265538;70265102-70264958;70262524-70262346;70261157-70261044;70259186-70258980;70258217-70258033;70255836-70255728;70254734-70254621;70254038-70253919;70253800-70253714;70253381-70253268;70252906-70252298	ENSG00000261777;ENSG00000285710;ENSG00000260111;ENSG00000260156	0.234940155603938;NA;NA;0.789549250882451	NA	No	No	NA	No	No	No	No	No	No	No	No	No	No	No	No	Yes	Yes
7	AARS2	HGNC:21022	6	612035	ENSG00000124608	615889	Leukoencephalopathy, progressive, with ovarian failure	AR	sysNDD	1	NA	Limited	143045;143046;545896;982774;1027410;1027411;1699307;1707535	ENST00000244571.5	NM_020745	985	Q5JTZ9	985	44298731	44313347	44313347-44313081;44312263-44312072;44311535-44311390;44311161-44310994;44310443-44310299;44307394-44307249;44307031-44306923;44306532-44306494;44306391-44306280;44305786-44305653;44305198-44305054;44304817-44304645;44304533-44304420;44304321-44304181;44303423-44303286;44303175-44303066;44302910-44302802;44302513-44302391;44302170-44302060;44301464-44301381;44301266-44301156;44300711-44298731	ENSG00000181577;ENSG00000231881;ENSG00000287562;ENSG00000236961;ENSG00000272114;ENSG00000283573;ENSG00000283215;ENSG00000223469;ENSG00000289313;ENSG00000237686;ENSG00000289609	2.57998612104709e-11;0.384078873017382;NA;0.121378117629304;NA;NA;NA;0.0353680744270068;NA;0.395413743036652;NA	ENSG00000181577;ENSG00000223469	No	No	NA	No	No	No	No	No	No	Yes	No	Yes	Yes	Yes	No	No	No
8	AARS2	HGNC:21022	6	612035	ENSG00000124608	614096	Combined oxidative phosphorylation deficiency 8	AR	sysNDD	1	NA	Limited	30940;30941;143044;143046;213971;213963;357070;357074;488461;520861;623387;807356;873458;930345;931136;1064700;1064699;1322029;1685225;1685483;1685484;1685485	ENST00000244571.5	NM_020745	985	Q5JTZ9	985	44298731	44313347	44313347-44313081;44312263-44312072;44311535-44311390;44311161-44310994;44310443-44310299;44307394-44307249;44307031-44306923;44306532-44306494;44306391-44306280;44305786-44305653;44305198-44305054;44304817-44304645;44304533-44304420;44304321-44304181;44303423-44303286;44303175-44303066;44302910-44302802;44302513-44302391;44302170-44302060;44301464-44301381;44301266-44301156;44300711-44298731	ENSG00000181577;ENSG00000231881;ENSG00000287562;ENSG00000236961;ENSG00000272114;ENSG00000283573;ENSG00000283215;ENSG00000223469;ENSG00000289313;ENSG00000237686;ENSG00000289609	0.98760533617041;2.8519743730424e-05;NA;NA;NA;NA;NA;NA;NA;0.448127325549425;NA	ENSG00000231881	No	No	NA	No	No	No	No	No	No	Yes	Yes	Yes	No	No	No	No	No
9	AASS	HGNC:17366	7	605113	ENSG00000008311	238700	HYPERLYSINEMIA, TYPE I	AR	DDG2P_BrainCog;sysNDD;IDpanelRadboudumc;HPOmim_ID;HPOmim_EPI;HPOmim_NDD	7	strong	Limited	5209;100642;100643;100644;100645;100646;100647;1030964;1048522;1048521;1322091;1334629	ENST00000417368.7	NM_005763	926	Q9UDR5	926	122064583	122144308	122144249-122144161;122133741-122133517;122129537-122129361;122126459-122126375;122118630-122118563;122118453-122118307;122116957-122116879;122116760-122116633;122115222-122115074;122113720-122113598;122113229-122113118;122101680-122101621;122101438-122101371;122098866-122098745;122098576-122098450;122093158-122093048;122092951-122092843;122091843-122091703;122086179-122086012;122081595-122081500…	ENSG00000287554;ENSG00000227743;ENSG00000289578	NA;NA;NA	NA	No	No	NA	No	Yes	No	Yes	No	No	Yes	No	No	No	No	Yes	No	Yes
10	ABAT	HGNC:23	16	137150	ENSG00000183044	613163	GABA-TRANSAMINASE DEFICIENCY	AR	DDG2P_BrainCog;sysNDD;EPIpanelRadboudumc;IDpanelRadboudumc;HPOmim_EPI;HPOmim_NDD	9	definitive	Limited	16216;162036;162034;162035;389161;438386;438387;635253;635255;635254;635252;1067743;1473431;1507444;2139428;2004622;2012439;2011985;2070793;2131506	ENST00000268251.13	NM_020686	500	P80404	500	8674596	8784575	8674617-8674711;8735699-8735809;8746001-8746098;8748108-8748137;8750422-8750539;8757757-8757806;8764069-8764149;8764738-8764830;8766208-8766270;8768193-8768256;8768825-8768973;8772780-8772917;8774890-8775057;8776344-8776490;8779479-8779590;8781309-8784570		NA	NA	No	No	NA	No	No	No	No	No	No	Yes	Yes	No	No	No	Yes	Yes	Yes
11	ABCA13	HGNC:14638	7	607807	ENSG00000179869	NA	intellectual disability	AD	sysNDD	1	NA	Limited		ENST00000435803.6	NM_152701	5058	Q86UQ4	5058	48171458	48647497	48171458-48171552;48192959-48193052;48198237-48198360;48219354-48219505;48221281-48221309;48227262-48227425;48229825-48229955;48234018-48234151;48239241-48239405;48240867-48241066;48244576-48244703;48245512-48245612;48245863-48246030;48248239-48248444;48249212-48249351;48268980-48269094;48271787-48276565;48278094-48279920;48281343-48281452;48287960-48288078;48295700-48295863;48297232-48297311;482…		NA	NA	No	Yes	NA	No	Yes	No	Yes	No	No	No	No	No	No	No	No	No	No
12	ABCA2	HGNC:32	9	600047	ENSG00000107331	618808	INTELLECTUAL DEVELOPMENTAL DISORDER WITH POOR GROWTH AND WITH OR WITHOUT SEIZURES OR ATAXIA; IDPOGSA	AR	sysNDD;IDpanelRadboudumc;HPOmim_ID;HPOmim_EPI;HPOmim_NDD	7	NA	Definitive	828057;828058;828059;1527942;2435952	ENST00000341511.11	NM_001606	2436	Q9BZC7	2435	137007234	137028915	137028237-137028075;137024236-137024143;137023840-137023838;137023052-137022941;137022865-137022702;137022478-137022351;137022001-137021891;137021610-137021392;137021061-137020694;137020495-137020336;137019306-137019178;137019070-137018903;137018815-137018719;137018351-137018178;137018075-137017973;137017901-137017787;137017692-137017502;137017346-137017196;137017124-137016920;137016738-137016574…	ENSG00000260190;ENSG00000198454;ENSG00000180539;ENSG00000236394;ENSG00000229257;ENSG00000231864;ENSG00000268996;ENSG00000275549;ENSG00000260996;ENSG00000288234;ENSG00000273066;ENSG00000272679;ENSG00000228544;ENSG00000288873	0.614722599854801;0.989070906259948;0.545289287841424;0.73727327250909;NA;NA;0.142144298333394;0.568004015411644;0.736092404064406;NA;NA;NA;0.73727327250909;NA	NA	Yes	No	NA	No	Yes	No	No	No	No	Yes	No	No	No	No	Yes	Yes	Yes
13	ABCA5	HGNC:35	17	612503	ENSG00000154265	NA	intellectual disability	AR	sysNDD	1	NA	Limited		ENST00000392676.8	NM_018672	1642	Q8WWZ7	1642	69244311	69327244	69327133-69327052;69314430-69314314;69313296-69313092;69309423-69309262;69308368-69308280;69306954-69306725;69304810-69304669;69302906-69302718;69301286-69301139;69297359-69297191;69294713-69294655;69291326-69291216;69290037-69289862;69289296-69289177;69287751-69287613;69286311-69286221;69286037-69285898;69284072-69283953;69277842-69277641;69274128-69273959;69271289-69271162;69270750-69270613;692…	ENSG00000267659;ENSG00000231749;ENSG00000267250;ENSG00000267461;ENSG00000285931	NA;4.70137183618635e-10;NA;NA;NA	ENSG00000231749	No	No	NA	No	Yes	No	Yes	No	No	No	No	Yes	No	No	No	No	No
14	ABCB7	HGNC:48	X	300135	ENSG00000131269	301310	ANEMIA, SIDEROBLASTIC, WITH ATAXIA	XLR	DDG2P_BrainCog	2	definitive	NA	11574;11575;11576;372878	ENST00000373394.8	NM_004299	752	O75027	752	75051048	75156732	75156283-75156105;75114831-75114754;75112972-75112886;75099061-75098942;75076654-75076522;75075630-75075362;75073956-75073868;75073776-75073689;75071683-75071509;75070522-75070365;75069454-75069291;75069136-75069007;75065241-75065070;75062431-75062328;75060330-75060223;75053585-75051048	ENSG00000226854	NA	NA	Yes	No	NA	No	No	No	No	No	No	No	No	No	No	No	No	No	No
15	ABCC8	HGNC:59	11	600509	ENSG00000006071	618857	DIABETES MELLITUS, PERMANENT NEONATAL, 3; PNDM3	AD, AR	sysNDD;IDpanelRadboudumc;HPOmim_ID;HPOmim_EPI;HPOmim_NDD	6		Limited	9102;9103;9104;9107;9108;9111;35616;853822;1076249;1071311;1179142;1338595;1390642;1677653	ENST00000389817.8	NM_000352	1581	Q09428	1581	17392498	17476894	17476845-17476629;17475027-17474886;17470222-17470101;17463604-17463438;17461825-17461583;17460676-17460488;17453283-17453119;17448671-17448516;17443312-17443178;17442882-17442720;17432244-17432204;17430959-17430814;17428670-17428565;17428405-17428289;17427942-17427867;17427154-17427049;17416962-17416930;17415339-17415304;17414610-17414512;17413478-17413394;17412746-17412666;17410653-17410516;174…	ENSG00000260196;ENSG00000285545;ENSG00000287898;ENSG00000290957	0.18745908535958;NA;NA;NA	NA	No	No	NA	No	Yes	No	No	No	No	No	No	No	No	No	No	Yes	Yes
16	ABCC8	HGNC:59	11	600509	ENSG00000006071	240800	HYPOGLYCEMIA, LEUCINE-INDUCED; LIH	AD	EPIpanelRadboudumc;IDpanelRadboudumc	4	NA	NA	9098;853822;975948;1076249;1071311;1179142;1338595;1390642;1677653;1705468	ENST00000389817.8	NM_000352	1581	Q09428	1581	17392498	17476894	17476845-17476629;17475027-17474886;17470222-17470101;17463604-17463438;17461825-17461583;17460676-17460488;17453283-17453119;17448671-17448516;17443312-17443178;17442882-17442720;17432244-17432204;17430959-17430814;17428670-17428565;17428405-17428289;17427942-17427867;17427154-17427049;17416962-17416930;17415339-17415304;17414610-17414512;17413478-17413394;17412746-17412666;17410653-17410516;174…	ENSG00000260196;ENSG00000285545;ENSG00000287898;ENSG00000290957	NA;NA;NA;NA	NA	No	Yes	0.333333333333333	Yes	Yes	No	No	No	No	No	No	No	No	No	Yes	Yes	Yes
17	ABCC8	HGNC:59	11	600509	ENSG00000006071	256450	HYPERINSULINEMIC HYPOGLYCEMIA, FAMILIAL, 1; HHF1	AD	IDpanelRadboudumc	2	NA	NA	9086;9088;9090;9091;9094;9095;9096;9097;9099;9100;18449;35616;35617;35620;35623;39472;157696;188836;188931;188894;188905;188864;188915;189120;189078;189097;196880;210081;210078;210072;210069;210082;210074;210073;217846;235633;265990;280115;280114;370910;370647;370329;371608;371155;370948;370722;370163;371442;370210;370375;370935;370556;371626;371115;370836;370562;370506;370909;370464;370604;37065…	ENST00000389817.8	NM_000352	1581	Q09428	1581	17392498	17476894	17476845-17476629;17475027-17474886;17470222-17470101;17463604-17463438;17461825-17461583;17460676-17460488;17453283-17453119;17448671-17448516;17443312-17443178;17442882-17442720;17432244-17432204;17430959-17430814;17428670-17428565;17428405-17428289;17427942-17427867;17427154-17427049;17416962-17416930;17415339-17415304;17414610-17414512;17413478-17413394;17412746-17412666;17410653-17410516;174…	ENSG00000260196;ENSG00000285545;ENSG00000287898;ENSG00000290957	1.71143556246679e-06;NA;NA;NA	ENSG00000260196	No	Yes	0.436170212765957	Yes	Yes	No	No	Yes	Yes	Yes	Yes	Yes	No	No	Yes	No	No
18	ABCC9	HGNC:60	12	601439	ENSG00000069431	619719	Intellectual disability and myopathy syndrome	AR	sysNDD	2	NA	Definitive	264611;1705465	ENST00000261200.9	NM_005691	1549	O60706	1549	21797389	21942543	21941426-21941200;21940825-21940710;21936694-21936533;21933923-21933782;21926063-21925942;21917103-21916937;21915910-21915668;21913066-21912872;21910978-21910826;21910312-21910157;21908211-21908077;21906288-21906126;21895315-21895275;21894174-21894032;21887934-21887826;21882873-21882766;21875726-21875654;21872730-21872625;21864477-21864439;21863054-21862953;21861055-21860971;21859666-21859586;218…	ENSG00000256615;ENSG00000255644;ENSG00000257022;ENSG00000275567	NA;NA;0.652338996020837;0.557666762880818	NA	No	No	NA	No	No	No	Yes	No	No	No	No	No	No	No	No	No	No
19	ABCD1	HGNC:61	X	300371	ENSG00000101986	300100	ADRENOLEUKODYSTROPHY, X-LINKED	XLR	DDG2P_BrainCog;IDpanelRadboudumc;sysNDD	5	both RD and IF	Definitive	11292;11293;11294;11296;11297;11298;11299;11300;11301;11302;11303;11304;11305;11306;11307;11308;11309;11310;11312;11313;11314;11315;11316;11317;35637;35638;35642;35643;92314;92317;92320;92321;92322;92323;92325;92326;92327;92328;162148;166625;166626;193033;193546;197096;218418;218422;281336;282253;288780;369726;372736;384589;419446;430349;430026;430421;439349;452524;458642;458644;458633;458635;458…	ENST00000218104.6	NM_000033	745	P33897	745	153724856	153744755	153724856-153726166;153729232-153729412;153736112-153736254;153736345-153736513;153737157-153737251;153740092-153740237;153740574-153740719;153742987-153743071;153743221-153743346;153743489-153744755		NA	NA	Yes	No	NA	No	No	No	No	No	No	Yes	Yes	No	Yes	Yes	Yes	No	Yes
20	ABCD4	HGNC:68	14	603214	ENSG00000119688	614857	METHYLMALONIC ACIDURIA AND HOMOCYSTINURIA, cblJ TYPE; MAHCJ	AR	DDG2P_BrainCog;sysNDD;IDpanelRadboudumc;HPOmim_NDD	6	strong	Definitive	37319;37320;37322;280107;583152;976682;976683;1069117;1335925;2141575;2137605;1941455	ENST00000356924.9	NM_005050	606	O14678	606	74285269	74303055	74302934-74302875;74300268-74300150;74299675-74299548;74298069-74297930;74296449-74296333;74295979-74295854;74295198-74295148;74293248-74293154;74292869-74292748;74292642-74292551;74292376-74292287;74290499-74290291;74290118-74290027;74289519-74289483;74288765-74288716;74288259-74288207;74287886-74287810;74286816-74286701;74286529-74285269	ENSG00000270000;ENSG00000259005;ENSG00000258425;ENSG00000258976;ENSG00000258559	0.636102527041207;0.8022487171524;NA;0.0363734817747462;2.54640776290514e-08	ENSG00000258976;ENSG00000258559	No	No	NA	No	Yes	No	No	No	No	No	No	Yes	No	Yes	No	Yes	Yes
21	ABHD16A	HGNC:13921	6	142620	ENSG00000204427	619735	Spastic paraplegia 86, autosomal recessive	AR	sysNDD;IDpanelRadboudumc	4	NA	Definitive	1162195;1162196;1341326	ENST00000395952.8		558	O95870	558	31686955	31703356	31703324-31703150;31702130-31702074;31701340-31701274;31701028-31700942;31697033-31696948;31693432-31693359;31693149-31693027;31691918-31691804;31691680-31691579;31690602-31690539;31690127-31690078;31689704-31689581;31689119-31689015;31688786-31688723;31688305-31688249;31688103-31688041;31687900-31687824;31687740-31687642;31687544-31687498;31687295-31686955	ENSG00000234006;ENSG00000227198;ENSG00000235663;ENSG00000285565;ENSG00000204387;ENSG00000237080;ENSG00000281756;ENSG00000233627;ENSG00000229776;ENSG00000289637;ENSG00000289406;ENSG00000289375;ENSG00000204422;ENSG00000289829;ENSG00000290788	5.01794528895677e-05;NA;0.0470028541669936;NA;0.699582399059551;7.00875020679603e-05;1.15743748148811e-05;NA;NA;NA;NA;NA;NA;NA;NA	ENSG00000234006;ENSG00000235663;ENSG00000237080;ENSG00000281756	No	No	NA	No	Yes	No	No	No	No	Yes	No	Yes	No	No	Yes	Yes	Yes
22	ABHD5	HGNC:21396	3	604780	ENSG00000011198	275630	Chanarin-Dorfman syndrome	AR	sysNDD;IDpanelRadboudumc	4	NA	Definitive	5347;5348;5349;5350;5352;5353;5354;619125;812597;872540;973467;977526;996655;1323838;1693338	ENST00000644371.2	NM_016006	349	Q8WTS1	349	43690108	43734371	43690938-43691039;43699276-43699361;43702215-43702587;43711709-43711863;43714947-43715058;43717671-43717857;43718443-43722725	ENSG00000271192;ENSG00000272121;ENSG00000235886;ENSG00000261786;ENSG00000271937;ENSG00000227245;ENSG00000285766;ENSG00000234617	0.0511486586811377;0.14391088212026;NA;0.955779260179673;0.0315457774828226;0.894285253890709;NA;0.898150402957148	ENSG00000271937	No	No	NA	No	Yes	No	No	No	No	No	No	Yes	No	No	No	No	No
23	ABHD6	HGNC:21398	3	616966	ENSG00000163686	NA	intellectual disability	AR	sysNDD	1	NA	Limited		ENST00000478253.6	NM_020676	337	Q9BV23	337	58237532	58295693	58237792-58237916;58249878-58249942;58256562-58256705;58267189-58267345;58269321-58269434;58270932-58271064;58274658-58274815;58285085-58285139;58285353-58285453;58293589-58294734	ENSG00000243384;ENSG00000244161;ENSG00000283148;ENSG00000273493;ENSG00000272182;ENSG00000272360;ENSG00000272146;ENSG00000239801;ENSG00000241933	0.752458951090692;0.00589301442619266;0.815203721905246;0.0184757105910037;1.94368792280109e-05;0.420322013800867;0.463021401669615;0.000918688363443726;0.305367797826256	ENSG00000244161;ENSG00000273493;ENSG00000272182;ENSG00000239801	No	No	NA	No	No	No	Yes	No	No	No	No	Yes	No	No	No	No	No
24	ABI2	HGNC:24011	2	606442	ENSG00000138443	NA	intellectual disability	AR	sysNDD	1	NA	Limited		ENST00000261018.12	NM_005759	542	Q9NYB9	513	203328280	203447728	203328394-203328631;203366877-203367044;203380208-203380384;203382189-203382206;203391046-203391143;203394700-203394846;203395656-203395780;203396785-203396967;203402576-203402734;203411285-203411371;203416908-203417081;203427177-203432169	ENSG00000256458;ENSG00000289294	0.0121860789084668;NA	ENSG00000256458	No	No	NA	No	Yes	Yes	Yes	No	No	No	No	Yes	No	No	No	No	No
25	ABI2	HGNC:24011	2	606442	ENSG00000138443	NA	intellectual disability	AD	sysNDD	1	NA	Limited		ENST00000261018.12	NM_005759	542	Q9NYB9	513	203328280	203447728	203328394-203328631;203366877-203367044;203380208-203380384;203382189-203382206;203391046-203391143;203394700-203394846;203395656-203395780;203396785-203396967;203402576-203402734;203411285-203411371;203416908-203417081;203427177-203432169	ENSG00000256458;ENSG00000289294	0.00321337032064181;NA	ENSG00000256458	No	Yes	NA	No	Yes	Yes	Yes	No	No	No	No	Yes	No	No	No	No	No
26	ABL1	HGNC:76	9	189980	ENSG00000097007	617602	Congenital heart defects and skeletal malformations syndrome	AD	sysNDD;HPOmim_NDD	2	NA	Limited	374794;374795;917884;929418;929419;983211;983212;983213;987880;1029154;1184856;1320190;1699204;1803095;2441840	ENST00000318560.6	NM_007313	1130	P00519	1130	130713043	130887675	130835254-130835525;130854064-130854237;130854801-130855096;130862763-130863035;130872129-130872213;130872860-130873037;130874868-130875052;130878415-130878567;130880068-130880157;130880500-130880664;130883969-130887675	ENSG00000236658	0.58777601991604	NA	Yes	Yes	0	No	No	Yes	Yes	No	No	No	No	No	No	No	No	No	No
27	ACACA	HGNC:84	17	200350	ENSG00000278540	NA	metabolic disease	AR	sysNDD	1	NA	Limited		ENST00000616317.5	NM_198836	2383	Q13085	2346	37084992	37406836	37406836-37406262;37339850-37339804;37330425-37330173;37284970-37284838;37283405-37283267;37278005-37277896;37277114-37277033;37276049-37275951;37274299-37274193;37270861-37270751;37263894-37263685;37259530-37259360;37258373-37258212;37257866-37257703;37253036-37252886;37252108-37252005;37248674-37248593;37248156-37248011;37246976-37246826;37245214-37245080;37244734-37244588;37243559-37243371;372…	ENSG00000276054;ENSG00000273965;ENSG00000275720;ENSG00000276508;ENSG00000275613;ENSG00000277268;ENSG00000276707;ENSG00000277911;ENSG00000277589;ENSG00000277579;ENSG00000278638;ENSG00000277688;ENSG00000277501;ENSG00000274244;ENSG00000275173;ENSG00000289110;ENSG00000289011;ENSG00000290810;ENSG00000291088	0.121995997595167;NA;0.96409951224507;NA;0.811115784405525;0.059780419585903;0.0634336111751141;NA;0.116541796065838;NA;0.0378790596887254;NA;0.079175776181288;NA;NA;NA;NA;NA;NA	ENSG00000278638	No	No	NA	No	Yes	No	No	No	No	No	No	Yes	No	No	No	No	No
28	ACACB	HGNC:85	12	601557	ENSG00000076555	NA	autism spectrum disorder	AD	sysNDD	1	NA	Limited		ENST00000338432.12	NM_001093	2458	O00763	2458	109116587	109268226	109116587-109116704;109139397-109140058;109166861-109166993;109167896-109168034;109171805-109171914;109172275-109172356;109174132-109174230;109175931-109176040;109176153-109176263;109179088-109179297;109179917-109180087;109185579-109185740;109187999-109188162;109191613-109191763;109191847-109191950;109193648-109193729;109197008-109197153;109199402-109199552;109201567-109201701;109206710-109206856…		NA	NA	No	Yes	NA	No	Yes	No	No	No	No	No	No	No	No	No	No	No	No
29	ACAD9	HGNC:21497	3	611103	ENSG00000177646	611126	ACYL-COA DEHYDROGENASE FAMILY MEMBER TYPE 9 DEFICIENCY	AR	DDG2P_BrainCog;sysNDD;IDpanelRadboudumc	6	definitive	Definitive	1018;30880;30881;30882;30883;30884;214007;214006;242524;242523;242466;242464;242463;242461;372249;372250;372569;420048;432152;618501;631903;638407;816931;850643;864413;858760;848539;869392;869393;1031232;1033254;1067512;1253828;1323840;1479693;1709869	ENST00000308982.12	NM_014049	621	Q9H845	621	128879596	128924003	128879620-128879841;128884653-128884746;128893555-128893656;128895310-128895416;128896436-128896536;128897632-128897710;128899287-128899461;128901276-128901349;128902553-128902628;128904062-128904132;128904386-128904505;128906121-128906249;128908185-128908264;128908973-128909099;128909344-128909421;128910021-128910149;128910741-128910813;128912507-128913114	ENSG00000261159;ENSG00000231305;ENSG00000290241;ENSG00000290242;ENSG00000287110	0.0112772096538042;6.114179380367e-05;NA;NA;NA	ENSG00000261159;ENSG00000231305	No	No	NA	No	Yes	No	No	No	No	Yes	Yes	Yes	No	No	No	No	No
30	ACADM	HGNC:89	1	607008	ENSG00000117054	201450	ACYL-CoA DEHYDROGENASE, MEDIUM-CHAIN, DEFICIENCY OF; ACADMD	AR	DDG2P_BrainCog;HPOmim_EPI;HPOmim_NDD	4	definitive	NA	3586;3587;3588;3589;3590;3591;3592;3593;3594;3595;3596;3597;3598;3599;92257;92258;92260;92261;92267;92268;188934;188719;189036;188748;189019;189016;193539;197615;198025;198379;198979;203537;203548;203538;203539;203540;203549;203542;203543;226078;226104;226066;226108;226097;226102;226076;226068;226079;226055;226062;226059;226106;226091;226072;226093;226100;226060;226070;226084;226065;226088;226089…	ENST00000370841.9		421	P11310	421	75724431	75787575	75724709-75724817;75728401-75728488;75732644-75732741;75732853-75732922;75733528-75733628;75734791-75734871;75739980-75740110;75745806-75745914;75749419-75749559;75750451-75750546;75761122-75761370;75762692-75763679		NA	NA	No	No	NA	No	Yes	Yes	Yes	No	No	Yes	Yes	No	No	No	Yes	No	Yes
31	ACADS	HGNC:90	12	606885	ENSG00000122971	201470	ACYL-CoA DEHYDROGENASE, SHORT-CHAIN, DEFICIENCY OF; ACADSD	AR	sysNDD;IDpanelRadboudumc;HPOmim_EPI;HPOmim_NDD	6	NA	Definitive	3825;3826;3827;3828;3829;3830;3833;3834;3835;3836;3837;30611;30612;189087;189093;203555;203556;203557;203569;203560;203563;203566;1418253;280061;371051;370741;370534;370300;370525;370560;370096;370891;370685;370372;370584;370627;371289;370099;370351;379779;377423;377421;377422;427142;432099;431801;432218;450631;557389;552214;553547;550479;552519;558285;555304;554099;552667;592592;623120;644291;86…	ENST00000242592.9	NM_000017	412	P16219	412	120725774	120740008	120725826-120725931;120727026-120727189;120736986-120737135;120737356-120737467;120737837-120737988;120738280-120738450;120738533-120738670;120738820-120738915;120739140-120739196;120739296-120740008	ENSG00000274029;ENSG00000286248;ENSG00000278344;ENSG00000256008;ENSG00000256364;ENSG00000277423;ENSG00000276188;ENSG00000256569;ENSG00000286493;ENSG00000286067;ENSG00000275936;ENSG00000289401;ENSG00000241388;ENSG00000255946;ENSG00000255857;ENSG00000256695;ENSG00000248008	0.340446429848895;NA;0.0221064768453744;0.136080372684095;NA;0.0732777466401132;0.0180482782668454;NA;NA;NA;0.0341377268812534;NA;NA;0.0244113587079987;0.387195845860765;NA;0.59007138177301	ENSG00000278344;ENSG00000276188;ENSG00000275936;ENSG00000255946	No	No	NA	No	No	No	No	No	No	Yes	No	Yes	No	No	Yes	No	Yes
32	ACADSB	HGNC:91	10	600301	ENSG00000196177	610006	2-METHYLBUTYRYL-CoA DEHYDROGENASE DEFICIENCY	AR	sysNDD;IDpanelRadboudumc;HPOmim_EPI;HPOmim_NDD	5	NA	Limited	9199;9200;9202;9203;203367;281177;299075;430034;448980;577108;583673;659271;664690;859736;873443;1032758;1066905;1068211;1481374;1698867;2153596	ENST00000358776.7	NM_001609	432	P45954	432	123008979	123058290	123009006-123009071;123034356-123034515;123037747-123037847;123040466-123040672;123041209-123041379;123043046-123043171;123044393-123044485;123047209-123047298;123051049-123051186;123053061-123053160;123053695-123058290	ENSG00000286344;ENSG00000234542;ENSG00000230131;ENSG00000225152	NA;NA;0.816044821900468;NA	NA	No	No	NA	No	No	No	No	No	No	Yes	Yes	No	No	No	Yes	No	Yes
33	ACAT1	HGNC:93	11	607809	ENSG00000075239	203750	Alpha-methylacetoacetic aciduria	AR	sysNDD;IDpanelRadboudumc	3	NA	Limited	2832;2833;2835;2837;2838;2839;2840;2841;2842;2843;2844;2845;2846;92297;92298;92299;166649;166650;198029;198030;198381;208341;252925;279672;281026;302210;376832;429749;429773;524080;590808;633029;645647;656823;663947;666460;666461;666462;666463;666464;666465;666468;666469;666470;666471;666475;666476;666477;666478;666479;666480;666481;666482;666484;666486;666488;666489;666490;666493;666492;666495;6…	ENST00000265838.9	NM_000019	427	P24752	427	108116695	108147603	108121567-108121678;108131907-108131954;108133820-108133937;108134221-108134316;108135142-108135242;108138898-108139041;108140065-108140215;108141605-108141700;108142437-108142550;108143983-108144047;108146202-108146359;108147270-108147603	ENSG00000255467;ENSG00000285696;ENSG00000288012	NA;NA;NA	NA	No	No	NA	No	Yes	No	No	No	No	Yes	No	No	No	No	No	No	No
34	ACAT2	HGNC:94	6	100678	ENSG00000120437	614055	ACETYL-CoA ACETYLTRANSFERASE-2 DEFICIENCY; ACAT2D	Other	HPOmim_NDD	1	NA	NA		ENST00000367048.5	NM_005891	397	Q9BWD1	397	159762045	159779112	159762045-159762142;159762919-159763053;159767005-159767186;159768511-159768628;159775170-159775313;159776150-159776272;159777302-159777456;159778170-159778280;159778659-159779112	ENSG00000285427;ENSG00000236823;ENSG00000268257	NA;0.851497188189521;0.68489269757697	NA	No	No	NA	No	No	No	No	No	No	No	No	No	No	No	No	No	No
35	ACBD5	HGNC:23338	10	616618	ENSG00000107897	618863	ACBD5 deficiency	AR	DDG2P_BrainCog;sysNDD;HPOmim_NDD	4	definitive	Limited	242989;2439623	ENST00000396271.8	NM_145698	525	Q5T8D3	534	27168135	27243046	27240797-27240674;27240484-27240319;27235212-27235092;27231820-27231748;27223452-27223338;27219857-27219723;27218183-27217980;27215641-27215535;27211081-27210814;27208445-27208246;27205248-27205198;27204549-27204440;27197442-27195214	ENSG00000262412;ENSG00000260151;ENSG00000290843;ENSG00000235843;ENSG00000290706	0.694008092254946;0.710375987962506;NA;NA;NA	NA	No	No	NA	No	No	No	No	No	No	No	No	No	No	No	No	Yes	Yes
36	ACBD6	HGNC:23339	1	616352	ENSG00000230124	NA	AUTOSOMAL RECESSIVE INTELLECTUAL DEVELOPMENTAL DISORDER	AR	DDG2P_BrainCog;sysNDD	2	limited	Limited		ENST00000367595.4	NM_032360	282	Q9BR61	282	180269653	180502954	180502577-180502045;180495525-180495461;180492365-180492269;180430262-180430180;180413471-180413366;180397605-180397516;180314722-180314692;180288517-180288230		NA	NA	No	No	NA	No	No	No	No	No	No	No	No	No	No	No	No	No	No
37	ACER3	HGNC:16066	11	617036	ENSG00000078124	617762	?Leukodystrophy, progressive, early childhood-onset	AR	sysNDD	1	NA	Limited	548629;928843;996745;1030362	ENST00000532485.6	NM_018367	267	Q9NUN7	267	76860859	77026797	76860918-76861079;76926557-76926667;76958979-76959031;76976289-76976341;76985643-76985724;76990539-76990574;76998763-76998821;77015016-77015117;77016675-77016779;77019731-77019776;77020274-77026797	ENSG00000254975;ENSG00000254632;ENSG00000255100;ENSG00000261578;ENSG00000254988;ENSG00000291249;ENSG00000290785	NA;NA;0.614249345410514;0.734389542044673;NA;NA;NA	NA	No	No	NA	No	Yes	No	Yes	No	No	No	No	No	Yes	Yes	No	No	No
38	ACHE	HGNC:108	7	100740	ENSG00000087085	NA	intellectual disability	AD	sysNDD	1	NA	Limited		ENST00000241069.11	NM_015831	614	P22303	614	100889994	100896974	100895888-100895802;100894252-100893165;100892818-100892334;100891338-100891169;100890335-100889994	ENSG00000272752;ENSG00000287631;ENSG00000241357;ENSG00000240211;ENSG00000286938;ENSG00000274993;ENSG00000225807;ENSG00000274272;ENSG00000289691;ENSG00000236305;ENSG00000290682;ENSG00000291122;ENSG00000291178;ENSG00000289886;ENSG00000224729	NA;NA;NA;0.00797107687926847;NA;0.602585484450348;0.00743053056413027;NA;NA;0.204310399831649;NA;NA;NA;NA;0.0114362485833599	ENSG00000240211;ENSG00000225807;ENSG00000224729	Yes	Yes	NA	No	Yes	No	No	No	No	No	No	Yes	No	No	No	No	No
39	ACO2	HGNC:118	22	100850	ENSG00000100412	614559	INFANTILE CEREBELLAR-RETINAL DEGENERATION; ICRD	AR	DDG2P_BrainCog;sysNDD;IDpanelRadboudumc;HPOmim_ID;HPOmim_EPI;HPOmim_NDD	8	strong	Definitive	29584;189310;189312;189313;189314;218316;218317;242873;562211;803705;803706;978053;978054;978056;1120200;1184574;1184575;1184576;1679318;1711154	ENST00000216254.9	NM_001098	780	Q99798	780	41447830	41529273	41469117-41469182;41499726-41499862;41507791-41508049;41511876-41511968;41515377-41515535;41515767-41515917;41517527-41517631;41518481-41518572;41520171-41520276;41522830-41522987;41523205-41523278;41523830-41523941;41524846-41524968;41525193-41525348;41526262-41526453;41527288-41527420;41527901-41528022;41528479-41528974	ENSG00000273424;ENSG00000232754;ENSG00000235513;ENSG00000231993;ENSG00000289841;ENSG00000286491	0.125056937997166;NA;0.208508809899638;0.699385068322099;NA;NA	NA	No	No	NA	No	No	No	No	No	No	No	No	No	No	Yes	Yes	Yes	Yes
40	ACOX1	HGNC:119	17	609751	ENSG00000161533	264470	PEROXISOMAL ACYL-CoA OXIDASE DEFICIENCY	AR	DDG2P_BrainCog;sysNDD;IDpanelRadboudumc;HPOmim_ID;HPOmim_EPI;HPOmim_NDD	9	definitive	Definitive	1499;1500;1501;1502;1503;208560;216884;583563;578920;584427;656515;804424;861543;852761;941017;973761;977476;1030736;1075695;1252014;1468244;1459059;1459402;1396619;1482732;1511590;1458434;1685498;1691302;2138110;1960019;2013180;2040361;2040363;2066414;2104874;2110077	ENST00000293217.10		660	Q15067	660	75941507	75979177	75979166-75978965;75978693-75978534;75960375-75960215;75957566-75957459;75955947-75955828;75955681-75955566;75953620-75953451;75951577-75951415;75950964-75950774;75949897-75949718;75949600-75949495;75949360-75949217;75948457-75948251;75946795-75941507	ENSG00000267546;ENSG00000267543;ENSG00000264829;ENSG00000264270;ENSG00000266980;ENSG00000267801;ENSG00000267342;ENSG00000267615;ENSG00000267128;ENSG00000265987;ENSG00000264853;ENSG00000265342	0.0600730616474753;0.0473321537734725;NA;0.0797305118792103;0.0337607943320688;0.0618590941700613;0.0384001929752581;NA;0.0659595525807165;NA;0.0369448223691182;0.430331825675107	ENSG00000267543;ENSG00000266980;ENSG00000267342;ENSG00000264853	No	No	NA	No	Yes	Yes	Yes	No	No	Yes	Yes	Yes	Yes	No	Yes	Yes	Yes
41	ACOX2	HGNC:120	3	601641	ENSG00000168306	617308	BILE ACID SYNTHESIS DEFECT, CONGENITAL, 6; CBAS6	AR	sysNDD;HPOmim_ID;HPOmim_NDD	3	NA	Limited	375219;375691;710623;1687262	ENST00000302819.10	NM_003500	681	Q99424	681	58505136	58537283	58537190-58537119;58535197-58534947;58534522-58534360;58534145-58533994;58533552-58533445;58531812-58531693;58531366-58531251;58530638-58530466;58528956-58528794;58526656-58526466;58524605-58524426;58522601-58522496;58517423-58517206;58509025-58508893;58505286-58505136	ENSG00000243384;ENSG00000244161;ENSG00000283148;ENSG00000273493;ENSG00000272182;ENSG00000272360;ENSG00000272146;ENSG00000239801;ENSG00000241933	0.231763419364306;0.730590399504223;0.888761386753956;0.746817349943881;0.326419469878256;0.90096857592666;0.164448853885332;0.963639487994997;0.622681597219703	NA	No	No	NA	No	Yes	No	No	No	No	No	Yes	No	No	No	No	Yes	Yes
42	ACP5	HGNC:124	19	171640	ENSG00000102575	607944	SPONDYLOENCHONDRODYSPLASIA WITH IMMUNE DYSREGULATION; SPENCDI	AR	sysNDD;HPOmim_ID;HPOmim_EPI;HPOmim_NDD	4	NA	Limited	29829;29830;29831;29832;29833;225657;225658;225659;521783;533474;573309;803522;871676;953742;1031092;1073554;1075181;1373515;1401166;1452787;1452268;1455117;1456634;1510689;1403982;1375674;1437995;2417776;1897232;2030290;2110138;2134218	ENST00000648477.1		325	P13686	325	11574653	11579993	11577645-11577593;11577317-11577057;11576843-11576716;11576588-11576243;11575252-11574660		NA	NA	No	No	NA	No	No	No	No	No	No	No	No	No	No	No	No	No	No
43	ACSL4	HGNC:3571	X	300157	ENSG00000068366	300387	INTELLECTUAL DEVELOPMENTAL DISORDER, X-LINKED 63; XLID63	XL	DDG2P_BrainCog;sysNDD;IDpanelRadboudumc;HPOmim_ID;HPOmim_EPI;HPOmim_NDD	8	strong	Definitive	11564;11565;11566;975171;1675197;1691846;1709879;1710150	ENST00000672401.1	NM_004458	670	O60488	711	109624244	109733403	109733257-109733139;109696196-109696144;109683375-109683136;109682896-109682719;109681375-109681266;109681136-109680998;109678415-109678265;109678111-109677988;109674473-109674402;109669173-109669034;109668273-109668101;109665494-109665420;109663402-109663211;109661645-109661531;109659511-109659354;109644186-109641335	ENSG00000289365;ENSG00000289870	NA;NA	NA	Yes	No	NA	No	No	Yes	Yes	No	No	No	No	No	No	No	No	Yes	Yes
44	ACSM5	HGNC:26060	16	614361	ENSG00000183549	NA	intellectual disability	AR	sysNDD	1	NA	Limited		ENST00000331849.8	NM_017888	579	Q6NUN0	579	20409534	20441336	20409534-20409665;20411470-20411688;20418059-20418269;20419228-20419435;20421258-20421401;20423916-20424069;20427788-20427867;20429678-20429801;20430993-20431073;20431220-20431321;20437052-20437179;20437268-20437367;20439800-20439919;20440344-20441336	ENSG00000263253;ENSG00000263237;ENSG00000262995;ENSG00000260201	NA;NA;NA;NA	NA	No	No	NA	No	No	No	No	No	No	No	No	No	No	No	No	No	No
45	ACTA1	HGNC:129	1	102610	ENSG00000143632	161800	NEMALINE MYOPATHY 3; NEM3	AD, AR	HPOmim_NDD	1	NA	NA	18279;18280;18282;18283;18285;18286;18287;18288;18289;18290;18291;18292;42106;42107;93548;93549;127188;196311;224412;224672;228243;265457;280732;280863;374934;381642;381641;377433;381640;381639;420099;420100;420707;427190;430393;431989;432685;464130;464125;464123;464122;464119;464114;464132;464113;464139;464135;464128;464126;521371;532769;532770;532771;532768;532772;575911;577383;570214;576643;58…	ENST00000366684.7	NM_001100	377	P68133	377	229430365	229434104	229434094-229434004;229433127-229432987;229432880-229432556;229432431-229432270;229432185-229431994;229431902-229431721;229431642-229431245	ENSG00000223635;ENSG00000237481;ENSG00000226920;ENSG00000288862;ENSG00000290037	0.571017069001961;0.0769112160798468;NA;NA;NA	NA	No	No	NA	No	No	No	No	No	No	No	No	No	No	No	No	No	No
46	ACTA2	HGNC:130	10	102620	ENSG00000107796	613834	Multisystemic smooth muscle dysfunction syndrome	AD	sysNDD	1	NA	Limited	29598;265026;911956;986791	ENST00000224784.10	NM_001613	377	P62736	377	88935074	88991339	88952773-88952731;88948953-88948802;88947386-88947258;88943907-88943797;88941869-88941785;88941390-88941229;88939698-88939507;88938242-88938061;88935366-88935074	ENSG00000180139;ENSG00000286116;ENSG00000289952;ENSG00000288875;ENSG00000290782	0.0576729872580658;NA;NA;NA;NA	NA	Yes	Yes	0	No	No	No	No	No	No	No	No	No	No	No	No	No	No
47	ACTB	HGNC:132	7	102630	ENSG00000075624	243310	BARAITSER-WINTER SYNDROME 1; BRWS1	AD	DDG2P_BrainCog;sysNDD;EPIpanelRadboudumc;IDpanelRadboudumc;HPOmim_ID;HPOmim_EPI;HPOmim_NDD	12	definitive;strong	Definitive	29599;29600;29601;29602;66051;127161;127162;127163;127164;127166;127167;127168;127169;127170;127171;127172;128262;208776;264642;265318;279940;279942;279997;418804;431099;438273;438274;446430;449190;466230;488462;495294;495295;495296;520411;522017;561793;577358;620046;807362;860924;917875;968546;973260;976006;976684;982395;1066727;1174495;1177327;1177325;1196724;1251980;1319337;1319338;1320256;132…	ENST00000646664.1	NM_001101	375	P60709	375	5526409	5563902	5530601-5530524;5529663-5529535;5529400-5529161;5528719-5528281;5528185-5528004;5527891-5527148	ENSG00000241269;ENSG00000188365;ENSG00000234432;ENSG00000230733;ENSG00000272719;ENSG00000237738;ENSG00000273084;ENSG00000290091;ENSG00000272953	3.55241716557869e-08;0.00409904143528123;7.31391325340115e-17;1.39627256600719e-05;NA;1.68120854882992e-09;NA;NA;NA	ENSG00000241269;ENSG00000188365;ENSG00000234432;ENSG00000230733;ENSG00000237738	Yes	Yes	0.0225563909774436	No	No	No	No	No	No	No	No	Yes	No	No	Yes	No	Yes
48	ACTB	HGNC:132	7	102630	ENSG00000075624	607371	DYSTONIA, JUVENILE-ONSET; DJO	AD	sysNDD;IDpanelRadboudumc;HPOmim_ID;HPOmim_EPI;HPOmim_NDD	7	NA	Definitive	18275;620046;973260;1196724;1334898;1805665	ENST00000646664.1	NM_001101	375	P60709	375	5526409	5563902	5530601-5530524;5529663-5529535;5529400-5529161;5528719-5528281;5528185-5528004;5527891-5527148	ENSG00000241269;ENSG00000188365;ENSG00000234432;ENSG00000230733;ENSG00000272719;ENSG00000237738;ENSG00000273084;ENSG00000290091;ENSG00000272953	0.418196483469814;0.466595722618371;0.965427812002337;0.947010456507139;NA;NA;0.914572863482056;NA;0.918339239948825	NA	Yes	Yes	0	No	No	No	No	No	No	No	No	No	Yes	No	No	Yes	Yes
49	ACTC1	HGNC:143	15	102540	ENSG00000159251	NA	intellectual disability	AD	sysNDD	1	NA	Limited		ENST00000290378.6	NM_005159	377	P68032	377	34790230	34795549	34795549-34795506;34794830-34794680;34793569-34793245;34792569-34792408;34792281-34792090;34791295-34791114;34790555-34790230	ENSG00000259181;ENSG00000261304;ENSG00000287973;ENSG00000250007	0.643306985837374;NA;NA;0.0619577908559712	NA	No	Yes	NA	No	No	No	Yes	No	No	No	No	No	No	No	No	No	No
50	ACTG1	HGNC:144	17	102560	ENSG00000184009	614583	BARAITSER-WINTER SYNDROME 2; BRWS2	AD	DDG2P_BrainCog;sysNDD;IDpanelRadboudumc	6	definitive	Definitive	29585;29586;29587;29588;29589;29590;128266;374385;434079;449191;452404;473006;517300;520655;639093;808333;807363;813525;864856;1012294;1065444;1333817;1483014;1994494	ENST00000573283.7	NM_001614	375	P63261	375	81509413	81523847	81512799-81512734;81512360-81512232;81512142-81511903;81511626-81511188;81511108-81510927;81510833-81509971	ENSG00000262115;ENSG00000260005;ENSG00000276101;ENSG00000185332;ENSG00000287431;ENSG00000263154;ENSG00000274833;ENSG00000262877;ENSG00000263271;ENSG00000278200;ENSG00000229848;ENSG00000289140;ENSG00000289182;ENSG00000289913;ENSG00000185168;ENSG00000262223	0.510145805962482;0.794602760785261;0.652100148274989;0.0190777583191264;NA;0.752458951090692;0.324675309452986;0.305367797826256;NA;0.389609477069745;0.87342940344499;NA;NA;NA;0.383764920144537;0.554399760000644	ENSG00000185332	No	Yes	0	No	Yes	Yes	No	No	No	No	No	Yes	No	No	Yes	No	Yes
51	ACTL6A	HGNC:24124	3	604958	ENSG00000136518	NA	syndromic disease	AD	sysNDD;IDpanelRadboudumc	4	NA	Definitive		ENST00000429709.7	NM_004301	429	O96019	429	179562886	179588407	179562926-179563117;179569824-179569900;179570067-179570241;179573369-179573469;179574370-179574467;179576217-179576311;179576620-179576726;179576824-179576913;179580640-179580701;179580894-179581008;179581140-179581220;179583353-179583448;179586546-179586632;179587930-179588407	ENSG00000260743;ENSG00000242539;ENSG00000272699;ENSG00000272910;ENSG00000272660;ENSG00000229102;ENSG00000289574	0.955381561750232;NA;0.977692228614729;0.963958908724293;0.742020940146967;NA;NA	NA	Yes	Yes	NA	No	Yes	Yes	No	No	No	No	No	No	No	No	No	No	No
52	ACTL6B	HGNC:160	7	612458	ENSG00000077080	618468	DEVELOPMENTAL AND EPILEPTIC ENCEPHALOPATHY 76; DEE76	AD, AR	DDG2P_BrainCog;sysNDD;IDpanelRadboudumc;HPOmim_ID;HPOmim_EPI;HPOmim_NDD;EPIpanelRadboudumc	11	definitive	Definitive	402140;635099;635100;635101;635102;635103;635104;635105;692140;692141;692142;692138;692137;828105;828180;1679718;2431410	ENST00000160382.10	NM_016188	426	O94805	426	100643097	100656448	100656448-100656330;100655879-100655803;100655586-100655421;100655119-100655019;100650135-100650038;100648823-100648729;100648662-100648556;100647533-100647444;100647284-100647223;100647085-100646971;100646831-100646751;100646646-100646551;100646335-100646249;100643326-100643097	ENSG00000272752;ENSG00000287631;ENSG00000241357;ENSG00000240211;ENSG00000286938;ENSG00000274993;ENSG00000225807;ENSG00000274272;ENSG00000289691;ENSG00000236305;ENSG00000290682;ENSG00000291122;ENSG00000291178;ENSG00000289886;ENSG00000224729	NA;NA;0.313842959968839;2.61174106883609e-06;NA;NA;2.27847651834091e-07;NA;NA;0.477627838131508;NA;NA;NA;NA;0.940250961586129	ENSG00000240211;ENSG00000225807	No	No	NA	No	Yes	No	No	No	No	Yes	Yes	Yes	No	Yes	Yes	Yes	Yes
53	ACTL6B	HGNC:160	7	612458	ENSG00000077080	618470	INTELLECTUAL DEVELOPMENTAL DISORDER WITH SEVERE SPEECH AND AMBULATION DEFECTS; IDDSSAD	AD	DDG2P_BrainCog;sysNDD;IDpanelRadboudumc;HPOmim_ID;HPOmim_EPI;HPOmim_NDD	8	limited	Definitive	430804;1702533;1705593;1709092	ENST00000160382.10	NM_016188	426	O94805	426	100643097	100656448	100656448-100656330;100655879-100655803;100655586-100655421;100655119-100655019;100650135-100650038;100648823-100648729;100648662-100648556;100647533-100647444;100647284-100647223;100647085-100646971;100646831-100646751;100646646-100646551;100646335-100646249;100643326-100643097	ENSG00000272752;ENSG00000287631;ENSG00000241357;ENSG00000240211;ENSG00000286938;ENSG00000274993;ENSG00000225807;ENSG00000274272;ENSG00000289691;ENSG00000236305;ENSG00000290682;ENSG00000291122;ENSG00000291178;ENSG00000289886;ENSG00000224729	NA;NA;NA;0.000167268350199614;NA;0.595400174149933;3.24473500934603e-05;NA;NA;0.0554945689141993;NA;NA;NA;NA;0.000169707378470948	ENSG00000240211;ENSG00000225807;ENSG00000224729	No	Yes	0	No	Yes	No	No	No	No	No	No	Yes	No	Yes	Yes	Yes	Yes
54	ACTN2	HGNC:164	1	102573	ENSG00000077522	618654	MYOPATHY, CONGENITAL, WITH STRUCTURED CORES AND Z-LINE ABNORMALITIES; MYOCOZ	AD	HPOmim_NDD	1	NA	NA	694345;694346	ENST00000366578.6	NM_001103	894	P35609	894	236664141	236764631	236686499-236686799;236717858-236717972;236718894-236719013;236720105-236720191;236725933-236726020;236727678-236727756;236731233-236731314;236735635-236735720;236737122-236737214;236739302-236739532;236742896-236743043;236744626-236744776;236747667-236747775;236749124-236749264;236751470-236751652;236753947-236754081;236755019-236755198;236757486-236757632;236759724-236759789;236761015-236761173…	ENSG00000288099	NA	NA	Yes	Yes	0	No	No	No	Yes	No	No	No	No	No	No	No	No	No	No
55	ACY1	HGNC:177	3	104620	ENSG00000243989	609924	AMINOACYLASE 1 DEFICIENCY; ACY1D	AR	DDG2P_BrainCog;sysNDD;EPIpanelRadboudumc;IDpanelRadboudumc;HPOmim_EPI;HPOmim_NDD	10	definitive	Definitive	18109;18110;18111;18112;18113;18114;162019;493363;800812;998091;1696695	ENST00000636358.2	NM_000666	408	Q03154	408	51983340	51989197	51983535-51983589;51984047-51984158;51985207-51985271;51985361-51985465;51985852-51985946;51986255-51986331;51986415-51986504;51986605-51986661;51986988-51987061;51987147-51987196;51987309-51987453;51987556-51987624;51988524-51988603;51988766-51988826;51988911-51989197	ENSG00000287707;ENSG00000272762;ENSG00000235455;ENSG00000288063	NA;NA;NA;NA	NA	No	No	NA	No	Yes	No	No	No	No	Yes	Yes	No	No	Yes	Yes	No	Yes
56	ACY3	HGNC:24104	11	614413	ENSG00000132744	NA	intellectual disability	AR	sysNDD	1	NA	Limited		ENST00000255082.8	NM_080658	319	Q96HD9	319	67642555	67650730	67650730-67650583;67647589-67647516;67647063-67646808;67645887-67645692;67645380-67645287;67645152-67645045;67644869-67644760;67642939-67642555	ENSG00000254447;ENSG00000255949;ENSG00000184224;ENSG00000255119;ENSG00000289343;ENSG00000290994	NA;NA;0.142723454559068;0.274657311071868;NA;NA	NA	No	No	NA	No	No	No	No	No	No	No	No	No	No	No	No	No	No
57	ADAM22	HGNC:201	7	603709	ENSG00000008277	617933	Developmental and epileptic encephalopathy 61	AR	sysNDD;IDpanelRadboudumc	4	NA	Definitive	518457;518458;997684	ENST00000413139.2	NM_021723	964	Q9P0K1	906	87934143	88202889	87934251-87934550;87935026-87935186;87978336-87978412;88075626-88075692;88108176-88108258;88114584-88114647;88116745-88116814;88125589-88125659;88128602-88128676;88130388-88130459;88131269-88131435;88132867-88132951;88134329-88134419;88135980-88136031;88143026-88143125;88145125-88145196;88145415-88145507;88148977-88149057;88150981-88151031;88151257-88151320;88153221-88153326;88155887-88156006;881…	ENSG00000182165	0.0876427628137469	NA	No	No	NA	No	No	No	Yes	No	No	Yes	No	No	Yes	Yes	Yes	Yes	Yes
58	ADAM28	HGNC:206	8	606188	ENSG00000042980	NA	intellectual disability	AR	sysNDD	1	NA	Limited		ENST00000265769.9	NM_021778	775	Q9UKQ2	775	24294069	24359014	24294069-24294195;24299974-24300077;24309894-24309970;24310163-24310241;24311361-24311437;24313388-24313580;24320236-24320307;24321218-24321289;24323834-24324003;24326554-24326635;24329985-24330115;24331150-24331327;24332660-24332749;24335446-24335641;24339466-24339568;24341598-24341757;24343101-24343181;24343506-24343584;24349864-24349972;24351232-24351310;24351987-24352052;24353770-24353832;243…	ENSG00000253535;ENSG00000287166;ENSG00000253390;ENSG00000253986;ENSG00000253471;ENSG00000253891;ENSG00000289461;ENSG00000254002	0.494610011541818;NA;0.782140961093377;0.812769575094303;NA;NA;NA;NA	NA	No	No	NA	No	Yes	No	Yes	No	No	No	No	No	No	No	No	No	No
59	ADAM33	HGNC:15478	20	607114	ENSG00000149451	NA	autism spectrum disorder	AD	sysNDD	1	NA	Limited		ENST00000356518.7	NM_025220	813	Q9BZ11	813	3667965	3682246	3682010-3681908;3679571-3679492;3677143-3677067;3675105-3675027;3674849-3674773;3674693-3674504;3674284-3674219;3674135-3674064;3673911-3673745;3673658-3673574;3673496-3673354;3672898-3672721;3672626-3672537;3672329-3672134;3671985-3671877;3671779-3671581;3671496-3671419;3671345-3671237;3671153-3671006;3669637-3669546;3669370-3669299;3669000-3667975	ENSG00000235958;ENSG00000277287;ENSG00000288577;ENSG00000289183;ENSG00000289494	0.978082986933747;0.961633623642739;NA;NA;NA	NA	No	Yes	NA	No	No	No	No	No	No	No	No	No	No	No	No	No	No
60	ADAMTS2	HGNC:218	5	604539	ENSG00000087116	225410	EHLERS-DANLOS SYNDROME, DERMATOSPARAXIS TYPE; EDSDERMS	AR	HPOmim_NDD	1	NA	NA	5502;5503;5504;371445;504316;556099;554209;581454;658082;838442;841489;847713;841384;836198;952616;945961;934514;969740;1065161;1068382;1071129;1070257;1072866;1199244;1394405;1481564;1455817;1391219;1503058;1453000;1369667;1510020;1456924;1458940;1723970;1724166;1724168;1724314;1724357;1724612;1724827;1724851;1724934;1725091;1725590;1725797;1725923;1726136;1726297;1726383;1726470;1726506;1726691…	ENST00000251582.12	NM_014244	1211	O95450	1211	179110853	179345461	179345461-179345190;179344161-179343767;179273064-179272911;179207715-179207513;179181155-179181072;179158879-179158723;179154919-179154814;179154192-179154049;179153623-179153491;179152255-179152142;179140035-179139890;179137944-179137769;179136042-179135909;179132900-179132777;179132310-179132230;179130098-179129932;179128118-179127959;179126130-179125998;179125180-179124973;179122773-179122644…	ENSG00000253698;ENSG00000245688;ENSG00000244945;ENSG00000204661;ENSG00000250999;ENSG00000272431;ENSG00000254035;ENSG00000253979;ENSG00000253163;ENSG00000250674;ENSG00000253652;ENSG00000286713;ENSG00000291019;ENSG00000290043	NA;NA;0.132496853149663;0.138686670962884;0.108140703722848;0.158054649931021;0.0387621984652638;NA;NA;NA;0.181399132426759;NA;NA;NA	ENSG00000254035	Yes	No	NA	No	No	No	No	No	No	Yes	Yes	Yes	No	No	No	No	No
61	ADAMTS9	HGNC:13202	3	605421	ENSG00000163638	NA	intellectual disability	AR	sysNDD	1	NA	Limited		ENST00000498707.5		1935	Q9P2N4	1935	64515654	64688000	64688000-64687543;64686968-64686568;64681363-64681201;64658791-64658502;64655875-64655792;64655691-64655576;64654612-64654572;64654458-64654353;64651163-64651017;64649778-64649637;64648044-64647940;64641993-64641848;64633879-64633698;64633608-64633472;64631925-64631808;64631550-64631455;64622586-64622420;64622327-64622198;64621240-64621114;64616170-64615960;64615485-64615321;64613509-64613345;646…	ENSG00000243149;ENSG00000270059;ENSG00000241158;ENSG00000241684	NA;0.996900903413295;0.793666615529923;0.31916673480282	NA	No	No	NA	No	Yes	No	Yes	No	No	No	No	No	No	No	No	No	No
62	ADAR	HGNC:225	1	146920	ENSG00000160710	127400	DYSCHROMATOSIS SYMMETRICA HEREDITARIA 1	AD	DDG2P_BrainCog	2	definitive	NA	14817;14818;14819;14820;14821;14822;39458;126395;424040;521470;582556;649961;801551;801552;801553;958597;1073687;1073320;1207421;1334989;1454211;1451454;1452076;1356340;1456115;1458191;1437688;2151898;2164267;2202845;2202849;1973592;1993678;1993205;1993820;2019241;2006136;2016140;2023208;2083083;2444054	ENST00000368474.9	NM_001111	1226	P55265	1226	154581695	154628013	154608186-154607992;154602626-154601041;154598585-154598402;154597976-154597828;154597267-154597123;154596995-154596805;154590409-154590184;154589928-154589757;154589462-154589369;154588673-154588551;154588258-154588125;154586363-154586181;154585865-154585753;154585344-154585217;154585043-154582057	ENSG00000228013;ENSG00000273110;ENSG00000229780;ENSG00000233875;ENSG00000287064;ENSG00000270361;ENSG00000271380;ENSG00000232093;ENSG00000286391;ENSG00000289103	0.160779006627276;NA;3.211445666338e-63;6.29453245281954e-08;NA;NA;NA;0.772411017536324;NA;NA	ENSG00000229780;ENSG00000233875	No	Yes	0.127659574468085	No	No	No	No	No	No	Yes	Yes	Yes	No	No	No	No	No
63	ADAR	HGNC:225	1	146920	ENSG00000160710	615010	AICARDI-GOUTIERES SYNDROME 6; AGS6	AD, AR	DDG2P_BrainCog;sysNDD;IDpanelRadboudumc;HPOmim_ID;HPOmim_EPI;HPOmim_NDD	9	definitive	Definitive	39455;39456;39457;39459;39460;39461;39462;126560;424040;488463;521470;582556;664624;649961;690435;817052;958597;985814;1073687;1073320;1184493;1184494;1184495;1184496;1207421;1334989;1454211;1451454;1452076;1356340;1456115;1458191;1437688;2151898;2164267;2202845;2202849;1973592;1993678;1993205;1993820;2019241;2006136;2016140;2023208;2083083	ENST00000368474.9	NM_001111	1226	P55265	1226	154581695	154628013	154608186-154607992;154602626-154601041;154598585-154598402;154597976-154597828;154597267-154597123;154596995-154596805;154590409-154590184;154589928-154589757;154589462-154589369;154588673-154588551;154588258-154588125;154586363-154586181;154585865-154585753;154585344-154585217;154585043-154582057	ENSG00000228013;ENSG00000273110;ENSG00000229780;ENSG00000233875;ENSG00000287064;ENSG00000270361;ENSG00000271380;ENSG00000232093;ENSG00000286391;ENSG00000289103	0.0613675667920821;NA;0.000571658285923888;NA;NA;4.44753476577228e-06;4.65356542066771e-05;2.85718314761484e-05;NA;NA	ENSG00000229780;ENSG00000270361;ENSG00000271380;ENSG00000232093	No	No	NA	No	No	No	No	No	No	Yes	Yes	Yes	Yes	No	No	Yes	Yes
64	ADARB1	HGNC:226	21	601218	ENSG00000197381	618862	NEURODEVELOPMENTAL DISORDER WITH HYPOTONIA, MICROCEPHALY, AND SEIZURES; NEDHYMS	AR	DDG2P_BrainCog;sysNDD;IDpanelRadboudumc;HPOmim_ID;HPOmim_EPI;HPOmim_NDD	8	limited	Definitive	870450;870451;870452;870453;1686866;1686867;2443914;2443915	ENST00000348831.9	NM_015833	701	P78563	741	45073853	45226560	45074580-45074793;45128402-45128573;45171610-45171684;45175730-45176664;45180330-45180444;45182585-45182753;45183362-45183510;45184923-45185091;45204555-45204736;45220836-45221014;45222018-45226560	ENSG00000276529;ENSG00000234880;ENSG00000261706;ENSG00000275874;ENSG00000267857	1.1168757249986e-07;0.278290715899373;0.562160826315045;0.597482914365472;5.11451402769342e-05	ENSG00000276529;ENSG00000267857	No	No	NA	No	Yes	Yes	Yes	No	No	No	No	Yes	No	Yes	Yes	No	Yes
65	ADAT3	HGNC:25151	19	615302	ENSG00000213638	615286	Neurodevelopmental disorder with brain abnormalities, poor growth, and dysmorphic facies	AR	sysNDD;IDpanelRadboudumc	4	NA	Definitive	183301;523977;549839	ENST00000329478.4	NM_138422	367	Q96EY9	351	1905399	1913447	1905399-1905439;1911890-1913447	ENSG00000267412;ENSG00000267749;ENSG00000267214;ENSG00000180846;ENSG00000267283;ENSG00000286880;ENSG00000267201;ENSG00000267122;ENSG00000288156	0.00520152817050716;0.101119083490732;0.467465053041997;0.0110137895862269;0.0143101049321374;NA;NA;0.799896117248333;NA	ENSG00000267412;ENSG00000180846;ENSG00000267283	No	No	NA	No	No	No	No	No	No	No	No	Yes	No	Yes	Yes	No	Yes
66	ADCY5	HGNC:236	3	600293	ENSG00000173175	NA	autism spectrum disorder	AD	sysNDD	1	NA	Limited	NA;NA;NA;NA;NA;NA;NA;NA;NA;NA;NA;NA;NA;NA;NA;NA;NA;NA;NA;NA;NA	ENST00000462833.6	NM_183357	1261	O95622	1261	123282296	123449090	123449090-123447412;123352581-123352432;123347903-123347782;123332675-123332564;123331016-123330889;123328802-123328644;123327759-123327618;123325462-123325322;123320771-123320749;123319818-123319674;123318117-123318020;123314322-123314235;123304183-123304067;123303219-123303055;123300295-123300120;123297382-123297353;123296216-123296084;123291376-123291113;123289954-123289750;123286809-123286685…	ENSG00000273033;ENSG00000287207;ENSG00000272758;ENSG00000273454;ENSG00000272678;ENSG00000239523	0.00335257096947082;NA;0.00226362887322666;0.996900903413295;0.66282605636372;0.00158743206889016	ENSG00000273033;ENSG00000272758;ENSG00000239523	Yes	Yes	NA	No	No	No	Yes	No	No	No	No	Yes	No	No	No	No	No
67	ADCY5	HGNC:236	3	600293	ENSG00000173175	606703	DYSKINESIA WITH OROFACIAL INVOLVEMENT, AUTOSOMAL DOMINANT; DSKOD	AD	sysNDD;HPOmim_ID;HPOmim_NDD	3	NA	Limited	162092;162091;162090;208485;218355;218354;801996;801998;801999;807532;807533;807534;1188830;1327477;1327478;1685235;1685236;1685503;1685504;1803015;1804151	ENST00000462833.6	NM_183357	1261	O95622	1261	123282296	123449090	123449090-123447412;123352581-123352432;123347903-123347782;123332675-123332564;123331016-123330889;123328802-123328644;123327759-123327618;123325462-123325322;123320771-123320749;123319818-123319674;123318117-123318020;123314322-123314235;123304183-123304067;123303219-123303055;123300295-123300120;123297382-123297353;123296216-123296084;123291376-123291113;123289954-123289750;123286809-123286685…	ENSG00000273033;ENSG00000287207;ENSG00000272758;ENSG00000273454;ENSG00000272678;ENSG00000239523	NA;NA;NA;NA;NA;0.00153860656623854	ENSG00000239523	Yes	Yes	0.15	No	No	No	Yes	No	No	No	No	Yes	No	No	No	Yes	Yes
68	ADCY5	HGNC:236	3	600293	ENSG00000173175	619651	NEURODEVELOPMENTAL DISORDER WITH HYPERKINETIC MOVEMENTS AND DYSKINESIA; NEDHYD	AR	HPOmim_ID;HPOmim_NDD	2	NA	NA	1327483;1327484	ENST00000462833.6	NM_183357	1261	O95622	1261	123282296	123449090	123449090-123447412;123352581-123352432;123347903-123347782;123332675-123332564;123331016-123330889;123328802-123328644;123327759-123327618;123325462-123325322;123320771-123320749;123319818-123319674;123318117-123318020;123314322-123314235;123304183-123304067;123303219-123303055;123300295-123300120;123297382-123297353;123296216-123296084;123291376-123291113;123289954-123289750;123286809-123286685…	ENSG00000273033;ENSG00000287207;ENSG00000272758;ENSG00000273454;ENSG00000272678;ENSG00000239523	0.227108313980487;NA;0.280110773637468;0.0758130750144395;NA;0.0704342559436235	NA	Yes	No	NA	No	No	No	Yes	No	No	No	No	No	No	No	No	No	No
69	ADD1	HGNC:243	4	102680	ENSG00000087274	NA	intellectual disability	AD	sysNDD	1	NA	Limited		ENST00000683351.1	NM_014189	799	P35611	737	2843844	2930076	2843844-2844024;2875896-2876110;2881898-2882060;2884515-2884666;2894013-2894093;2894582-2894731;2898184-2898327;2898433-2898531;2899259-2899435;2904764-2905108;2907743-2907844;2908515-2908604;2909339-2909431;2914884-2915040;2926014-2926112;2928171-2930062	ENSG00000250623;ENSG00000251075;ENSG00000251148;ENSG00000248399;ENSG00000287099;ENSG00000249673	0.475820794866338;0.558121835709179;4.57099478389886e-05;0.583662698882185;NA;6.5918131574214e-30	ENSG00000251148;ENSG00000249673	Yes	Yes	NA	No	Yes	Yes	No	No	No	No	No	Yes	No	No	No	No	No
70	ADD1	HGNC:243	4	102680	ENSG00000087274	NA	intellectual disability	AR	sysNDD	1	NA	Limited		ENST00000683351.1	NM_014189	799	P35611	737	2843844	2930076	2843844-2844024;2875896-2876110;2881898-2882060;2884515-2884666;2894013-2894093;2894582-2894731;2898184-2898327;2898433-2898531;2899259-2899435;2904764-2905108;2907743-2907844;2908515-2908604;2909339-2909431;2914884-2915040;2926014-2926112;2928171-2930062	ENSG00000250623;ENSG00000251075;ENSG00000251148;ENSG00000248399;ENSG00000287099;ENSG00000249673	2.78305750932533e-06;NA;7.22494791338888e-05;0.000662117961931422;NA;1.31742817805299e-05	ENSG00000250623;ENSG00000251148;ENSG00000248399;ENSG00000249673	Yes	No	NA	No	Yes	Yes	No	No	No	No	No	Yes	No	No	No	No	No
71	ADD3	HGNC:245	10	601568	ENSG00000148700	617008	CEREBRAL PALSY, SPASTIC QUADRIPLEGIC, 3; CPSQ3	AR	sysNDD;IDpanelRadboudumc;HPOmim_EPI;HPOmim_NDD	6	NA	Definitive	242273	ENST00000356080.9	NM_019903	706	Q9UEY8	706	109996368	110135565	110007984-110008299;110100625-110100848;110112777-110112915;110116259-110116410;110117342-110117422;110118587-110118736;110119211-110119354;110119466-110119564;110122110-110122292;110124017-110124274;110125826-110125945;110126417-110126503;110130363-110130486;110132305-110132400;110133326-110135565	ENSG00000203876;ENSG00000228417;ENSG00000273143	0.0201160995333354;0.153608632672993;0.2131416734309	ENSG00000203876	Yes	No	NA	No	No	No	No	No	No	No	No	Yes	No	No	Yes	Yes	Yes
72	ADGRB3	HGNC:945	6	602684	ENSG00000135298	NA	intellectual disability	AR	sysNDD	1	NA	Limited		ENST00000370598.6		1522	O60242	1522	68635282	69390571	68635282-68636000;68637391-68637562;68638661-68639432;68930559-68930669;68936519-68936680;68943830-68943994;68956024-68956188;68956645-68956809;68974763-68974864;68975234-68975340;68993768-68993962;69014038-69014106;69018391-69018499;69048185-69048334;69049271-69049346;69062934-69063036;69075995-69076038;69233290-69233416;69235032-69235135;69239124-69239226;69324872-69325022;69327820-69327889;693…	ENSG00000289611;ENSG00000230910	NA;1.61458590381539e-05	ENSG00000230910	Yes	No	NA	No	No	No	No	No	No	No	No	Yes	No	No	No	No	No
73	ADGRG1	HGNC:4512	16	604110	ENSG00000205336	606854	POLYMICROGYRIA, BILATERAL FRONTOPARIETAL; BFPP	AR	DDG2P_BrainCog;IDpanelRadboudumc;HPOmim_ID;HPOmim_EPI;HPOmim_NDD	7	definitive	NA	5826;5827;5828;5829;5830;5831;5832;5833;158628;158629;158634;158637;158618;158619;158620;158621;158625;158627;189231;211096;211093;372729;381530;430049;617503;934237;977829;1300175;1694450;1878521	ENST00000562631.7		687	Q9Y653	693	57610652	57665580	57628630-57628802;57650253-57650351;57651200-57651622;57653203-57653335;57653986-57654133;57655399-57655530;57655876-57655992;57656226-57656271;57656514-57656617;57657373-57657491;57659413-57659681;57660768-57660876;57661697-57661965;57663452-57665567	ENSG00000245768;ENSG00000261633;ENSG00000260467;ENSG00000276166;ENSG00000187185;ENSG00000260545;ENSG00000260927;ENSG00000260867;ENSG00000261078;ENSG00000276131;ENSG00000260186;ENSG00000276259;ENSG00000289004;ENSG00000288753	0.722039306160192;NA;NA;NA;0.988533016826509;NA;NA;NA;NA;NA;NA;NA;NA;NA	NA	No	No	NA	No	No	No	No	No	No	Yes	No	No	No	No	Yes	Yes	Yes
74	ADGRG1	HGNC:4512	16	604110	ENSG00000205336	615752	Polymicrogyria, bilateral perisylvian	AR	sysNDD;IDpanelRadboudumc	4	NA	Definitive	127079;934237	ENST00000562631.7		687	Q9Y653	693	57610652	57665580	57628630-57628802;57650253-57650351;57651200-57651622;57653203-57653335;57653986-57654133;57655399-57655530;57655876-57655992;57656226-57656271;57656514-57656617;57657373-57657491;57659413-57659681;57660768-57660876;57661697-57661965;57663452-57665567	ENSG00000245768;ENSG00000261633;ENSG00000260467;ENSG00000276166;ENSG00000187185;ENSG00000260545;ENSG00000260927;ENSG00000260867;ENSG00000261078;ENSG00000276131;ENSG00000260186;ENSG00000276259;ENSG00000289004;ENSG00000288753	0.0250310668516412;0.701379167389746;NA;0.515882915738581;0.252187036290934;0.00464721211777704;0.00169372255716534;NA;0.601367400796904;NA;0.800180123059471;0.0233858223641686;NA;NA	ENSG00000245768;ENSG00000260545;ENSG00000260927;ENSG00000276259	No	No	NA	No	No	No	No	Yes	No	No	No	Yes	No	No	Yes	No	Yes
75	ADGRG2	HGNC:4516	X	300572	ENSG00000173698	NA	intellectual disability	XL	sysNDD	1	NA	Limited		ENST00000379869.8		1017	Q8IZP9	1017	18989307	19122637	19122468-19122442;19082746-19082702;19068835-19068717;19040224-19040189;19037636-19037589;19037490-19037467;19035977-19035942;19033654-19033613;19031037-19030984;19028238-19028183;19027274-19027219;19023948-19023909;19023453-19023416;19021198-19021104;19019665-19019599;19014074-19013686;19010778-19010613;19009782-19009626;19008123-19007980;19007357-19007235;19006265-19006220;19006105-19006002;190…	ENSG00000225882;ENSG00000286724;ENSG00000237221;ENSG00000237836	NA;NA;0.688178072678915;0.312251706921765	NA	Yes	No	NA	No	No	No	No	No	No	No	No	No	No	No	No	No	No
76	ADGRG6	HGNC:13841	6	612243	ENSG00000112414	NA	intellectual disability	AR	sysNDD	1	NA	Limited		ENST00000367609.8		1250	Q86SQ4	1221	142301854	142446266	142302007-142302331;142309544-142309644;142367569-142367910;142370170-142370793;142381951-142382019;142383760-142383843;142390258-142390343;142392948-142393000;142393896-142393958;142397613-142397755;142400485-142400596;142401994-142402058;142402620-142402830;142403802-142403973;142405688-142405828;142408150-142408269;142409874-142409919;142411305-142411411;142414969-142415096;142415796-142416064…	ENSG00000237494	NA	NA	No	No	NA	No	Yes	No	Yes	No	No	No	No	No	No	No	No	No	No
77	ADGRL1	HGNC:20973	19	616416	ENSG00000072071	NA	intellectual disability	AR	sysNDD	1	NA	Limited		ENST00000361434.8	NM_014921	1469	O94910	1474	14147743	14206187	14206169-14205985;14183697-14183533;14177744-14177531;14170791-14170682;14163406-14162606;14161626-14161312;14160696-14160593;14160297-14160112;14159773-14159735;14159584-14159401;14159215-14159090;14158552-14158338;14158052-14157882;14157460-14157251;14157145-14156925;14156724-14156658;14156201-14156110;14155527-14155359;14152912-14152784;14152613-14152517;14152437-14152309;14152150-14152133;141…	ENSG00000275091;ENSG00000267670;ENSG00000267783;ENSG00000267169	0.00679394495122148;NA;0.589915629302101;0.00191145030567987	ENSG00000275091;ENSG00000267169	Yes	No	NA	No	No	No	No	No	No	No	No	Yes	No	No	No	No	No
78	ADGRL2	HGNC:18582	1	607018	ENSG00000117114	NA	central nervous system malformation	AD	sysNDD	1	NA	Limited		ENST00000686636.1	NM_012302	1469	O95490	1459	81306147	81993932	81800934-81801068;81836885-81837057;81907017-81907230;81936728-81936837;81942034-81942045;81942969-81943769;81950189-81950482;81951018-81951121;81951957-81952142;81952987-81953025;81955877-81956060;81966058-81966183;81966404-81966609;81968026-81968199;81969178-81969387;81970314-81970534;81971852-81971918;81979869-81979960;81981808-81981976;81984583-81984711;81985259-81985355;81986901-81987029;819…	ENSG00000225598;ENSG00000224326;ENSG00000285179;ENSG00000227960;ENSG00000234953;ENSG00000236676;ENSG00000234184	NA;NA;NA;NA;NA;0.765685265197623;NA	NA	Yes	Yes	NA	No	No	No	Yes	No	No	No	No	No	No	No	No	No	No
79	ADIPOR1	HGNC:24040	1	607945	ENSG00000159346	NA	intellectual disability	AR	sysNDD	1	NA	Limited		ENST00000340990.10	NM_015999	375	Q96A54	375	202940826	202958572	202958312-202958185;202951164-202950930;202948420-202948304;202946610-202946439;202945169-202944983;202943945-202943758;202942218-202942025;202941701-202940832	ENSG00000260021;ENSG00000226862;ENSG00000225620;ENSG00000228288;ENSG00000290909;ENSG00000291234	NA;0.00467268519691509;0.0399648847011609;0.185445665137596;NA;NA	ENSG00000226862;ENSG00000225620	No	No	NA	No	No	Yes	Yes	No	No	No	No	Yes	No	No	No	No	No
80	ADK	HGNC:257	10	102750	ENSG00000156110	614300	HYPERMETHIONINEMIA DUE TO ADENOSINE KINASE DEFICIENCY	AR	DDG2P_BrainCog;sysNDD;IDpanelRadboudumc;HPOmim_EPI;HPOmim_NDD	7	limited	Definitive	29603;29604;29605;800875;802589	ENST00000539909.6	NM_006721	362	P55263	362	74151202	74709963	74151221-74151343;74200764-74200838;74224538-74224591;74314667-74314745;74394141-74394313;74398471-74398579;74525256-74525426;74589282-74589317;74600379-74600493;74670183-74670269;74708321-74709290	ENSG00000272748;ENSG00000232342;ENSG00000226051;ENSG00000234149;ENSG00000227186;ENSG00000285810	NA;0.344522216800971;2.90955558779595e-08;3.63097900773944e-14;0.229999056440661;NA	ENSG00000226051;ENSG00000234149	No	No	NA	No	No	Yes	Yes	No	No	No	No	Yes	No	Yes	Yes	No	Yes
81	ADK	HGNC:257	10	102750	ENSG00000156110	NA	intellectual disability	AR	sysNDD	2	NA	Definitive	NA;NA;NA;NA;NA;NA;NA	ENST00000539909.6	NM_006721	362	P55263	362	74151202	74709963	74151221-74151343;74200764-74200838;74224538-74224591;74314667-74314745;74394141-74394313;74398471-74398579;74525256-74525426;74589282-74589317;74600379-74600493;74670183-74670269;74708321-74709290	ENSG00000272748;ENSG00000232342;ENSG00000226051;ENSG00000234149;ENSG00000227186;ENSG00000285810	0.253115591191089;NA;0.13669733335701;NA;NA;NA	NA	No	No	NA	No	No	Yes	Yes	No	No	No	No	No	No	No	No	No	No
82	ADNP	HGNC:15766	20	611386	ENSG00000101126	615873	HELSMOORTEL-VAN DER AA SYNDROME; HVDAS	AD	DDG2P_BrainCog;sysNDD;IDpanelRadboudumc;HPOmim_ID;HPOmim_EPI;HPOmim_NDD	9	definitive	Definitive	139631;139632;139633;139634;139635;190278;190279;279598;280262;280623;280557;373314;374212;391218;431117;438275;452597;521175;521765;521542;619994;619999;620048;800950;803614;803615;828170;931423;975321;976124;981627;982697;984844;984838;984843;984840;984841;984839;984842;1174075;1297054;1299548;1319913;1333276;1334645;1338860;1527880;1527885;1679632;1679675;1684264;1685506;1687440;1691844;169871…	ENST00000621696.5	NM_181442	1102	Q9H2P0	1102	50888916	50931437	50931437-50930826;50928825-50928651;50904849-50904766;50904001-50903889;50902109-50902017;50894512-50888918	ENSG00000259456;ENSG00000232358	1.55155247075238e-07;NA	ENSG00000259456	Yes	Yes	0.00657894736842105	No	No	Yes	No	No	No	No	No	Yes	No	No	Yes	Yes	Yes
83	ADPRS	HGNC:21304	1	610624	ENSG00000116863	618170	NEURODEGENERATION, CHILDHOOD-ONSET, STRESS-INDUCED, WITH VARIABLE ATAXIA AND SEIZURES; CONDSIAS	AR	DDG2P_BrainCog;sysNDD;IDpanelRadboudumc;HPOmim_EPI;HPOmim_NDD	7	strong	Definitive	590298;590299;590300;590301;590302;590303;599343;599344;801466;804377;807535;1679337;1683692	ENST00000373178.5	NM_017825	363	Q9NX46	363	36088892	36093932	36088892-36089115;36091244-36091340;36091618-36091825;36091910-36092094;36092422-36092522;36093097-36093932		NA	NA	No	No	NA	No	No	No	No	No	No	No	No	No	Yes	Yes	Yes	Yes	Yes
84	ADRA2B	HGNC:282	2	104260	ENSG00000274286	NA	AUTOSOMAL RECESSIVE INTELLECTUAL DEVELOPMENTAL DISORDER	AR	DDG2P_BrainCog;sysNDD	2	limited	Limited		ENST00000620793.2		450	P18089	450	96112876	96116571	96116571-96112876	ENSG00000228873;ENSG00000230747;ENSG00000235480;ENSG00000273265;ENSG00000286654;ENSG00000204685;ENSG00000289135;ENSG00000291176	NA;0.19280260411171;0.868088861281077;0.935295529034804;NA;0.1039375704797;NA;NA	NA	No	No	NA	No	No	No	No	No	No	No	No	No	No	No	No	No	No
85	ADSL	HGNC:291	22	608222	ENSG00000239900	103050	ADENYLOSUCCINASE DEFICIENCY; ADSLD	AR	DDG2P_BrainCog;sysNDD;EPIpanelRadboudumc;IDpanelRadboudumc;HPOmim_ID;HPOmim_EPI;HPOmim_NDD	11	definitive	Definitive	2461;2462;2463;2465;2466;2468;204808;204807;204815;204814;204792;204789;204795;204796;204798;204801;204813;204816;242557;235410;289379;379129;381550;393034;381551;449773;450065;529212;529216;583132;620542;644664;654306;803695;803696;807536;846915;838200;949192;935347;934298;985789;1003470;1029580;1057572;1070913;1070511;1071793;1074151;1070255;1189845;1323863;1326670;1455911;1501479;1420897;14743…	ENST00000623063.3	NM_000026	484	P30566	484	40346461	40390463	40346500-40346711;40349832-40350035;40353073-40353117;40354248-40354327;40358864-40359035;40359260-40359306;40360402-40360492;40361273-40361342;40361488-40361635;40362981-40363071;40364276-40364365;40364880-40365056;40366436-40369367	ENSG00000229999;ENSG00000272834;ENSG00000261202	0.000164973993890963;1.50263258244627e-06;0.199457504920505	ENSG00000229999;ENSG00000272834	No	No	NA	No	Yes	No	Yes	No	No	Yes	Yes	Yes	No	Yes	Yes	Yes	Yes
86	AFF2	HGNC:3776	X	300806	ENSG00000155966	309548	INTELLECTUAL DEVELOPMENTAL DISORDER, X-LINKED 109; XLID109	XLR	DDG2P_BrainCog;IDpanelRadboudumc;HPOmim_ID;HPOmim_NDD;sysNDD	8	definitive	Definitive	10526;975105;1327917;1332788	ENST00000370460.7	NM_002025	1311	P51816	1311	148500617	149000663	148500617-148501144;148651999-148652131;148661908-148662768;148809876-148809920;148837647-148837733;148842966-148843002;148843382-148843433;148885889-148885985;148904221-148904258;148953580-148953739;148955603-148956613;148958337-148958458;148962715-148962937;148966790-148967079;148967629-148967692;148973471-148973607;148977933-148978004;148978362-148978455;148980738-148980790;148987367-148987557…	ENSG00000223516;ENSG00000237741	0.135991747294896;5.5031602073965e-05	ENSG00000237741	Yes	No	NA	No	No	No	Yes	No	No	No	No	Yes	No	No	No	Yes	Yes
87	AFF3	HGNC:6473	2	601464	ENSG00000144218	619297	KINSSHIP SYNDROME; KINS	AD	DDG2P_BrainCog;sysNDD;IDpanelRadboudumc;HPOmim_ID;HPOmim_EPI;HPOmim_NDD	7	strong	Limited	430951;1077075;1077076;1077077;1077078;1077079;1338773;2444285	ENST00000672756.2	NM_002285	1226	P51826	1226	99545419	100192428	100142590-100142484;100129306-100129224;100105583-100105504;100104518-100104402;100008932-100008812;100007460-100007148;100007017-100006632;99837524-99837477;99752301-99752221;99744140-99744104;99727128-99727077;99672589-99672538;99649666-99649626;99601621-99601435;99594289-99593195;99587278-99587154;99582999-99582798;99578451-99578327;99568915-99568852;99565623-99565487;99560436-99560365;9955896…	ENSG00000273306;ENSG00000226791	NA;1.92784476510832e-07	ENSG00000226791	Yes	Yes	0.0833333333333333	No	No	No	No	No	No	No	No	Yes	No	Yes	Yes	Yes	Yes
88	AFF3	HGNC:6473	2	601464	ENSG00000144218	NA	intellectual disability	AR	sysNDD	1	NA	Limited	NA;NA;NA;NA;NA;NA	ENST00000672756.2	NM_002285	1226	P51826	1226	99545419	100192428	100142590-100142484;100129306-100129224;100105583-100105504;100104518-100104402;100008932-100008812;100007460-100007148;100007017-100006632;99837524-99837477;99752301-99752221;99744140-99744104;99727128-99727077;99672589-99672538;99649666-99649626;99601621-99601435;99594289-99593195;99587278-99587154;99582999-99582798;99578451-99578327;99568915-99568852;99565623-99565487;99560436-99560365;9955896…	ENSG00000273306;ENSG00000226791	4.74993937709551e-07;6.85050875177489e-06	ENSG00000273306;ENSG00000226791	Yes	No	NA	No	No	No	No	No	No	No	No	Yes	No	No	No	No	No
89	AFF4	HGNC:17869	5	604417	ENSG00000072364	616368	CHOPS SYNDROME; CHOPS	AD	DDG2P_BrainCog;sysNDD;IDpanelRadboudumc;HPOmim_ID;HPOmim_NDD	8	definitive	Definitive	190329;190330;190331;1320248;1698778;2429929	ENST00000265343.10	NM_014423	1163	Q9UHB7	1163	132875395	132963634	132963634-132963259;132937193-132937067;132934941-132934147;132932222-132932178;132927207-132927121;132904404-132904368;132902487-132902442;132899641-132899587;132899141-132899104;132898392-132898230;132897240-132896323;132893118-132893030;132892404-132892164;132889173-132889079;132888160-132888097;132887982-132887846;132887592-132887521;132886403-132886310;132885119-132885076;132883560-132883340…	ENSG00000233006;ENSG00000223442;ENSG00000272203;ENSG00000230612;ENSG00000224015;ENSG00000237714;ENSG00000197536;ENSG00000238160	1.86017652955439e-06;0.329495001064321;4.41745817203943e-07;4.65520798997641e-07;NA;1.22140341178285e-05;6.80411527973815e-06;0.000564871857989945	ENSG00000233006;ENSG00000272203;ENSG00000230612;ENSG00000237714;ENSG00000197536;ENSG00000238160	Yes	Yes	0	No	No	Yes	No	No	No	No	No	Yes	No	No	No	No	No
90	AFG3L2	HGNC:315	18	604581	ENSG00000141385	610246	SPINOCEREBELLAR ATAXIA 28	AD	DDG2P_BrainCog	1	both RD and IF	NA	5470;5471;5472;5473;5474;30423;30424;30425;38387;38393;214062;638488;805327;807537;807538;987295;1297621;1327420;1676883	ENST00000269143.8	NM_006796	797	Q9Y4W6	797	12328944	12377227	12377227-12376969;12371691-12371592;12370926-12370849;12367382-12367276;12367117-12366965;12363856-12363782;12360051-12359927;12358943-12358670;12356831-12356694;12353158-12353005;12351413-12351306;12351210-12351085;12348383-12348273;12344247-12344132;12340401-12340201;12337535-12337341;12329783-12328944	ENSG00000266955;ENSG00000273141;ENSG00000267079;ENSG00000267722;ENSG00000267643;ENSG00000267247;ENSG00000267480;ENSG00000289550;ENSG00000267069;ENSG00000286812;ENSG00000267455;ENSG00000267165;ENSG00000272703	0.80335146081751;0.0882332679093167;0.0127171525861889;0.299071712874933;NA;NA;0.995611108496687;NA;0.00195988495498468;NA;0.390201308961499;0.251640769351427;0.326102098718234	ENSG00000267079;ENSG00000267069	No	Yes	0.025	No	No	No	No	No	No	No	No	Yes	No	No	No	No	No
91	AFG3L2	HGNC:315	18	604581	ENSG00000141385	614487	ATAXIA, SPASTIC, 5, AUTOSOMAL RECESSIVE	AR	DDG2P_BrainCog;IDpanelRadboudumc	3	both RD and IF	NA	30427;162524;214062;374935;973201;973202;973204;1027438;1676883;1810409	ENST00000269143.8	NM_006796	797	Q9Y4W6	797	12328944	12377227	12377227-12376969;12371691-12371592;12370926-12370849;12367382-12367276;12367117-12366965;12363856-12363782;12360051-12359927;12358943-12358670;12356831-12356694;12353158-12353005;12351413-12351306;12351210-12351085;12348383-12348273;12344247-12344132;12340401-12340201;12337535-12337341;12329783-12328944	ENSG00000266955;ENSG00000273141;ENSG00000267079;ENSG00000267722;ENSG00000267643;ENSG00000267247;ENSG00000267480;ENSG00000289550;ENSG00000267069;ENSG00000286812;ENSG00000267455;ENSG00000267165;ENSG00000272703	NA;NA;NA;NA;NA;NA;NA;NA;NA;NA;NA;NA;NA	NA	No	No	NA	No	No	No	No	No	No	Yes	No	No	No	No	Yes	Yes	Yes
92	AFG3L2	HGNC:315	18	604581	ENSG00000141385	NA	intellectual disability	AD	sysNDD	1	NA	Limited	NA;NA;NA;NA;NA;NA;NA;NA;NA;NA;NA;NA;NA;NA;NA;NA;NA;NA;NA;NA;NA;NA;NA;NA;NA;NA	ENST00000269143.8	NM_006796	797	Q9Y4W6	797	12328944	12377227	12377227-12376969;12371691-12371592;12370926-12370849;12367382-12367276;12367117-12366965;12363856-12363782;12360051-12359927;12358943-12358670;12356831-12356694;12353158-12353005;12351413-12351306;12351210-12351085;12348383-12348273;12344247-12344132;12340401-12340201;12337535-12337341;12329783-12328944	ENSG00000266955;ENSG00000273141;ENSG00000267079;ENSG00000267722;ENSG00000267643;ENSG00000267247;ENSG00000267480;ENSG00000289550;ENSG00000267069;ENSG00000286812;ENSG00000267455;ENSG00000267165;ENSG00000272703	0.628578644893593;NA;0.00656007575921532;NA;0.489309912232035;0.666618439152096;0.0401295100476913;NA;NA;NA;NA;NA;0.946586429710594	ENSG00000267079;ENSG00000267480	No	Yes	NA	No	No	No	No	No	No	No	No	Yes	No	No	No	No	No
93	AGA	HGNC:318	4	613228	ENSG00000038002	208400	ASPARTYLGLUCOSAMINURIA; AGU	AR	DDG2P_BrainCog;sysNDD;EPIpanelRadboudumc;IDpanelRadboudumc;HPOmim_ID;HPOmim_EPI;HPOmim_NDD	11	definitive	Definitive	219;220;221;222;223;224;225;226;227;228;229;55938;55939;55940;55941;55942;55943;55944;55945;55946;55948;55949;55950;55951;55952;55954;291257;371315;370606;371514;370266;371375;370533;371395;371172;371140;373678;495346;550676;552792;551282;552400;552967;555229;557564;550967;550044;556567;590810;623289;641051;852651;835340;835213;855317;956675;1075443;1070108;1072287;1071135;1341346;1357402;1446399…	ENST00000264595.7	NM_000027	346	P20933	205	177430774	177442437	177442437-177442249;177440426-177440273;177439688-177439576;177438857-177438745;177437519-177437405;177436351-177436276;177434489-177434382;177433347-177433214;177431808-177430774	ENSG00000250131;ENSG00000249008;ENSG00000249084;ENSG00000287544	9.80012384940239e-07;0.871587601161668;NA;NA	ENSG00000250131	No	No	NA	No	Yes	No	No	No	No	No	No	Yes	Yes	Yes	Yes	No	Yes
94	AGAP1	HGNC:16922	2	608651	ENSG00000157985	NA	intellectual disability	AD	sysNDD;IDpanelRadboudumc	3	NA	Limited		ENST00000304032.13	NM_014914	857	Q9UPQ3	857	235494043	236131793	235494043-235494849;235709179-235709237;235717557-235717644;235740963-235741048;235744698-235744839;235750354-235750488;235797759-235797886;235799367-235799522;235807239-235807331;235883345-235883449;235908738-235908906;235930765-235930923;235968462-235968623;236036561-236036715;236040751-236040841;236049059-236049281;236120192-236120447;236123919-236131793	ENSG00000235293;ENSG00000235529	NA;0.5914044475934	NA	Yes	Yes	NA	No	No	Yes	Yes	No	No	No	No	No	No	No	No	No	No
95	AGAP2	HGNC:16921	12	605476	ENSG00000135439	NA	intellectual disability	AD	sysNDD	1	NA	Limited		ENST00000547588.6	NM_014770	1192	Q99490	1192	57723761	57742157	57738742-57737079;57735427-57735369;57734679-57734592;57734404-57734319;57734173-57734026;57732979-57732845;57732512-57732403;57731967-57731809;57731642-57731556;57731470-57731366;57730953-57730791;57730614-57730495;57729767-57729639;57728377-57728318;57728085-57727937;57727771-57727681;57727582-57727360;57727229-57726974;57726794-57725197	ENSG00000276727;ENSG00000259125;ENSG00000258001;ENSG00000287200;ENSG00000224713;ENSG00000257342;ENSG00000255737;ENSG00000287715	0.00288909224102722;0.135750904501975;0.752571721811547;NA;0.00104034842460596;NA;0.00477398693916462;NA	ENSG00000276727;ENSG00000224713;ENSG00000255737	Yes	Yes	NA	No	No	No	No	No	No	No	No	Yes	No	No	No	No	No
96	AGBL2	HGNC:26296	11	617345	ENSG00000165923	NA	intellectual disability	AR	sysNDD	1	NA	Limited		ENST00000525123.6	NM_024783	902	Q5U5Z8	902	47659591	47715389	47715369-47715175;47714750-47714618;47714347-47714284;47710511-47710377;47705917-47705864;47705634-47705521;47704728-47704543;47699553-47699446;47692256-47692103;47690858-47690076;47686049-47685893;47682095-47681969;47680073-47679973;47677401-47677271;47668907-47668841;47667696-47667571;47667063-47666956;47663112-47663026;47660346-47659591	ENSG00000270072;ENSG00000231880;ENSG00000255520;ENSG00000270060;ENSG00000256897;ENSG00000256746;ENSG00000255197;ENSG00000247675;ENSG00000286450	1.34748882210411e-07;NA;5.28946309357718e-08;2.7462732825449e-07;4.66029190032423e-06;3.08981842399977e-07;0.000563916911012559;0.517725738610976;NA	ENSG00000270072;ENSG00000255520;ENSG00000270060;ENSG00000256897;ENSG00000256746;ENSG00000255197	No	No	NA	No	Yes	No	No	No	No	No	No	Yes	No	No	No	No	No
97	AGBL3	HGNC:27981	7	617346	ENSG00000146856	NA	intellectual disability	AR	sysNDD	1	NA	Limited		ENST00000436302.6	NM_178563	920	Q8NEM8	1001	134986508	135147963	134986508-134986701;134987875-134987996;134989250-134989310;134993493-134993678;135017052-135017159;135032844-135032982;135034149-135034928;135037418-135037580;135044025-135044151;135045474-135045574;135045799-135045911;135059169-135059235;135076397-135076468;135080203-135080260;135081719-135081790;135115380-135115611;135134841-135135778	ENSG00000224375;ENSG00000286458;ENSG00000272941;ENSG00000287733;ENSG00000231794;ENSG00000290805;ENSG00000289175	NA;NA;0.82902156152981;NA;0.000599156038567186;NA;NA	ENSG00000231794	No	No	NA	No	Yes	No	No	No	No	No	No	Yes	No	No	No	No	No
98	AGK	HGNC:21869	7	610345	ENSG00000006530	212350	SENGERS SYNDROME	AR	DDG2P_BrainCog;sysNDD;HPOmim_NDD	4	definitive	Limited	30823;30824;30825;30827;30828;30829;30830;30831;209130;214076;429694;467793;488464;488465;524160;617460;800899;804407;871496;873475;987519;987518;1033892;1070308;1415657;1351396;1705023;2163165;2021993;2021455;2120043;2135115	ENST00000649286.2	NM_018238	422	Q53H12	422	141551278	141655244	141551410-141551434;141555453-141555567;141593146-141593185;141596562-141596641;141601205-141601280;141611195-141611287;141614146-141614178;141615471-141615565;141621732-141621801;141633901-141633980;141636960-141637017;141641248-141641398;141641811-141641908;141649263-141649333;141651525-141651609;141652787-141655244	ENSG00000244701;ENSG00000270157;ENSG00000204990;ENSG00000228775;ENSG00000285841;ENSG00000261629;ENSG00000241881;ENSG00000261570;ENSG00000261797;ENSG00000290605;ENSG00000290669;ENSG00000290670	0.000143256054184006;0.000973207519074101;0.987946258011031;0.805297130854895;NA;NA;NA;0.890811646690807;0.0105513727460127;NA;NA;NA	ENSG00000244701;ENSG00000270157;ENSG00000261797	No	No	NA	No	Yes	No	Yes	No	No	Yes	Yes	Yes	No	No	No	No	No
99	AGMO	HGNC:33784	7	613738	ENSG00000187546	NA	intellectual disability	AR	sysNDD;IDpanelRadboudumc	4	NA	Definitive		ENST00000342526.8	NM_001004320	445	Q6ZNB7	445	15200317	15562015	15562015-15561720;15560271-15560141;15544923-15544772;15431108-15431005;15418653-15418558;15394179-15394113;15390905-15390840;15390750-15390671;15387540-15387406;15385562-15385446;15366222-15366140;15365619-15365514;15201359-15200317	ENSG00000226323;ENSG00000237070;ENSG00000286376;ENSG00000225974;ENSG00000229379;ENSG00000227489;ENSG00000229108	NA;0.296617799316344;NA;0.42372660378168;0.169539288008295;NA;0.234123768463302	NA	No	No	NA	No	No	No	Yes	No	No	No	No	No	No	No	No	No	No
100	AGO1	HGNC:3262	1	606228	ENSG00000092847	NA	intellectual disability	AD	sysNDD;IDpanelRadboudumc	4	NA	Definitive		ENST00000373204.6		857	Q9UL18	857	35869808	35930532	35883209-35883446;35888427-35888610;35892557-35892677;35893097-35893278;35893674-35893810;35894037-35894171;35894315-35894402;35895122-35895269;35901474-35901593;35901948-35902070;35902204-35902337;35906935-35907119;35913842-35914001;35914184-35914274;35915348-35915542;35917593-35917727;35918322-35918423;35919055-35919254;35919499-35930532	ENSG00000286899;ENSG00000271914;ENSG00000271554	NA;NA;1.21640644718846e-06	ENSG00000271554	Yes	Yes	NA	No	Yes	No	No	No	No	No	No	Yes	No	No	No	No	No
101	AGO2	HGNC:3263	8	606229	ENSG00000123908	619149	LESSEL-KREIENKAMP SYNDROME; LESKRES	AD	sysNDD;HPOmim_ID;HPOmim_EPI;HPOmim_NDD;IDpanelRadboudumc	7	NA	Definitive	995791;995792;995793;995794;995795;995796;1325742;1328183;1803264;1992346	ENST00000220592.10	NM_012154	859	Q9UKV8	859	140520156	140635633	140635633-140635485;140585311-140585119;140572932-140572812;140562634-140562453;140560510-140560374;140559529-140559395;140558572-140558485;140557236-140557089;140556286-140556167;140556018-140555896;140551436-140551303;140549298-140549114;140547627-140547468;140544303-140544213;140541358-140541164;140539454-140539320;140535569-140535468;140532615-140532416;140532152-140520156	ENSG00000253307;ENSG00000254019;ENSG00000254197;ENSG00000254291;ENSG00000253595;ENSG00000261655;ENSG00000244998;ENSG00000259891;ENSG00000280303;ENSG00000253266;ENSG00000253210;ENSG00000289263	0.926873828570533;NA;NA;NA;0.935674928062597;0.20748387788645;0.0261421628721166;0.515933660351458;0.258254475673405;0.549544088157393;0.0994616725254939;NA	ENSG00000244998	Yes	Yes	0	No	Yes	No	Yes	No	No	No	No	Yes	No	No	Yes	No	Yes
102	AGO3	HGNC:18421	1	607355	ENSG00000126070	NA	intellectual disability	AD	sysNDD	1	NA	Limited		ENST00000373191.9	NM_024852	860	Q9H9G7	860	35930718	36072500	35931105-35931445;35945692-35945863;35966955-35967075;35972024-35972232;35973375-35973511;36004341-36004475;36008690-36008777;36008897-36009044;36009475-36009594;36013630-36013752;36013915-36014048;36027114-36027298;36034174-36034333;36036177-36036267;36039790-36039984;36040307-36040441;36043447-36043548;36054946-36055145;36055637-36072500	ENSG00000286899;ENSG00000271914;ENSG00000271554	NA;NA;9.83713121608106e-07	ENSG00000271554	Yes	Yes	NA	No	Yes	No	Yes	No	No	No	No	Yes	No	No	No	No	No
103	AGO4	HGNC:18424	1	607356	ENSG00000134698	NA	intellectual disability	AD	sysNDD	1	NA	Limited		ENST00000373210.4	NM_017629	861	Q9HCK5	861	35808016	35857890	35808016-35808435;35816882-35817047;35822862-35822982;35825313-35825494;35825679-35825815;35825926-35826060;35826748-35826835;35831427-35831574;35831812-35831931;35832057-35832185;35832437-35832570;35833990-35834174;35835834-35835993;35841165-35841480;35841616-35841750;35850157-35850258;35850854-35851053;35853497-35857890	ENSG00000230163;ENSG00000232335;ENSG00000284640;ENSG00000227409;ENSG00000239636	6.95368885943508e-06;NA;NA;NA;6.43807601910702e-08	ENSG00000230163;ENSG00000239636	Yes	Yes	NA	No	No	No	No	No	No	No	No	Yes	No	No	No	No	No
104	AGPAT2	HGNC:325	9	603100	ENSG00000169692	608594	Lipodystrophy, congenital generalized, type 1	AR	sysNDD	2	NA	Definitive	6624;6625;6626;6627;6628;6629;6630;6631;6632;210104;365922;372108;372106;372105;374338;430117;549712;549711;800897;1072415;1285417;1687558;1806161	ENST00000371696.7	NM_006412	278	O15120	278	136673143	136687457	136687457-136687176;136677556-136677423;136677136-136676961;136676680-136676585;136674807-136674735;136673927-136673143	ENSG00000273066;ENSG00000196366;ENSG00000227512;ENSG00000279141;ENSG00000233016;ENSG00000237886;ENSG00000228401	NA;0.461064458185649;0.783102461029823;0.625672328134302;0.333751816430431;0.973853844911585;0.413401104812337	NA	No	No	NA	No	No	No	No	No	No	No	No	No	No	No	No	No	No
105	AGPS	HGNC:327	2	603051	ENSG00000018510	600121	RHIZOMELIC CHONDRODYSPLASIA PUNCTATA TYPE 3	AR	DDG2P_BrainCog;sysNDD	4	definitive	Definitive	6645;6646;6647;35469;1120083	ENST00000264167.11		658	O00116	658	177392746	177567024	177392773-177393049;177420269-177420358;177434327-177434417;177436764-177436884;177436980-177437054;177440965-177441036;177442407-177442486;177445546-177445626;177461893-177462018;177468416-177468524;177482059-177482186;177493148-177493199;177497689-177497765;177499618-177499730;177505506-177505575;177507970-177508031;177513819-177513908;177521269-177521368;177523748-177523805;177538074-177543834	ENSG00000229337;ENSG00000222043;ENSG00000271825;ENSG00000271996;ENSG00000237655;ENSG00000236501;ENSG00000229941;ENSG00000213963	NA;0.0352603558530985;0.0160653066509911;0.0334809281016796;NA;0.479350470559977;0.0159341204651059;3.57432904624744e-06	ENSG00000222043;ENSG00000271825;ENSG00000271996;ENSG00000229941;ENSG00000213963	Yes	No	NA	No	No	No	Yes	No	No	No	No	Yes	No	No	No	No	No
106	AGTPBP1	HGNC:17258	9	606830	ENSG00000135049	618276	NEURODEGENERATION, CHILDHOOD-ONSET, WITH CEREBELLAR ATROPHY; CONDCA	AR	DDG2P_BrainCog;sysNDD;IDpanelRadboudumc;HPOmim_NDD	7	definitive	Definitive	522817;522816;599365;599366;599367;599368;599369;599370;983265;983264;984979;1029296;1201667;1323865;2440454	ENST00000357081.8	NM_015239	1226	Q9UPW5	1226	85546539	85742029	85741954-85741775;85712566-85712502;85692813-85692689;85681335-85681268;85678398-85678335;85677582-85677436;85672681-85672550;85669578-85669485;85660973-85660936;85657643-85657435;85655320-85655143;85646418-85646321;85642943-85642827;85633374-85632662;85621285-85621202;85619301-85619215;85619131-85618983;85596449-85596362;85592704-85592560;85589681-85589528;85588478-85588298;85586960-85586831;855…	ENSG00000229454;ENSG00000230303;ENSG00000285987;ENSG00000285556;ENSG00000287930;ENSG00000285634	NA;0.180536265721087;NA;NA;NA;NA	NA	No	No	NA	No	No	Yes	No	No	No	Yes	Yes	No	Yes	Yes	No	Yes	Yes
107	AGTR2	HGNC:338	X	300034	ENSG00000180772	NA	intellectual disability	XL	sysNDD	1	NA	Limited		ENST00000371906.5	NM_000686	363	P50052	363	116170744	116174974	116170744-116170816;116170968-116171027;116172246-116174974	ENSG00000230159;ENSG00000229335;ENSG00000235244	NA;NA;0.000274334954622593	ENSG00000235244	No	No	NA	No	No	No	No	No	No	No	No	Yes	No	No	No	No	No
108	AHDC1	HGNC:25230	1	615790	ENSG00000126705	615829	XIA-GIBBS SYNDROME; XIGIS	AD	DDG2P_BrainCog;sysNDD;IDpanelRadboudumc;HPOmim_ID;HPOmim_EPI;HPOmim_NDD	9	definitive	Definitive	133326;133327;133328;208157;208158;208155;266028;280407;280607;280482;431102;438276;450264;488466;496678;496674;545941;545918;546264;547873;559626;559645;585204;620243;632597;638358;666567;800800;801465;807539;816930;827795;975330;975836;981198;981199;982055;985300;988002;996933;996932;996931;996930;996929;996928;996927;996926;996925;996924;996923;996922;1048789;1064444;1164008;1320043;1320090;13…	ENST00000673934.1		1603	Q5TGY3	1603	27534035	27604431	27604144-27604106;27603863-27603728;27603494-27603397;27558883-27558706;27558530-27558305;27553185-27553074;27552929-27552892;27552189-27547261;27534916-27534245	ENSG00000225886;ENSG00000287244;ENSG00000233975;ENSG00000241169;ENSG00000224311;ENSG00000237429	2.11471018651416e-06;NA;0.53593944078983;NA;NA;2.11840110541492e-06	ENSG00000225886;ENSG00000237429	Yes	Yes	0.964912280701754	Yes	No	Yes	No	No	No	No	No	Yes	No	No	No	No	No
109	AHI1	HGNC:21575	6	608894	ENSG00000135541	608629	JOUBERT SYNDROME 3; JBTS3	AR	DDG2P_BrainCog;sysNDD;IDpanelRadboudumc;HPOmim_ID;HPOmim_EPI;HPOmim_NDD	9	definitive	Definitive	2010;2011;2012;2014;2015;2016;30760;30761;60535;143152;156382;156383;202167;210114;210113;217549;217532;217524;217547;217539;217525;217540;217545;217537;217530;217533;217522;217546;217528;217548;217544;217531;217526;217550;217535;217541;217534;217523;217543;217527;217529;217536;217542;217538;280290;503987;624266;631974;638504;802272;858292;852023;837650;861243;867068;917913;917914;936055;973758;9…	ENST00000265602.11	NM_017651	1196	Q8N157	1196	135283407	135498434	135497740-135497583;135497249-135497188;135495898-135495814;135492291-135492228;135490747-135490623;135467634-135467581;135466373-135465814;135463306-135463125;135457713-135457494;135455926-135455734;135453436-135453341;135448475-135448290;135447160-135447008;135442714-135442582;135438498-135438375;135433256-135433027;135431314-135431208;135430000-135429882;135428759-135428629;135427307-135427167…	ENSG00000232876;ENSG00000236703;ENSG00000224374;ENSG00000234084;ENSG00000287094	0.799303924086474;NA;NA;4.7665348861632e-06;NA	ENSG00000234084	No	No	NA	No	Yes	Yes	Yes	No	No	Yes	Yes	Yes	No	No	No	No	No
110	AHNAK	HGNC:347	11	103390	ENSG00000124942	NA	intellectual disability	AD	sysNDD	1	NA	Limited		ENST00000378024.9	NM_024060	5890	Q09666	5890	62433542	62556235	62546806-62546660;62536567-62536469;62536098-62535945;62535190-62535003;62534074-62515902	ENSG00000255118;ENSG00000257058;ENSG00000254404;ENSG00000250659;ENSG00000255446;ENSG00000255126;ENSG00000267811;ENSG00000269176;ENSG00000269463;ENSG00000256690;ENSG00000254964;ENSG00000289194;ENSG00000289562	0.556189865516975;0.919628158327832;NA;NA;0.611554617542036;NA;0.597724072017918;0.518616237610333;0.674024949191896;0.376259742786105;NA;NA;NA	NA	No	Yes	NA	No	No	Yes	No	No	No	No	No	No	No	No	No	No	No
111	AHSG	HGNC:349	3	138680	ENSG00000145192	203650	ALOPECIA-MENTAL RETARDATION SYNDROME 1; APMR1	AR	IDpanelRadboudumc;sysNDD	3	NA	Limited	488189;1029361	ENST00000411641.7	NM_001622	367	P02765	300	186613060	186621318	186613060-186613354;186615685-186615795;186616443-186616527;186617187-186617350;186618536-186618637;186619857-186619940;186620586-186621318	ENSG00000197099;ENSG00000234197;ENSG00000263826;ENSG00000231724;ENSG00000232233;ENSG00000234548;ENSG00000224406;ENSG00000226859;ENSG00000289971;ENSG00000290862	0.387029231874073;0.752300864116993;0.011887941441092;0.00725427722753939;0.000478597789079979;NA;NA;0.353730466075035;NA;NA	ENSG00000263826;ENSG00000231724;ENSG00000232233	No	No	NA	No	No	No	No	No	No	No	No	Yes	No	No	No	No	No
112	AIFM1	HGNC:8768	X	300169	ENSG00000156709	300816	COMBINED OXIDATIVE PHOSPHORYLATION DEFICIENCY 6; COXPD6	XLR	DDG2P_BrainCog;IDpanelRadboudumc;HPOmim_ID;HPOmim_EPI;HPOmim_NDD;sysNDD	8	strong	Definitive	11546;214082;369972;732658;732668;732675;982823;1343826	ENST00000287295.8		613	O95831	613	130124666	130165879	130165841-130165551;130156603-130156461;130149568-130149469;130147876-130147752;130147623-130147493;130145569-130145479;130140617-130140533;130139871-130139795;130138701-130138593;130137185-130137078;130136731-130136643;130136185-130136045;130133455-130133313;130131799-130131675;130130166-130129970;130129628-130129362	ENSG00000235189;ENSG00000287024;ENSG00000240143;ENSG00000286650	0.00857362612489185;NA;0.000496396342245224;NA	ENSG00000235189;ENSG00000240143	Yes	No	NA	No	Yes	Yes	No	No	No	No	No	Yes	Yes	No	Yes	Yes	Yes
113	AIFM1	HGNC:8768	X	300169	ENSG00000156709	310490	Cowchock syndrome	XLR	sysNDD;IDpanelRadboudumc	4		Definitive	39601;243069;373913;374094;641733;732670;732674;1299364	ENST00000287295.8		613	O95831	613	130124666	130165879	130165841-130165551;130156603-130156461;130149568-130149469;130147876-130147752;130147623-130147493;130145569-130145479;130140617-130140533;130139871-130139795;130138701-130138593;130137185-130137078;130136731-130136643;130136185-130136045;130133455-130133313;130131799-130131675;130130166-130129970;130129628-130129362	ENSG00000235189;ENSG00000287024;ENSG00000240143;ENSG00000286650	0.416864626036766;NA;0.931571965096957;NA	NA	Yes	No	NA	No	Yes	Yes	No	No	No	No	No	No	No	No	No	No	No
114	AIMP1	HGNC:10648	4	603605	ENSG00000164022	260600	LEUKODYSTROPHY, HYPOMYELINATING, 3; HLD3	AR	DDG2P_BrainCog;sysNDD;IDpanelRadboudumc;HPOmim_ID;HPOmim_EPI;HPOmim_NDD	8	strong	Definitive	30372;162377;243083;590774	ENST00000672341.1	NM_004757	312	Q12904	312	106315544	106349456	106316550-106316594;106324985-106325118;106327451-106327564;106328076-106328243;106331672-106331883;106336869-106337037;106347526-106349456	ENSG00000286147;ENSG00000249613	NA;NA	NA	No	No	NA	No	No	No	Yes	No	No	No	No	No	No	Yes	Yes	No	Yes
115	AIMP2	HGNC:20609	7	600859	ENSG00000106305	618006	LEUKODYSTROPHY, HYPOMYELINATING, 17; HLD17	AR	sysNDD;IDpanelRadboudumc;HPOmim_ID;HPOmim_EPI;HPOmim_NDD	7	NA	Definitive	225106;428589;982311;985778	ENST00000223029.8	NM_006303	320	Q13155	320	6009255	6023834	6009272-6009498;6015146-6015352;6017814-6018045;6023303-6023834	ENSG00000231704;ENSG00000291099	0.0174180793616116;NA	ENSG00000231704	No	No	NA	No	Yes	No	No	No	No	No	No	Yes	No	Yes	Yes	Yes	Yes
116	AK1	HGNC:361	9	103000	ENSG00000106992	612631	Hemolytic anemia due to adenylate kinase deficiency	AR	sysNDD	2	NA	Definitive	18263;18264;18265;18266;18267;18268;18269;1162194	ENST00000644144.2		194	P00568	194	127866486	127877675	127877675-127877623;127874649-127874611;127873061-127873026;127872853-127872690;127871939-127871823;127868512-127868321;127868076-127866486	ENSG00000279571;ENSG00000286196;ENSG00000225032;ENSG00000230848;ENSG00000230536;ENSG00000227218	NA;NA;0.00314009287459079;NA;0.000523702378186713;0.576090328516246	ENSG00000225032;ENSG00000230536	No	No	NA	No	Yes	No	No	No	No	No	No	Yes	No	No	No	No	No
117	AKAP6	HGNC:376	14	604691	ENSG00000151320	NA	intellectual disability	AD	sysNDD	1	NA	Limited		ENST00000280979.9	NM_004274	2319	Q13023	2319	32329298	32837684	32329298-32329408;32433460-32433817;32535554-32535805;32545230-32546999;32577120-32577242;32599410-32599506;32600629-32600792;32678311-32678459;32695990-32696110;32732454-32732600;32735658-32735882;32773678-32773893;32821402-32824815;32829848-32837684	ENSG00000258655;ENSG00000286527;ENSG00000257155;ENSG00000250365;ENSG00000258196;ENSG00000257472;ENSG00000258474;ENSG00000285608;ENSG00000258386;ENSG00000258580;ENSG00000290393	0.7843088031985;NA;NA;0.882250687827313;NA;NA;NA;NA;NA;0.90096857592666;NA	NA	Yes	Yes	NA	No	No	No	Yes	No	No	No	No	No	No	No	No	No	No
118	AKT3	HGNC:393	1	611223	ENSG00000117020	615937	HEMIMEGALENCEPHALY AKT3	AD	DDG2P_BrainCog;sysNDD;IDpanelRadboudumc	5	strong	Definitive	39814;39815;39816;243062;273671;807366;871333;995385;1065925;1299320;1320062;1320279;1518305	ENST00000673466.1	NM_181690	479	Q9Y243	479	243488233	243851079	243850243-243850040;243843282-243843125;243695716-243695591;243664883-243664772;243646037-243645893;243637742-243637611;243615161-243615096;243613739-243613671;243573048-243572926;243563848-243563720;243552943-243552729;243545597-243545510;243512426-243512324;243505334-243499724	ENSG00000240963;ENSG00000226828;ENSG00000229960;ENSG00000286486;ENSG00000237759;ENSG00000287531;ENSG00000236031;ENSG00000232184;ENSG00000228939;ENSG00000289055;ENSG00000289439	NA;0.75006682756843;NA;NA;0.000795088463340836;NA;0.000994005470084105;NA;0.000849280813766137;NA;NA	ENSG00000237759;ENSG00000236031;ENSG00000228939	Yes	Yes	0	No	No	No	No	No	No	No	No	Yes	No	No	Yes	No	Yes
119	ALB	HGNC:399	4	103600	ENSG00000163631	616000	ANALBUMINEMIA; ANALBA	AR	HPOmim_NDD	1	NA	NA	18210;18224;156314;156319;156320;156323;636260;1098307;2442164	ENST00000295897.9	NM_000477	609	P02768	609	73397114	73421482	73404287-73404406;73405116-73405173;73406629-73406761;73408594-73408805;73409355-73409487;73410312-73410409;73411996-73412125;73413420-73413634;73415035-73415167;73416256-73416353;73417531-73417669;73418088-73418311;73419507-73419639;73420254-73420321;73421092-73421482	ENSG00000250220;ENSG00000288019;ENSG00000287037;ENSG00000250436;ENSG00000289530;ENSG00000228277;ENSG00000289241;ENSG00000290910	0.00184482822516057;NA;NA;NA;NA;NA;NA;NA	ENSG00000250220	No	No	NA	No	Yes	No	No	No	No	No	Yes	Yes	No	No	No	No	No
120	ALDH18A1	HGNC:9722	10	138250	ENSG00000059573	601162	SPASTIC PARAPLEGIA 9, AUTOSOMAL DOMINANT	AD	DDG2P_BrainCog;IDpanelRadboudumc	4	definitive	NA	217116;217117;217118;217119;459841;522897;659530;989201;1487261;1995401;2003911;2058971	ENST00000371224.7	NM_002860	795	P54886	795	95605941	95656711	95656711-95656597;95653405-95653290;95643206-95642992;95637436-95637287;95637197-95637093;95633649-95633491;95633049-95632959;95628492-95628368;95627586-95627442;95626776-95626703;95625455-95625362;95621251-95621031;95616614-95616477;95614161-95613966;95613863-95613742;95611442-95611256;95610292-95610197;95606943-95605941	ENSG00000231829;ENSG00000288526;ENSG00000234026;ENSG00000244332	0.423329834420004;NA;6.23523892255082e-13;2.52071250529679e-54	ENSG00000234026;ENSG00000244332	No	Yes	0	No	No	No	No	No	No	Yes	Yes	Yes	No	Yes	No	Yes	Yes
121	ALDH18A1	HGNC:9722	10	138250	ENSG00000059573	612652	INTELLECTUAL DEVELOPMENTAL DISORDER-JOINT HYPERMOBILITY-SKIN LAXITY WITH OR WITHOUT METABOLIC ABNORMALITIES	AR	DDG2P_BrainCog	2	definitive	NA		ENST00000371224.7	NM_002860	795	P54886	795	95605941	95656711	95656711-95656597;95653405-95653290;95643206-95642992;95637436-95637287;95637197-95637093;95633649-95633491;95633049-95632959;95628492-95628368;95627586-95627442;95626776-95626703;95625455-95625362;95621251-95621031;95616614-95616477;95614161-95613966;95613863-95613742;95611442-95611256;95610292-95610197;95606943-95605941	ENSG00000231829;ENSG00000288526;ENSG00000234026;ENSG00000244332	0.00863443626484957;NA;0.000164973993890963;NA	ENSG00000231829;ENSG00000234026	No	No	NA	No	No	No	No	No	No	No	No	Yes	No	No	No	No	No
122	ALDH18A1	HGNC:9722	10	138250	ENSG00000059573	616603	CUTIS LAXA, AUTOSOMAL DOMINANT 3; ADCL3	AD	DDG2P_BrainCog;sysNDD;IDpanelRadboudumc;HPOmim_ID;HPOmim_EPI;HPOmim_NDD	9	definitive	Definitive	217115;217259;217260;217261;459841;489087;522897;659530;1487261;1995401;2003911;2058971;2431929	ENST00000371224.7	NM_002860	795	P54886	795	95605941	95656711	95656711-95656597;95653405-95653290;95643206-95642992;95637436-95637287;95637197-95637093;95633649-95633491;95633049-95632959;95628492-95628368;95627586-95627442;95626776-95626703;95625455-95625362;95621251-95621031;95616614-95616477;95614161-95613966;95613863-95613742;95611442-95611256;95610292-95610197;95606943-95605941	ENSG00000231829;ENSG00000288526;ENSG00000234026;ENSG00000244332	3.0243509310543e-05;NA;5.71412033679511e-05;0.901266148216312	ENSG00000231829;ENSG00000234026	No	Yes	0	No	No	No	No	No	No	Yes	Yes	Yes	No	No	No	Yes	Yes
123	ALDH18A1	HGNC:9722	10	138250	ENSG00000059573	219150	CUTIS LAXA, AUTOSOMAL RECESSIVE, TYPE IIIA; ARCL3A	AR	sysNDD;IDpanelRadboudumc;HPOmim_ID;HPOmim_EPI;HPOmim_NDD	7	NA	Definitive	16085;16086;29727;156546;156547;216888;217261;217273;392663;382498;459841;559864;633462;638645;659530;807367;1685516	ENST00000371224.7	NM_002860	795	P54886	795	95605941	95656711	95656711-95656597;95653405-95653290;95643206-95642992;95637436-95637287;95637197-95637093;95633649-95633491;95633049-95632959;95628492-95628368;95627586-95627442;95626776-95626703;95625455-95625362;95621251-95621031;95616614-95616477;95614161-95613966;95613863-95613742;95611442-95611256;95610292-95610197;95606943-95605941	ENSG00000231829;ENSG00000288526;ENSG00000234026;ENSG00000244332	0.423329834420004;NA;6.23523892255082e-13;2.52071250529679e-54	ENSG00000234026;ENSG00000244332	No	No	NA	No	No	No	No	No	No	Yes	Yes	Yes	No	No	Yes	Yes	Yes
124	ALDH18A1	HGNC:9722	10	138250	ENSG00000059573	616586	SPASTIC PARAPLEGIA 9B, AUTOSOMAL RECESSIVE; SPG9B	AR	sysNDD;IDpanelRadboudumc;HPOmim_ID;HPOmim_EPI;HPOmim_NDD	7	NA	Definitive	217120;392663;1333373;1333680	ENST00000371224.7	NM_002860	795	P54886	795	95605941	95656711	95656711-95656597;95653405-95653290;95643206-95642992;95637436-95637287;95637197-95637093;95633649-95633491;95633049-95632959;95628492-95628368;95627586-95627442;95626776-95626703;95625455-95625362;95621251-95621031;95616614-95616477;95614161-95613966;95613863-95613742;95611442-95611256;95610292-95610197;95606943-95605941	ENSG00000231829;ENSG00000288526;ENSG00000234026;ENSG00000244332	0.00863443626484957;NA;0.000164973993890963;NA	ENSG00000231829;ENSG00000234026	No	No	NA	No	No	No	No	No	No	Yes	No	Yes	No	Yes	No	Yes	Yes
125	ALDH1A2	HGNC:15472	15	603687	ENSG00000128918	NA	intellectual disability	AR	sysNDD	1	NA	Limited		ENST00000249750.9		518	O94788	518	57953424	58497866	58065711-58065534;58014281-58014177;58013998-58013858;58010778-58010649;57995139-57995078;57993073-57992945;57992818-57992705;57965827-57965725;57964069-57963885;57962176-57962012;57961294-57961137;57960844-57960770;57955269-57953429	ENSG00000274719;ENSG00000259285;ENSG00000289948;ENSG00000261219	NA;NA;NA;0.0456447370615085	ENSG00000261219	No	No	NA	No	No	No	No	No	No	No	No	Yes	No	No	No	No	No
126	ALDH1A3	HGNC:409	15	600463	ENSG00000184254	615113	Microphthalmia, isolated 8	AR	DDG2P_BrainCog;sysNDD	3	definitive	Limited	40203;40204;40205;429799;1049955;1372977;1801374	ENST00000329841.10	NM_000693	512	P47895	512	100877714	100916626	100879831-100880006;100885267-100885371;100887572-100887712;100892510-100892639;100892945-100893006;100893954-100894082;100895933-100896046;100898083-100898185;100900575-100900759;100905523-100905687;100907121-100907278;100908408-100908482;100914701-100916626	ENSG00000272639;ENSG00000259579;ENSG00000232386;ENSG00000259376;ENSG00000272808;ENSG00000259604;ENSG00000278456;ENSG00000259583	NA;NA;0.330041834538693;0.000701715335216473;NA;0.479985896837337;0.389913643645259;0.249682618184579	ENSG00000259376	No	No	NA	No	No	No	Yes	No	No	Yes	Yes	Yes	No	No	No	No	No
127	ALDH3A2	HGNC:403	17	609523	ENSG00000072210	270200	SJOEGREN-LARSSON SYNDROME	AR	DDG2P_BrainCog;sysNDD;IDpanelRadboudumc	6	definitive	Definitive	1636;1637;1638;1639;1640;1641;1642;1643;1644;188833;189163;188768;189079;189187;189010;265027;265459;280660;371103;371604;370913;370301;370209;370430;370896;371336;371446;371540;371195;370813;371221;370751;370452;370471;371472;371097;438265;438263;438262;495851;495850;522786;552666;556629;554843;552750;550860;554479;556574;558054;557412;551105;551722;551717;554435;556359;552218;555455;551714;5527…	ENST00000176643.11		485	P51648	485	19648136	19685760	19648751-19649124;19651547-19651778;19652547-19652632;19656366-19656574;19657745-19657862;19661127-19661268;19663333-19663499;19664948-19665047;19671721-19671956;19675558-19677596	ENSG00000262769;ENSG00000264932;ENSG00000262681;ENSG00000264785;ENSG00000236022;ENSG00000281856;ENSG00000235397;ENSG00000286799;ENSG00000287196;ENSG00000265126;ENSG00000235979;ENSG00000227078;ENSG00000231477;ENSG00000290454;ENSG00000290544	0.277410402075331;0.0162507687008669;0.906210416326578;NA;NA;NA;0.167765819532914;NA;NA;0.00369636746599296;0.00452178483376349;0.00363298987201552;0.00590114720009348;NA;NA	ENSG00000264932;ENSG00000265126;ENSG00000235979;ENSG00000227078;ENSG00000231477	No	No	NA	No	Yes	Yes	No	No	No	No	Yes	Yes	No	No	Yes	No	Yes
128	ALDH4A1	HGNC:406	1	606811	ENSG00000159423	239510	HYPERPROLINEMIA TYPE 2	AR	DDG2P_BrainCog;sysNDD;IDpanelRadboudumc	5	definitive	Limited	4002;4004;438800;571282;813795;1333353;1526027;1809608	ENST00000375341.8		563	P30038	563	18871430	18902724	18902555-18902462;18890105-18890012;18889454-18889362;18886511-18886464;18885628-18885473;18883428-18883279;18883198-18883124;18881887-18881700;18879373-18879300;18877612-18877416;18877255-18877208;18876467-18876315;18875503-18875382;18874581-18874463;18872957-18871430	ENSG00000272084;ENSG00000230424	0.0710637118975749;0.00608329130234339	ENSG00000230424	No	No	NA	No	No	No	No	No	No	Yes	No	Yes	No	No	Yes	No	Yes
129	ALDH5A1	HGNC:408	6	610045	ENSG00000112294	271980	SUCCINIC SEMIALDEHYDE DEHYDROGENASE DEFICIENCY; SSADHD	AR	DDG2P_BrainCog;sysNDD;EPIpanelRadboudumc;IDpanelRadboudumc;HPOmim_ID;HPOmim_EPI;HPOmim_NDD	11	definitive	Definitive	1355;1356;1357;1358;1359;1360;225890;235512;356130;356132;379247;426524;449408;449409;459975;459990;521941;529488;529487;582120;583913;587401;595206;663114;664746;804455;834848;835064;838828;904924;948582;938537;940067;934137;964314;959632;984711;992960;1013890;1075244;1070905;1070800;1070877;1075603;1073790;1069046;1299017;1323875;1333253;1334843;1478419;1493203;1452396;1419591;1435168;1452915;1…	ENST00000357578.8		535	P51649	535	24494867	24537207	24494969-24495350;24502523-24502606;24503263-24503433;24504869-24504985;24515167-24515310;24520401-24520544;24522767-24522925;24527997-24528166;24532119-24532177;24533507-24537207	ENSG00000223623;ENSG00000286633;ENSG00000229313;ENSG00000285801;ENSG00000272345;ENSG00000272402;ENSG00000224164;ENSG00000288851;ENSG00000288887	NA;NA;NA;NA;0.718484242822467;0.990046492223074;0.162462969780878;NA;NA	NA	No	No	NA	No	No	No	No	Yes	No	Yes	No	No	No	No	Yes	Yes	Yes
130	ALDH6A1	HGNC:7179	14	603178	ENSG00000119711	614105	Methylmalonate semialdehyde dehydrogenase deficiency	AR	sysNDD;HPOmim_NDD	2	NA	Limited	6617;208070;208071;208073;522934;915881	ENST00000553458.6		535	Q02252	535	74056847	74084492	74084453-74084347;74075017-74074955;74072611-74072537;74072364-74072203;74071974-74071896;74071497-74071195;74068981-74068860;74067569-74067380;74066886-74066705;74065360-74065181;74064920-74064822;74060746-74056847	ENSG00000258660;ENSG00000258586;ENSG00000273711;ENSG00000258891;ENSG00000270140;ENSG00000259065	NA;0.853952050845954;NA;0.0941510994826849;0.172804471172677;0.270788527229573	NA	No	No	NA	No	No	No	Yes	No	No	No	No	No	No	No	No	No	No
131	ALDH7A1	HGNC:877	5	107323	ENSG00000164904	266100	EPILEPSY, PYRIDOXINE-DEPENDENT; EPD	AR	DDG2P_BrainCog;sysNDD;EPIpanelRadboudumc;IDpanelRadboudumc;HPOmim_ID;HPOmim_EPI;HPOmim_NDD	11	definitive	Definitive	17994;17995;17996;17997;17998;17999;18000;18001;18002;204852;204849;204848;204832;204833;204831;204827;204863;220511;220512;219413;265033;265032;265384;280045;372663;373649;374140;378895;410540;410537;419377;420896;420017;420018;419701;426363;429577;430453;449297;449124;465325;465322;465333;465331;465326;584164;569745;623338;631954;647989;652356;666201;646791;659324;661262;837711;863921;835957;84…	ENST00000409134.8	NM_001182	539	P49419	539	126531200	126595362	126595219-126595007;126593404-126593351;126592729-126592664;126584012-126583932;126582974-126582851;126577211-126577079;126575464-126575420;126570859-126570782;126568356-126568259;126561124-126561083;126559334-126559240;126556015-126555931;126554393-126554287;126552137-126552021;126550293-126550196;126550002-126549929;126546399-126546324;126545019-126541841	ENSG00000248296;ENSG00000251421;ENSG00000260192;ENSG00000248443;ENSG00000249261;ENSG00000253807;ENSG00000250602;ENSG00000286111;ENSG00000248752;ENSG00000288008;ENSG00000250402;ENSG00000248107;ENSG00000248600;ENSG00000251214;ENSG00000250438;ENSG00000249112;ENSG00000251456;ENSG00000289458	0.883320878672383;0.883320878672383;NA;NA;NA;0.919537447656417;0.0178051191727048;NA;NA;NA;NA;NA;NA;NA;NA;0.182135077034409;NA;NA	ENSG00000250602	No	No	NA	No	Yes	No	No	No	No	Yes	Yes	Yes	No	No	Yes	No	Yes
132	ALDOA	HGNC:414	16	103850	ENSG00000149925	611881	Glycogen storage disease XII	AR	sysNDD	1	NA	Limited	18177;18178;1299547;1299556	ENST00000642816.3	NM_000034	418	P04075	364	30064164	30070457	30065760-30065927;30066885-30067038;30067234-30067366;30067450-30067661;30068646-30068700;30068818-30068978;30069306-30069389;30069499-30069673;30069830-30070029;30070117-30070414	ENSG00000288632;ENSG00000274904;ENSG00000261367;ENSG00000275371;ENSG00000261416;ENSG00000213599;ENSG00000278713;ENSG00000247735;ENSG00000260719;ENSG00000275857;ENSG00000259952;ENSG00000238045;ENSG00000280607;ENSG00000289181;ENSG00000250616	NA;NA;0.426531743501325;0.57793995766646;0.249110268419154;NA;NA;0.578893976465989;0.660456206839971;0.370468041879113;NA;0.45648339555764;NA;NA;0.176663216196976	NA	No	No	NA	No	No	Yes	No	No	No	No	No	No	No	No	No	No	No
133	ALG1	HGNC:18294	16	605907	ENSG00000033011	608540	CONGENITAL DISORDER OF GLYCOSYLATION, TYPE Ik; CDG1K	AR	DDG2P_BrainCog;sysNDD;EPIpanelRadboudumc;IDpanelRadboudumc;HPOmim_ID;HPOmim_EPI;HPOmim_NDD	11	definitive	Definitive	4724;4725;4726;30536;30538;30539;95930;95931;95933;95934;193418;193419;194107;195352;224118;281338;382581;424339;432180;471233;504406;522809;522808;584089;580876;619122;653599;690319;690326;690317;690314;690322;690325;690315;690329;803207;803209;871520;1012177;1184361;1323043;1323051;1323877;1483354;1483545;1472319;1421067;1400583;1454830;1510345;1458147;1457013;1416621;1514397;1683367;1695426;17…	ENST00000262374.10	NM_019109	464	Q9BT22	464	5033702	5087379	5071843-5072057;5072951-5073028;5073153-5073256;5075388-5075536;5077445-5077534;5077907-5078017;5078757-5078878;5079064-5079102;5079748-5079807;5080946-5081056;5082559-5082673;5083682-5083757;5084750-5087379	ENSG00000261442;ENSG00000278434;ENSG00000275056;ENSG00000261789;ENSG00000267077;ENSG00000263159;ENSG00000262185;ENSG00000285952;ENSG00000266994;ENSG00000263212;ENSG00000262312;ENSG00000261938;ENSG00000263235;ENSG00000276754;ENSG00000263105;ENSG00000262686;ENSG00000262712;ENSG00000277170;ENSG00000277440;ENSG00000267072;ENSG00000288935;ENSG00000262468	0.000180162764416565;0.000680398883161937;0.00356572830546351;NA;0.000492689668970647;NA;1.21135795773591e-05;NA;NA;NA;0.00035851122965764;NA;0.000243670854087403;0.00106171126908697;NA;0.679876184208798;7.88787597163499e-05;0.000113372204809421;0.000162076399722009;0.0509428069820106;NA;0.000279295290737043	ENSG00000261442;ENSG00000278434;ENSG00000275056;ENSG00000267077;ENSG00000262185;ENSG00000262312;ENSG00000263235;ENSG00000276754;ENSG00000262712;ENSG00000277170;ENSG00000277440;ENSG00000262468	No	No	NA	No	Yes	No	No	No	No	Yes	No	Yes	No	Yes	Yes	Yes	Yes
134	ALG10	HGNC:23162	12	618355	ENSG00000139133	NA	intellectual disability	AR	sysNDD	1	NA	Limited		ENST00000266483.7	NM_032834	473	Q5BKT4	473	34022468	34029694	34022496-34022770;34023962-34024159;34025863-34028302	ENSG00000256538;ENSG00000245482;ENSG00000273853;ENSG00000255628;ENSG00000259937;ENSG00000286950;ENSG00000274976;ENSG00000257435;ENSG00000255652	0.604290592006096;1.68439885845138e-06;0.354947771243152;NA;0.367173771952645;NA;0.0437875028866732;NA;0.499863190259896	ENSG00000245482;ENSG00000274976	No	No	NA	No	Yes	No	No	No	No	No	No	Yes	No	No	No	No	No
135	ALG11	HGNC:32456	13	613666	ENSG00000253710	613661	CONGENITAL DISORDER OF GLYCOSYLATION, TYPE Ip; CDG1P	AR	DDG2P_BrainCog;sysNDD;EPIpanelRadboudumc;IDpanelRadboudumc;HPOmim_ID;HPOmim_EPI;HPOmim_NDD	10	strong	Definitive	18393;31643;31644;31645;31646;31647;93443;422475;420418;422476;1028907;1184605;1210215	ENST00000521508.2	NM_001004127	492	Q2TAA5	492	52012391	52079232	52012398-52012462;52018913-52019143;52024006-52024937;52028319-52033600	ENSG00000273523;ENSG00000235660;ENSG00000217576;ENSG00000290490;ENSG00000291010;ENSG00000271564;ENSG00000278238;ENSG00000290855	0.022111441179029;NA;NA;NA;NA;0.140336633878433;0.00334765042443634;NA	ENSG00000273523;ENSG00000278238	No	No	NA	No	No	No	No	No	No	No	No	Yes	No	No	Yes	No	Yes
136	ALG12	HGNC:19358	22	607144	ENSG00000182858	607143	CONGENITAL DISORDER OF GLYCOSYLATION, TYPE Ig; CDG1G	AR	DDG2P_BrainCog;sysNDD;IDpanelRadboudumc;HPOmim_ID;HPOmim_EPI;HPOmim_NDD	9	definitive	Definitive	3433;3435;3436;3437;3438;242854;242855;560937;637057;862150;967488;987881;1031734;1067583;1069034;1323878;1440773;1448154;1456464;1383200;2138458;2189336;2073899;2090231;2093729;2103386	ENST00000330817.11	NM_024105	488	Q9BV10	488	49900229	49918438	49918438-49918263;49913843-49913604;49913517-49913385;49910607-49910434;49910088-49909894;49909347-49909244;49907944-49907721;49904506-49904337;49904254-49904179;49904066-49900229		NA	NA	No	No	NA	No	Yes	No	No	No	No	No	No	No	No	No	No	No	No
137	ALG13	HGNC:30881	X	300776	ENSG00000101901	300884	DEVELOPMENTAL AND EPILEPTIC ENCEPHALOPATHY 36; DEE36	XLD	DDG2P_BrainCog;sysNDD;EPIpanelRadboudumc;IDpanelRadboudumc;HPOmim_ID;HPOmim_EPI;HPOmim_NDD	10	strong	Definitive	39775;66086;870209;1344833;1685519	ENST00000394780.8	NM_018466	1137	Q9NP73	1137	111665811	111760649	111681170-111681299;111682132-111682294;111684965-111685103;111708027-111708393;111708965-111709048;111711675-111711725;111712484-111712530;111713225-111713297;111717846-111717927;111718112-111718274;111720095-111720170;111721603-111721711;111722793-111722857;111723798-111723898;111724934-111725061;111726809-111727055;111727332-111727445;111727614-111727770;111728185-111728305;111730395-111730427…	ENSG00000286072	NA	NA	Yes	No	NA	No	Yes	Yes	No	No	No	No	No	No	No	Yes	Yes	No	Yes
138	ALG14	HGNC:28287	1	612866	ENSG00000172339	619031	INTELLECTUAL DEVELOPMENTAL DISORDER WITH EPILEPSY, BEHAVIORAL ABNORMALITIES, AND COARSE FACIES; IDDEBF	AR	IDpanelRadboudumc;HPOmim_ID;HPOmim_EPI;HPOmim_NDD;sysNDD	6	NA	Limited	978234	ENST00000370205.6	NM_144988	216	Q96F25	216	94974405	95072951	95072951-95072763;95065017-95064866;95027260-95027129;94983306-94974405	ENSG00000223675;ENSG00000230427;ENSG00000235501;ENSG00000288736	0.832218529304796;0.0219217029048977;0.46192088441167;NA	ENSG00000230427	No	No	NA	No	Yes	No	Yes	No	No	No	No	Yes	No	No	Yes	No	Yes
139	ALG2	HGNC:23159	9	607905	ENSG00000119523	607906	CONGENITAL DISORDER OF GLYCOSYLATION, TYPE Ii; CDG1I	AR	DDG2P_BrainCog;sysNDD;IDpanelRadboudumc;HPOmim_ID;HPOmim_EPI;HPOmim_NDD	8	strong	Definitive	2699;915335;1184506	ENST00000476832.2	NM_033087	416	Q9H553	416	99216425	99221942	99221942-99221547;99218836-99216425	ENSG00000234860;ENSG00000255145;ENSG00000254571;ENSG00000227269;ENSG00000271086;ENSG00000287955;ENSG00000237461	0.936706762336177;3.6579715723396e-10;3.11114522102675e-05;0.259637671965987;NA;NA;0.000129044884848009	ENSG00000255145;ENSG00000254571;ENSG00000237461	No	No	NA	No	Yes	No	No	No	No	No	No	Yes	No	No	Yes	Yes	Yes
140	ALG2	HGNC:23159	9	607905	ENSG00000119523	616228	MYASTHENIC SYNDROME, CONGENITAL, 14; CMS14	AR	sysNDD;IDpanelRadboudumc;HPOmim_ID;HPOmim_EPI;HPOmim_NDD	7	NA	Definitive	2699;183018;183019;992273	ENST00000476832.2	NM_033087	416	Q9H553	416	99216425	99221942	99221942-99221547;99218836-99216425	ENSG00000234860;ENSG00000255145;ENSG00000254571;ENSG00000227269;ENSG00000271086;ENSG00000287955;ENSG00000237461	NA;0.0827228133285281;NA;NA;0.000322457930542366;NA;0.862067151329962	ENSG00000271086	No	No	NA	No	Yes	No	No	No	No	No	No	Yes	No	No	No	Yes	Yes
141	ALG3	HGNC:23056	3	608750	ENSG00000214160	601110	CONGENITAL DISORDER OF GLYCOSYLATION, TYPE Id; CDG1D	AR	DDG2P_BrainCog;sysNDD;EPIpanelRadboudumc;IDpanelRadboudumc;HPOmim_EPI;HPOmim_NDD	10	definitive	Definitive	2127;2128;2129;2130;2131;427137;427138;521583;617476;617513;617514;617517;617673;617674;634991;930451;1172674;1184850;1184848;1184847;1184846;1184849;1184851;1184852	ENST00000397676.8	NM_005787	438	Q92685	438	184242301	184249548	184248962-184248745;184245812-184245713;184245615-184245468;184245358-184245198;184244721-184244601;184243996-184243791;184243630-184243554;184242957-184242813;184242676-184242301	ENSG00000238020;ENSG00000273181;ENSG00000272721;ENSG00000223882	NA;0.21772860084571;0.102389342170497;0.0816128133061089	NA	No	No	NA	No	Yes	Yes	No	No	No	No	No	No	No	Yes	Yes	Yes	Yes
142	ALG6	HGNC:23157	1	604566	ENSG00000088035	603147	CONGENITAL DISORDER OF GLYCOSYLATION, TYPE Ic; CDG1C	AR	DDG2P_BrainCog;sysNDD;EPIpanelRadboudumc;IDpanelRadboudumc;HPOmim_EPI;HPOmim_NDD	10	definitive	Definitive	5497;5498;5499;30420;30421;95529;381535;422234;555747;556039;553967;552130;554144;558047;555103;555315;557002;556498;551854;553556;558221;552249;552732;550168;555062;551075;558193;552253;555579;568368;575038;651010;644709;661749;842549;856276;849281;851522;940304;960558;959942;965480;968257;955909;983074;1407854;1066617;1066153;1076049;1075277;1338460;1519101;1411147;1507861;1454278;1415838;14577…	ENST00000263440.6	NM_013339	507	Q9Y672	507	63367575	63438553	63367627-63367687;63370771-63371059;63396513-63396597;63402254-63402343;63404453-63404541;63406317-63406399;63407062-63407126;63411146-63411331;63411926-63412061;63414061-63414146;63415873-63415957;63419370-63419440;63428733-63428801;63428928-63429126;63436823-63438553	ENSG00000234318;ENSG00000227485;ENSG00000116652;ENSG00000229225;ENSG00000286455;ENSG00000229537;ENSG00000203605;ENSG00000224209;ENSG00000228734;ENSG00000286429;ENSG00000230798	0.347919542492014;NA;0.000669726477093251;NA;NA;0.00939717624972403;NA;0.221312065236851;NA;NA;0.871139365645748	ENSG00000116652;ENSG00000229537	No	No	NA	No	No	Yes	Yes	No	No	Yes	Yes	Yes	No	No	Yes	Yes	Yes
143	ALG8	HGNC:23161	11	608103	ENSG00000159063	608104	ALG8-CDG	AR	DDG2P_BrainCog;sysNDD;IDpanelRadboudumc	5	definitive	Limited	2558;2559;2560;2561;2562;2563;96090;198905;280116;489384;854540;863568;930774;956334;1064698;1341365;1342864;1344961;1406714;1437904;1691712;2015614;2118558;2123918	ENST00000299626.10	NM_024079	526	Q9BVK2	526	78095244	78139660	78139626-78139494;78127436-78127358;78124214-78124021;78121174-78121065;78119249-78119182;78114392-78114266;78113989-78113886;78112770-78112650;78109581-78109442;78106946-78106807;78104453-78104356;78104052-78103980;78101195-78100946	ENSG00000254985;ENSG00000254459;ENSG00000255449;ENSG00000254829;ENSG00000254675;ENSG00000255409;ENSG00000254691	0.130823486832014;0.0140627629744472;0.0569184165835421;NA;0.0746877431080177;0.155980732343796;0.0800657501402995	ENSG00000254459	No	No	NA	No	No	No	No	No	No	No	Yes	Yes	No	No	No	No	No
144	ALG9	HGNC:15672	11	606941	ENSG00000086848	608776	CONGENITAL DISORDER OF GLYCOSYLATION, TYPE Il; CDG1L	AR	DDG2P_BrainCog;sysNDD;IDpanelRadboudumc;HPOmim_ID;HPOmim_EPI;HPOmim_NDD	8	strong	Definitive	3748;3749;286400;840755;972437;967453;1074631;1179143;1314309;1479815;1524100;1434153;1698703;2137448;2137449;2000140;2011582;2014762;2007716;2030297;2019619;2086914;2120195;2133236	ENST00000616540.5	NM_024740	618	Q9H6U8	611	111782195	111871581	111871581-111871352;111870370-111870232;111868736-111868602;111865251-111865181;111860635-111860547;111857737-111857602;111853736-111853649;111853485-111853380;111844723-111844601;111840809-111840655;111838399-111838249;111837615-111837468;111836294-111836165;111809773-111809643;111786520-111782195	ENSG00000254450;ENSG00000254990	0.0358729584265119;0.998421883848693	ENSG00000254450	No	No	NA	No	Yes	Yes	No	No	No	Yes	Yes	Yes	No	Yes	Yes	Yes	Yes
145	ALG9	HGNC:15672	11	606941	ENSG00000086848	263210	Gillessen-Kaesbach-Nishimura syndrome	AR	sysNDD	2	NA	Definitive	162619;1179143	ENST00000616540.5	NM_024740	618	Q9H6U8	611	111782195	111871581	111871581-111871352;111870370-111870232;111868736-111868602;111865251-111865181;111860635-111860547;111857737-111857602;111853736-111853649;111853485-111853380;111844723-111844601;111840809-111840655;111838399-111838249;111837615-111837468;111836294-111836165;111809773-111809643;111786520-111782195	ENSG00000254450;ENSG00000254990	NA;2.65066659492245e-05	ENSG00000254990	No	No	NA	No	Yes	Yes	No	No	No	No	Yes	Yes	No	No	No	No	No
146	ALKBH8	HGNC:25189	11	613306	ENSG00000137760	618504	INTELLECTUAL DEVELOPMENTAL DISORDER, AUTOSOMAL RECESSIVE 71; MRT71	AR	sysNDD;IDpanelRadboudumc;HPOmim_ID;HPOmim_EPI;HPOmim_NDD	7	NA	Definitive	636272;1320146;1710313;2442179	ENST00000428149.7	NM_138775	664	Q96BT7	664	107502727	107565742	107565735-107565601;107560899-107560765;107557003-107556766;107553978-107553847;107553203-107553108;107551912-107551808;107549823-107549753;107532406-107532300;107525592-107525441;107522555-107522299;107511036-107510887;107505215-107502727	ENSG00000287802;ENSG00000261098;ENSG00000286345;ENSG00000289232;ENSG00000254433;ENSG00000254580;ENSG00000290498	NA;3.20315468321063e-05;NA;NA;0.064888981087325;NA;NA	ENSG00000261098	No	No	NA	No	Yes	No	Yes	No	No	No	No	Yes	No	No	Yes	Yes	Yes
147	ALMS1	HGNC:428	2	606844	ENSG00000116127	203800	ALSTROM SYNDROME; ALMS	AR	DDG2P_BrainCog;sysNDD;IDpanelRadboudumc;HPOmim_EPI;HPOmim_NDD	7	definitive	Limited	3969;3970;3971;3972;3974;3975;39748;92190;92191;92192;92193;92240;191115;210127;210129;210122;212728;221018;224801;225295;240992;241016;264657;280474;371657;374506;390220;391899;403943;403929;403953;403915;434133;434136;437922;438277;438278;452373;451381;450486;459866;459884;459849;459845;459853;488175;488677;489198;529393;529386;529397;529371;529398;529396;545447;545448;556723;551028;555777;5571…	ENST00000613296.6	NM_015120	4168	Q8TCU4	4168	73385758	73625166	73385836-73386192;73408622-73408747;73419123-73419318;73422857-73422974;73424430-73424902;73426453-73426553;73432198-73432291;73447960-73454067;73455162-73455295;73489634-73491498;73519775-73520016;73534824-73534949;73550267-73550437;73557220-73557354;73558972-73559142;73572262-73573424;73599401-73599521;73600678-73600881;73601195-73601436;73602185-73602368;73603241-73603304;73608475-73608574;736…	ENSG00000237737;ENSG00000286623;ENSG00000286883;ENSG00000272183;ENSG00000287435;ENSG00000285068;ENSG00000230002;ENSG00000284902;ENSG00000273245;ENSG00000217702;ENSG00000279070;ENSG00000287250;ENSG00000286244;ENSG00000235499;ENSG00000225439;ENSG00000237883;ENSG00000257702;ENSG00000290727	0.127568327929951;NA;NA;7.2087028359744e-10;NA;NA;0.8832895710024;NA;9.7395077216153e-08;0.00125573524103624;NA;NA;NA;0.269228818263355;0.00191145030567987;1.23439019248568e-07;0.189064233923457;NA	ENSG00000272183;ENSG00000273245;ENSG00000217702;ENSG00000225439;ENSG00000237883	No	No	NA	No	Yes	No	No	No	No	Yes	Yes	Yes	No	No	No	No	No
148	ALPK1	HGNC:20917	4	607347	ENSG00000073331	NA	intellectual disability	AR	sysNDD	1	NA	Limited		ENST00000650871.1	NM_025144	1244	Q96QP1	1244	112285509	112442621	112297369-112297469;112315801-112315852;112377678-112377898;112382398-112382552;112411827-112412025;112423944-112424003;112425665-112425751;112426467-112426543;112427570-112427665;112429149-112429253;112430448-112432581;112435148-112435301;112438484-112438646;112439686-112439872;112440917-112441105;112441203-112442621	ENSG00000249815;ENSG00000260526;ENSG00000251126;ENSG00000250046;ENSG00000249509;ENSG00000249532	NA;0.331736063580554;0.888780404552199;0.1300913295979;0.921857845605468;0.455670403376465	NA	No	No	NA	No	No	Yes	No	No	No	No	No	No	No	No	No	No	No
149	ALS2	HGNC:443	2	606352	ENSG00000003393	607225	SPASTIC PARALYSIS, INFANTILE-ONSET ASCENDING; IAHSP	AR	HPOmim_NDD;DDG2P_BrainCog;sysNDD	5	definitive	Definitive	4408;4409;4410;4411;4412;4413;4415;4417;42060;100653;183240;242457;242456;241308;374111;393199;412209;419009;425255;504305;533743;533744;645923;694321;694319;694320;694323;800527;804391;804392;807369;873268;946562;947373;958880;961004;989001;989000;988999;988998;988997;1068277;1066545;1068440;1067930;1068121;1180678;1510959;1443530;1446510;1482490;1454451;1455318;1679834;1693001;1693002;1693003;1…	ENST00000264276.11	NM_020919	1657	Q96Q42	1657	201700267	201782112	201780933-201780877;201768945-201768866;201767383-201767229;201761818-201760881;201757759-201757402;201754671-201754503;201753242-201753146;201749789-201749712;201746748-201746566;201744429-201744258;201741854-201741674;201738735-201738670;201733438-201733276;201729183-201729052;201728640-201728512;201727775-201727705;201727278-201727212;201726866-201726664;201726549-201726484;201725454-201725356…	ENSG00000287133;ENSG00000289698	NA;NA	NA	No	No	NA	No	Yes	Yes	No	No	No	Yes	Yes	No	No	No	No	Yes	Yes
150	ALX3	HGNC:449	1	606014	ENSG00000156150	136760	FRONTONASAL DYSPLASIA 1; FND1	AR	IDpanelRadboudumc	2	NA	NA	4642;4643;4644;4645;4646;4647;4648;559851	ENST00000647563.2	NM_006492	343	O95076	343	110059870	110070672	110070672-110070336;110064903-110064587;110061563-110061435;110061041-110059870		NA	NA	No	No	NA	No	No	No	No	No	No	No	No	No	No	No	No	No	No
151	AMACR	HGNC:451	5	604489	ENSG00000242110	614307	ALPHA-METHYLACYL-CoA RACEMASE DEFICIENCY; AMACRD	AR	EPIpanelRadboudumc	2	NA	NA	5523	ENST00000335606.11	NM_014324	382	Q9UHK6	382	33986165	34008104	34008050-34007773;34005899-34005756;34004734-34004574;33998827-33998641;33989502-33986165	ENSG00000250583	NA	NA	No	No	NA	No	Yes	No	No	No	No	No	No	No	No	No	Yes	No	No
152	AMBRA1	HGNC:25990	11	611359	ENSG00000110497	NA	syndromic disease	AD	sysNDD	1	NA	Limited		ENST00000683756.1	NM_017749	1298	Q9C0C7	1298	46396414	46594125	46594023-46593828;46548500-46548246;46547875-46547817;46547296-46547113;46545776-46545604;46544041-46543975;46543398-46541945;46512813-46512727;46508370-46508191;46494204-46494124;46493708-46493608;46443598-46443488;46435037-46434849;46433628-46433474;46418052-46417913;46410368-46410276;46408706-46408513;46397943-46396414	ENSG00000255498;ENSG00000254653;ENSG00000255314;ENSG00000255269;ENSG00000254639;ENSG00000255007;ENSG00000289990	NA;0.00121888471766726;0.403909811104714;NA;0.774642776608771;0.594285423339594;NA	ENSG00000254653	Yes	Yes	NA	No	No	Yes	No	No	No	No	No	Yes	No	No	No	No	No
153	AMER1	HGNC:26837	X	300647	ENSG00000184675	300373	OSTEOPATHIA STRIATA WITH CRANIAL SCLEROSIS; OSCS	XLD	sysNDD;IDpanelRadboudumc;HPOmim_ID;HPOmim_EPI;HPOmim_NDD	7		Definitive	10704;10705;10706;10707;10708;29979;37045;37046;438746;636242;804016;862773;974944;975790;975791;1323110;1323114	ENST00000374869.8	NM_152424	1135	Q5JTC6	1135	64185117	64205708	64205708-64205570;64193384-64185117	ENSG00000233661;ENSG00000287370;ENSG00000231729;ENSG00000235437	0.104492092431599;NA;NA;1.06545382297861e-06	ENSG00000235437	No	No	NA	No	No	No	No	No	No	No	No	Yes	No	No	Yes	No	Yes
154	AMER2	HGNC:26360	13	614659	ENSG00000165566	NA	intellectual disability	AR	sysNDD	1	NA	Limited		ENST00000515384.2	NM_152704	671	Q8N7J2	671	25161679	25172288	25172288-25161679	ENSG00000260509;ENSG00000289006;ENSG00000238169;ENSG00000234056;ENSG00000225105	0.316866617158836;NA;0.0242685827557928;0.666618439152096;NA	ENSG00000238169	No	No	NA	No	No	No	Yes	No	No	No	No	Yes	No	No	No	No	No
155	AMHR2	HGNC:465	12	600956	ENSG00000135409	NA	intellectual disability	AR	sysNDD	1	NA	Limited		ENST00000257863.9	NM_020547	573	Q16671	573	53423855	53431672	53423855-53423983;53424288-53424470;53424709-53424900;53425165-53425242;53425455-53425573;53425689-53425919;53428896-53429010;53429453-53429625;53429831-53429978;53430146-53430282;53431177-53431672	ENSG00000257808;ENSG00000288663;ENSG00000257379;ENSG00000282977;ENSG00000257550;ENSG00000285692;ENSG00000270175;ENSG00000257605;ENSG00000257337	0.323162995657662;NA;NA;0.381088539484218;0.426067719505544;NA;0.331736063580554;0.36686962239813;0.667884049019152	NA	No	No	NA	No	No	No	No	No	No	No	No	No	No	No	No	No	No
156	AMMECR1	HGNC:467	X	300195	ENSG00000101935	NA	intellectual disability	XL	sysNDD	1	NA	Limited		ENST00000262844.10		333	Q9Y4X0	333	110194186	110440318	110318085-110317599;110264599-110264489;110216632-110216518;110202536-110202446;110201050-110200954;110198634-110194186		NA	NA	No	No	NA	No	No	No	No	No	No	No	No	No	No	No	No	No	No
157	AMPD2	HGNC:469	1	102771	ENSG00000116337	615809	PONTOCEREBELLAR HYPOPLASIA, TYPE 9; PCH9	AR	DDG2P_BrainCog;sysNDD;EPIpanelRadboudumc;IDpanelRadboudumc;HPOmim_ID;HPOmim_EPI;HPOmim_NDD	11	definitive	Definitive	132809;132810;132811;132812;132813;225763;488467;571097;620339;810627;813899;975089;1098293;1098294;1325790;1332816;1339563;1508575;1705300;1991577;2004862;2031731	ENST00000528667.7		825	Q01433	879	109616104	109632051	109619837-109620278;109620914-109621266;109625303-109625433;109625662-109625792;109626160-109626228;109626319-109626427;109626726-109626912;109627175-109627316;109627429-109627518;109627774-109627903;109628083-109628277;109628364-109628495;109628643-109628806;109629109-109629235;109629327-109629490;109629796-109629916;109630233-109630406;109630683-109630793;109630943-109632051	ENSG00000228420;ENSG00000235005;ENSG00000261055;ENSG00000228703;ENSG00000260246;ENSG00000241720	NA;NA;NA;0.347606198769777;NA;0.0242685827557928	ENSG00000241720	No	No	NA	No	Yes	Yes	No	No	No	Yes	Yes	Yes	No	Yes	Yes	Yes	Yes
158	AMT	HGNC:473	3	238310	ENSG00000145020	605899	GLYCINE ENCEPHALOPATHY; GCE	AR	DDG2P_BrainCog;sysNDD;EPIpanelRadboudumc;IDpanelRadboudumc	8	definitive	Definitive	11975;11976;11978;11979;11980;11981;11982;11985;11986;11987;11988;11989;11990;56035;56036;56037;56038;56039;56040;56041;56042;56043;56044;56045;56046;56047;56048;56049;56050;56051;56052;56053;56054;56055;56056;56057;56058;56059;56060;56061;56062;56063;56064;56065;56066;56067;56069;56070;56071;56072;56073;56074;56075;56076;56077;56078;56079;56082;56083;56084;56085;56086;56087;56088;56089;56091;560…	ENST00000273588.9	NM_000481	403	P48728	403	49416778	49422685	49422473-49422361;49422271-49422104;49421572-49421492;49420342-49420211;49419788-49419710;49419405-49419260;49419151-49418971;49417973-49417818;49417718-49416778	ENSG00000226913;ENSG00000235120;ENSG00000259970;ENSG00000225399;ENSG00000235908;ENSG00000230698;ENSG00000228008;ENSG00000281691;ENSG00000235016	1.4001478122247e-06;1.29659687395621e-09;NA;0.000405945166651845;4.61615429209407e-05;NA;1.12165035155989e-06;3.49039301799384e-08;1.01839746216678e-07	ENSG00000226913;ENSG00000235120;ENSG00000225399;ENSG00000235908;ENSG00000228008;ENSG00000281691;ENSG00000235016	No	No	NA	No	Yes	No	No	No	No	Yes	Yes	Yes	No	No	Yes	Yes	Yes
159	AMZ2	HGNC:28041	17	615169	ENSG00000196704	NA	intellectual disability	AR	sysNDD	1	NA	Limited		ENST00000359904.8	NM_016627	360	Q86W34	360	68205481	68257712	68248043-68248705;68250188-68250470;68250794-68250967;68251050-68251178;68254404-68254567;68255700-68255876;68256814-68257155	ENSG00000265055;ENSG00000278730;ENSG00000274561;ENSG00000277476;ENSG00000278740;ENSG00000267731;ENSG00000267009;ENSG00000265100;ENSG00000290646;ENSG00000290793;ENSG00000291214	0.856710354250433;0.545430534194472;0.117581700525808;0.0203143506090295;0.085673949153948;0.0200203993624231;0.00589301442619266;0.00432351077358848;NA;NA;NA	ENSG00000277476;ENSG00000267731;ENSG00000267009;ENSG00000265100	No	No	NA	No	No	Yes	No	No	No	No	No	Yes	No	No	No	No	No
160	ANAPC1	HGNC:19988	2	608473	ENSG00000153107	618625	ROTHMUND-THOMSON SYNDROME, TYPE 1; RTS1	AR	DDG2P_BrainCog;sysNDD;HPOmim_ID;HPOmim_NDD	6	definitive	Definitive	692104;692105;692106	ENST00000341068.8	NM_022662	1944	Q9H1A4	1944	111611639	111884690	111884193-111883942;111880849-111880613;111878971-111878810;111873664-111873613;111873408-111873308;111872712-111872630;111868096-111868023;111864951-111864806;111863895-111863675;111862598-111862389;111858401-111858306;111856886-111856796;111856679-111856614;111850910-111850776;111847865-111847725;111847198-111847138;111843599-111843412;111838512-111838438;111834872-111834604;111833311-111833220…	ENSG00000270190;ENSG00000229118;ENSG00000240350;ENSG00000225744;ENSG00000172965;ENSG00000285016;ENSG00000280878;ENSG00000231536;ENSG00000235881;ENSG00000204581;ENSG00000230499;ENSG00000271590;ENSG00000289202	NA;NA;NA;NA;0.0687378953328575;NA;NA;0.855553880498483;NA;0.764775206218642;0.110965371805326;0.830533115314345;NA	NA	Yes	No	NA	No	Yes	Yes	No	Yes	No	Yes	Yes	No	No	No	No	No	No
161	ANAPC2	HGNC:19989	9	606946	ENSG00000176248	NA	intellectual disability	AR	sysNDD	1	NA	Limited		ENST00000323927.3	NM_013366	822	Q9UJX6	822	137174784	137188560	137188560-137188416;137188103-137187481;137186356-137186224;137185087-137184913;137183791-137183672;137183242-137183125;137181862-137181681;137180929-137180788;137180527-137180452;137180384-137180181;137175837-137175708;137175472-137175237;137175154-137174784	ENSG00000260190;ENSG00000198454;ENSG00000180539;ENSG00000236394;ENSG00000229257;ENSG00000231864;ENSG00000268996;ENSG00000275549;ENSG00000260996;ENSG00000288234;ENSG00000273066;ENSG00000272679;ENSG00000228544;ENSG00000288873	5.45524411709322e-06;0.684471469213321;7.5617800097289e-09;8.00132086068587e-08;NA;NA;0.65692530749867;3.35164244601944e-07;0.295839208420489;NA;NA;NA;8.2479817504257e-08;NA	ENSG00000260190;ENSG00000180539;ENSG00000236394;ENSG00000275549;ENSG00000228544	Yes	No	NA	No	No	No	No	No	No	No	No	Yes	No	No	No	No	No
162	ANAPC7	HGNC:17380	12	606949	ENSG00000196510	619699	FERGUSON-BONNI NEURODEVELOPMENTAL SYNDROME; FERBON	AR	HPOmim_NDD	1	NA	NA	1334173	ENST00000455511.9	NM_016238	565	Q9UJX3	565	110372900	110403730	110403708-110403527;110396452-110396266;110395220-110395101;110388623-110388512;110387892-110387739;110386469-110386327;110382960-110382843;110381948-110381752;110377617-110377393;110376216-110376066;110374333-110372900	ENSG00000258210;ENSG00000277595;ENSG00000289311;ENSG00000290863	NA;0.0105966602326517;NA;NA	ENSG00000277595	No	No	NA	No	No	No	No	No	No	No	No	Yes	No	No	No	No	No
163	ANK2	HGNC:493	4	106410	ENSG00000145362	NA	ANK2-related neurodevelopmental disorder	AD	DDG2P_BrainCog;sysNDD;IDpanelRadboudumc	4	limited	Limited	NA;NA;NA;NA;NA;NA;NA;NA;NA;NA;NA;NA;NA;NA;NA;NA;NA;NA;NA;NA;NA;NA;NA;NA;NA;NA;NA;NA;NA;NA;NA;NA;NA;NA;NA;NA;NA;NA;NA;NA;NA;NA;NA;NA;NA;NA;NA;NA;NA;NA;NA;NA;NA;NA;NA;NA;NA;NA;NA;NA;NA;NA;NA;NA;NA	ENST00000357077.9	NM_001148	3957	Q01484	3957	112818032	113384221	113049653-113049812;113174416-113174517;113196368-113196466;113199011-113199109;113232161-113232259;113236987-113237172;113237599-113237622;113240485-113240583;113242111-113242209;113249764-113249862;113255735-113255932;113258050-113258148;113258313-113258411;113264897-113264995;113274452-113274649;113277837-113277935;113278460-113278558;113282675-113282872;113287605-113287703;113288388-113288486…	ENSG00000249815;ENSG00000260526;ENSG00000251126;ENSG00000250046;ENSG00000249509;ENSG00000249532	NA;0.000100983125744326;0.783434447087866;0.5914044475934;0.254644332037141;0.000818178396775698	ENSG00000260526;ENSG00000249532	Yes	Yes	NA	No	No	No	Yes	No	No	No	No	Yes	No	No	No	No	No
164	ANK3	HGNC:494	10	600465	ENSG00000151150	NA	autism spectrum disorder	AD	sysNDD	2	NA	Definitive	NA;NA;NA;NA;NA;NA;NA;NA;NA;NA;NA;NA;NA;NA;NA;NA;NA;NA;NA;NA;NA;NA;NA;NA;NA;NA;NA;NA;NA;NA;NA;NA;NA;NA;NA	ENST00000280772.7	NM_020987	4377	Q12955	4377	60026298	60733490	60389875-60389425;60279639-60279538;60279148-60279050;60278872-60278774;60270229-60270131;60264020-60263835;60261957-60261859;60234786-60234688;60213510-60213412;60208233-60208036;60205890-60205792;60203100-60203002;60200227-60200129;60198537-60198340;60196625-60196527;60196243-60196145;60186912-60186715;60181427-60181329;60173186-60173088;60172998-60172900;60172403-60172308;60166896-60166824;601…	ENSG00000235140;ENSG00000235931;ENSG00000232682	0.659155438496004;NA;6.50520501135685e-07	ENSG00000232682	Yes	Yes	NA	No	Yes	No	No	No	No	No	No	Yes	No	No	No	No	No
165	ANKH	HGNC:15492	5	605145	ENSG00000154122	123000	CRANIOMETAPHYSEAL DYSPLASIA JACKSON TYPE	AD	DDG2P_BrainCog	2	definitive	NA	5191;5192;5193;5194;5200;5201;5202	ENST00000284268.8	NM_054027	492	Q9HCJ1	492	14704800	14871778	14871778-14871352;14769191-14768975;14758598-14758480;14755944-14755861;14751239-14751069;14749306-14749172;14745962-14745870;14741922-14741827;14716835-14716706;14713667-14713544;14712973-14712874;14711310-14704800	ENSG00000286441;ENSG00000272057;ENSG00000286970	NA;0.016541419696014;NA	ENSG00000272057	No	Yes	0	No	No	Yes	Yes	No	No	No	No	Yes	No	No	No	No	No
166	ANKH	HGNC:15492	5	605145	ENSG00000154122	118600	CHONDROCALCINOSIS 2	AD	DDG2P_BrainCog	2	definitive	NA	5191;5192;5195;5196;5198;5199;974898	ENST00000284268.8	NM_054027	492	Q9HCJ1	492	14704800	14871778	14871778-14871352;14769191-14768975;14758598-14758480;14755944-14755861;14751239-14751069;14749306-14749172;14745962-14745870;14741922-14741827;14716835-14716706;14713667-14713544;14712973-14712874;14711310-14704800	ENSG00000286441;ENSG00000272057;ENSG00000286970	NA;NA;NA	NA	No	Yes	0	No	No	Yes	Yes	No	No	No	No	No	No	No	No	No	No
167	ANKH	HGNC:15492	5	605145	ENSG00000154122	NA		AR	sysNDD;IDpanelRadboudumc	4	NA	Definitive	NA;NA;NA;NA;NA;NA;NA;NA;NA;NA;NA;NA	ENST00000284268.8	NM_054027	492	Q9HCJ1	492	14704800	14871778	14871778-14871352;14769191-14768975;14758598-14758480;14755944-14755861;14751239-14751069;14749306-14749172;14745962-14745870;14741922-14741827;14716835-14716706;14713667-14713544;14712973-14712874;14711310-14704800	ENSG00000286441;ENSG00000272057;ENSG00000286970	NA;8.24081804089132e-06;NA	ENSG00000272057	No	No	NA	No	No	Yes	Yes	No	No	No	No	Yes	No	No	No	No	No
168	ANKHD1	HGNC:24714	5	610500	ENSG00000131503	NA	intellectual disability	AD	sysNDD	1	NA	Limited		ENST00000360839.7	NM_017747	2542	Q8IWZ3	2542	140401814	140539856	140401833-140402273;140436104-140436257;140438461-140438617;140440119-140440266;140440995-140441142;140445742-140445975;140449211-140449305;140458625-140458862;140459164-140459355;140464667-140464776;140482580-140482667;140485121-140485248;140485589-140485732;140486958-140487060;140496520-140497278;140504821-140504966;140505122-140505233;140505724-140505869;140506835-140506977;140507785-140507998…	ENSG00000250692;ENSG00000283155;ENSG00000245146;ENSG00000254363;ENSG00000250069;ENSG00000253965;ENSG00000249637	1.1644791404523e-07;NA;0.0830449962432136;0.1776203771629;2.84132557143469e-09;0.0073169065891835;1.40484190987274e-06	ENSG00000250692;ENSG00000250069;ENSG00000253965;ENSG00000249637	Yes	Yes	NA	No	No	No	No	No	No	No	No	Yes	No	No	No	No	No
169	ANKLE2	HGNC:29101	12	616062	ENSG00000176915	616681	MICROCEPHALY 16, PRIMARY, AUTOSOMAL RECESSIVE; MCPH16	AR	sysNDD;IDpanelRadboudumc;HPOmim_ID;HPOmim_EPI;HPOmim_NDD	6	NA	Limited	218245;218246;635194	ENST00000357997.10		938	Q86XL3	938	132725503	132761832	132761832-132761618;132755133-132754675;132750849-132750643;132748331-132748138;132748020-132747832;132743276-132743154;132741485-132741419;132737065-132736893;132735512-132735406;132734575-132734385;132730270-132729679;132728163-132728032;132727443-132725503		NA	NA	No	No	NA	No	Yes	No	No	No	No	No	No	No	No	No	Yes	Yes	Yes
170	ANKRD11	HGNC:21316	16	611192	ENSG00000167522	148050	KBG SYNDROME; KBGS	AD	DDG2P_BrainCog;sysNDD;EPIpanelRadboudumc;IDpanelRadboudumc;HPOmim_ID;HPOmim_EPI;HPOmim_NDD	11	definitive	Definitive	30890;30891;30892;208708;208695;209131;217797;224159;242348;242976;265324;265689;266033;280288;279678;280480;280620;280900;280209;374273;375576;375613;375614;424134;420179;418939;426843;429712;431147;431133;434197;434198;441154;450818;458786;488445;488985;489328;504035;503853;522007;521294;522136;521463;523956;545436;545701;545919;546032;546454;547949;559634;559874;560942;560941;560940;560939;560…	ENST00000301030.10	NM_013275	2663	Q6UB99	2663	89267630	89490561	89490561-89490245;89418368-89418284;89317078-89316933;89305344-89305206;89291183-89291013;89290828-89290625;89288670-89288528;89286186-89286039;89285649-89279072;89275191-89275093;89274957-89274814;89270909-89270817;89268663-89267630		NA	NA	Yes	Yes	0.879684418145957	Yes	Yes	Yes	Yes	Yes	No	Yes	Yes	No	No	No	Yes	No	Yes
171	ANKRD17	HGNC:23575	4	615929	ENSG00000132466	619504	CHOPRA-AMIEL-GORDON SYNDROME; CAGS	AD	DDG2P_BrainCog;sysNDD;IDpanelRadboudumc;HPOmim_ID;HPOmim_EPI;HPOmim_NDD	8	strong	Definitive	690371;816890;976319;1213834;1213835;1213836;1325865;1333233;1342981;1342982;1342983;1342984;1342985;1342986;1342987;1697300;2442129	ENST00000358602.9	NM_032217	2603	O75179	2603	73073376	73258798	73258798-73258276;73177533-73177380;73161348-73161192;73156166-73156019;73155778-73155631;73154113-73153880;73151524-73151430;73149050-73148813;73147432-73147241;73146873-73146764;73144832-73144745;73142767-73142640;73142385-73142242;73141843-73141741;73140283-73139531;73135265-73135117;73125312-73125201;73125058-73124913;73121759-73121617;73121094-73120881;73120337-73120162;73118850-73118688;731…	ENSG00000250877	NA	NA	Yes	Yes	0.476190476190476	Yes	No	No	Yes	No	No	Yes	Yes	No	No	No	Yes	No	Yes
172	ANKS1B	HGNC:24600	12	607815	ENSG00000185046	NA	intellectual disability	AD	sysNDD;IDpanelRadboudumc	4	NA	Definitive		ENST00000683438.2	NM_020140	1285	Q7Z6G8	1248	98726457	99984936	99984936-99984104;99825389-99825309;99812311-99812155;99806700-99806404;99782097-99782022;99779972-99779871;99775661-99775548;99773088-99772922;99655210-99655067;99504641-99504476;99443809-99443673;99399811-99399631;99246864-99246275;99244414-99244342;99154395-99154289;99085023-99084925;99053309-99053157;98832136-98832029;98829353-98829174;98807918-98807844;98801125-98800997;98799005-98798934;987…	ENSG00000257458	0.665263449659145	NA	Yes	Yes	NA	No	No	No	No	No	No	No	No	No	No	No	No	No	No
173	ANO10	HGNC:25519	3	613726	ENSG00000160746	613728	Spinocerebellar ataxia, autosomal recessive 10	AR	sysNDD;IDpanelRadboudumc	4	NA	Definitive	31057;31058;31059;31060;162016;210185;210186;434213;434215;503974;666355;807373;976688;986820;1027440;1064587;1323907;1675913;1705343;1805383	ENST00000292246.8	NM_018075	660	Q9NW15	660	43354859	43691594	43622011-43621909;43605863-43605714;43600581-43600384;43598666-43598532;43580472-43580353;43577261-43576692;43574864-43574809;43565727-43565653;43561402-43561220;43555469-43555278;43549848-43549720;43432727-43432611;43366974-43365848	ENSG00000271192;ENSG00000272121;ENSG00000235886;ENSG00000261786;ENSG00000271937;ENSG00000227245;ENSG00000285766;ENSG00000234617	0.271672074874902;0.550399050630023;NA;0.83501178940741;0.0339115451898698;0.822080905798312;NA;0.823543328070675	ENSG00000271937	No	No	NA	No	No	No	No	No	No	Yes	No	Yes	No	No	No	Yes	Yes
174	ANO3	HGNC:14004	11	610110	ENSG00000134343	615034	Dystonia 24	AD	sysNDD	1	NA	Limited	39496;39497;39498;39499;641954;807374	ENST00000256737.8	NM_031418	981	Q9BYT9	981	26188842	26663289	26332130-26332321;26441918-26442112;26443765-26443836;26463030-26463148;26508104-26508262;26516827-26516927;26525635-26525679;26531205-26531336;26534456-26534562;26537406-26537461;26541947-26542068;26547416-26547550;26553249-26553345;26559719-26559779;26598365-26598447;26598858-26598998;26599550-26599714;26624462-26624498;26634204-26634315;26635013-26635070;26639144-26639241;26641896-26642029;266…	ENSG00000254456;ENSG00000246225;ENSG00000254594;ENSG00000287227;ENSG00000254819;ENSG00000254861;ENSG00000254754;ENSG00000255193;ENSG00000255418	NA;0.350598983369136;NA;NA;NA;NA;NA;NA;0.333787369816954	NA	No	Yes	0	No	No	No	No	No	No	No	No	No	No	No	No	No	No
175	ANO5	HGNC:27337	11	608662	ENSG00000171714	NA	autism spectrum disorder	AD	sysNDD	1	NA	Limited		ENST00000324559.9	NM_213599	913	Q75V66	913	21782659	22283567	22193085-22193532;22203804-22203850;22211264-22211314;22218246-22218287;22221097-22221210;22225984-22226052;22227302-22227586;22236163-22236276;22239569-22239684;22250237-22250371;22250741-22250846;22250951-22251011;22255371-22255522;22257680-22257754;22259519-22259741;22262129-22262298;22262946-22263043;22270312-22270442;22272784-22272989;22274569-22274747;22276094-22276199;22279544-22283357	ENSG00000255167;ENSG00000254768;ENSG00000254906;ENSG00000287962;ENSG00000255372;ENSG00000254820;ENSG00000289944	NA;0.434865291297209;0.00135418235406419;NA;0.775967143502017;NA;NA	ENSG00000254906	No	Yes	NA	No	No	No	No	No	No	No	No	Yes	No	No	No	No	No
176	AP1B1	HGNC:554	22	600157	ENSG00000100280	242150	Keratitis-ichthyosis-deafness syndrome, autosomal recessive	AR	DDG2P_BrainCog;sysNDD	3	limited	Definitive	805795;805796;805797;805798;1048800;1339533;1700245;1700246;1700247;1700248	ENST00000357586.7	NM_001127	949	Q10567	949	29327680	29388583	29388570-29388424;29367270-29367207;29363106-29363001;29359959-29359824;29358971-29358726;29356616-29356426;29354871-29354650;29351825-29351705;29351266-29351171;29350150-29350035;29349383-29349218;29342383-29342285;29341760-29341501;29340857-29340656;29339774-29339754;29339133-29338990;29334410-29334265;29331916-29331787;29331533-29331449;29330709-29330623;29330532-29330378;29329720-29329712;293…	ENSG00000232530;ENSG00000279159;ENSG00000227117;ENSG00000268812;ENSG00000225676;ENSG00000225465;ENSG00000282816;ENSG00000234208;ENSG00000232396;ENSG00000287967;ENSG00000273350;ENSG00000272689;ENSG00000273428;ENSG00000181123;ENSG00000289846;ENSG00000289888;ENSG00000290778	NA;0.000786134334942119;0.734851962222336;NA;NA;0.828201582773888;NA;NA;0.0418974943417528;NA;0.111046460090196;0.216421068250865;0.000262706955660552;NA;NA;NA;NA	ENSG00000279159;ENSG00000232396;ENSG00000273428	Yes	No	NA	No	No	No	No	No	No	No	No	Yes	No	Yes	No	No	Yes
177	AP1G1	HGNC:555	16	603533	ENSG00000166747	619467	USMANI-RIAZUDDIN SYNDROME, AUTOSOMAL DOMINANT; USRISD	AD	sysNDD;EPIpanelRadboudumc;IDpanelRadboudumc;HPOmim_ID;HPOmim_EPI;HPOmim_NDD	9	NA	Definitive	1299367;1299368;1299369;1708218;1708225	ENST00000299980.9		822	O43747	822	71729000	71809201	71808834-71808763;71789482-71789279;71774592-71774468;71773362-71773221;71771252-71771156;71769699-71769623;71765584-71765489;71764726-71764646;71764448-71764350;71761567-71761512;71758921-71758808;71756159-71756019;71753887-71753833;71750332-71750210;71749983-71749894;71748378-71748251;71746692-71746588;71745614-71745473;71745270-71745144;71739341-71739234;71739102-71738942;71734707-71734609;717…	ENSG00000261765;ENSG00000289937	NA;NA	NA	Yes	Yes	0.142857142857143	No	No	Yes	No	No	No	No	No	No	No	No	Yes	No	Yes
178	AP1G1	HGNC:555	16	603533	ENSG00000166747	619548	USMANI-RIAZUDDIN SYNDROME, AUTOSOMAL RECESSIVE; USRISR	AD, AR	sysNDD;IDpanelRadboudumc;HPOmim_ID;HPOmim_EPI;HPOmim_NDD	7		Definitive	1299370;1299371	ENST00000299980.9		822	O43747	822	71729000	71809201	71808834-71808763;71789482-71789279;71774592-71774468;71773362-71773221;71771252-71771156;71769699-71769623;71765584-71765489;71764726-71764646;71764448-71764350;71761567-71761512;71758921-71758808;71756159-71756019;71753887-71753833;71750332-71750210;71749983-71749894;71748378-71748251;71746692-71746588;71745614-71745473;71745270-71745144;71739341-71739234;71739102-71738942;71734707-71734609;717…	ENSG00000261765;ENSG00000289937	NA;NA	NA	Yes	No	NA	No	No	Yes	No	No	No	No	No	No	No	No	Yes	No	Yes
179	AP1S1	HGNC:559	7	603531	ENSG00000106367	609313	MENTAL RETARDATION, ENTEROPATHY, DEAFNESS, PERIPHERAL NEUROPATHY, ICHTHYOSIS, AND KERATODERMA; MEDNIK	AR	sysNDD;IDpanelRadboudumc;HPOmim_ID;HPOmim_NDD	6	NA	Definitive	39854;503720;620377;804403;804404	ENST00000337619.11	NM_001283	158	P61966	158	101154456	101161596	101154476-101154517;101156594-101156772;101157377-101157485;101159059-101159196;101160519-101161276		NA	NA	No	No	NA	No	No	No	No	No	No	No	No	No	No	No	No	No	No
180	AP1S2	HGNC:560	X	300629	ENSG00000182287	304340	PETTIGREW SYNDROME; PGS	XLR	DDG2P_BrainCog;IDpanelRadboudumc;HPOmim_ID;HPOmim_EPI;HPOmim_NDD;sysNDD	9	definitive	Definitive	10777;10778;10779;10780;10781;140457;397541;434871;434219;504198;929434;972700;988587;2442357;2444373	ENST00000672987.1	NM_003916	160	P56377	157	15825806	15854931	15854813-15854688;15852524-15852346;15846011-15845903;15845516-15845379;15828200-15828192;15827372-15825806	ENSG00000238178;ENSG00000225833;ENSG00000281371;ENSG00000289237;ENSG00000290746	0.565064730869215;NA;NA;NA;NA	NA	No	No	NA	No	No	No	Yes	No	No	No	No	No	No	No	Yes	Yes	Yes
181	AP2M1	HGNC:564	3	601024	ENSG00000161203	618587	INTELLECTUAL DEVELOPMENTAL DISORDER, AUTOSOMAL DOMINANT 60, WITH SEIZURES; MRD60	AD	DDG2P_BrainCog;sysNDD;IDpanelRadboudumc	5	strong	Definitive	689722	ENST00000292807.9	NM_004068	435	Q96CW1	435	184174689	184184214	184174855-184174959;184176951-184177067;184178857-184179122;184180169-184180251;184180645-184180650;184180849-184180984;184181085-184181226;184181696-184181815;184181912-184182047;184182151-184182248;184182757-184182868;184183482-184184091	ENSG00000238020;ENSG00000273181;ENSG00000272721;ENSG00000223882	NA;0.196080111132957;0.652488225322583;0.38468882671434	NA	Yes	Yes	0.142857142857143	No	No	Yes	No	No	No	No	No	No	No	No	Yes	Yes	Yes
182	AP2S1	HGNC:565	19	602242	ENSG00000042753	NA	intellectual disability	AD	sysNDD;IDpanelRadboudumc	3	NA	Limited		ENST00000263270.11		142	P53680	142	46838136	46850846	46850846-46850764;46846142-46845993;46839578-46839465;46838799-46838740;46838548-46838167	ENSG00000289915;ENSG00000275719	NA;0.192634187698023	NA	No	Yes	NA	No	No	No	No	No	No	No	No	No	No	No	No	No	No
183	AP3B1	HGNC:566	5	603401	ENSG00000132842	608233	HERMANSKY-PUDLAK SYNDROME 2; HPS2	AR	sysNDD;IDpanelRadboudumc;HPOmim_ID;HPOmim_NDD	6	NA	Definitive	6372;6374;6375;6376;6377;6378;224760;224764;224761;224762;224763;856193;1072382;1071422;1416408;1501119;1451475;1370969;1456202;1455598;1493142;1684305;1993788;2019152;2030913;2088339;2434250	ENST00000255194.11		1094	O00203	1094	78000522	78294762	78294698-78294452;78267595-78267520;78240936-78240862;78228239-78228144;78227532-78227372;78225608-78225542;78216237-78216055;78181662-78181507;78177436-78177339;78175838-78175784;78175697-78175626;78165672-78165610;78162951-78162819;78156367-78156258;78141319-78141143;78129307-78129121;78128160-78128030;78116234-78116126;78113923-78113752;78110354-78110207;78101025-78100953;78089499-78089393;780…	ENSG00000253572;ENSG00000287162	0.010671317228146;NA	ENSG00000253572	No	No	NA	No	No	No	Yes	No	No	Yes	Yes	Yes	No	No	No	No	No
184	AP3B2	HGNC:567	15	602166	ENSG00000103723	617276	DEVELOPMENTAL AND EPILEPTIC ENCEPHALOPATHY 48; DEE48	AR	DDG2P_BrainCog;sysNDD;EPIpanelRadboudumc;IDpanelRadboudumc;HPOmim_ID;HPOmim_EPI;HPOmim_NDD	10	strong	Definitive	374846;374847;374848;374849;374850;374851;800531;803113;987398;1031455;1279926;1323917;2028168;2435024;2434281	ENST00000535359.6		1101	Q13367	1082	82659281	82710112	82709875-82709594;82689453-82689378;82689232-82689158;82688831-82688736;82681580-82681420;82681178-82681112;82681019-82680837;82680755-82680472;82680229-82680175;82679800-82679729;82678167-82678105;82677803-82677671;82677383-82677274;82676637-82676461;82666933-82666747;82665575-82665457;82665303-82665247;82664943-82664835;82664490-82664367;82663975-82663801;82663620-82663560;82663233-82663127;826…	ENSG00000260351;ENSG00000259805;ENSG00000260608;ENSG00000259767;ENSG00000273747;ENSG00000259462;ENSG00000259442;ENSG00000286817;ENSG00000250988;ENSG00000252690;ENSG00000288850	7.89388252906573e-06;NA;0.843022363584487;0.000708929042364602;0.000449682384072483;0.477756483891819;0.0270741963133365;NA;4.18130740851094e-06;NA;NA	ENSG00000260351;ENSG00000259767;ENSG00000273747;ENSG00000259442;ENSG00000250988	No	No	NA	No	Yes	No	No	No	No	Yes	Yes	Yes	No	Yes	Yes	Yes	Yes
185	AP3S2	HGNC:571	15	602416	ENSG00000157823	NA	intellectual disability	AR	sysNDD	1	NA	Limited		ENST00000336418.9		193	P59780	193	89830599	89894638	89893994-89893881;89889140-89889049;89888632-89888521;89871546-89871475;89837722-89837615;89835643-89830599	ENSG00000287717;ENSG00000259561;ENSG00000273691;ENSG00000259291;ENSG00000259685;ENSG00000289128;ENSG00000259218;ENSG00000261478;ENSG00000259713;ENSG00000259615;ENSG00000255571	NA;0.0140626569633712;0.490926806045914;0.614249345410514;0.0417103139038529;NA;0.539535426062403;0.502552433663413;NA;NA;0.00495354855109066	ENSG00000259561;ENSG00000259685;ENSG00000255571	No	No	NA	No	Yes	No	No	No	No	No	No	Yes	No	No	No	No	No
186	AP4B1	HGNC:572	1	607245	ENSG00000134262	614066	SPASTIC PARAPLEGIA 47, AUTOSOMAL RECESSIVE; SPG47	AR	DDG2P_BrainCog;sysNDD;IDpanelRadboudumc;HPOmim_ID;HPOmim_EPI;HPOmim_NDD	8	strong	Definitive	156414;157721;210195;252668;252667;422147;434228;434229;520727;539527;623700;817040;932008;930375;941894;975909;975957;1032462;1299776;1332795;1334912;1335806;1335882;1344774;1344775;1362359;1454422;1456718;1457254;1526026;1704352;2144496;1993044;1993045;2008841;2106782	ENST00000369569.6	NM_006594	739	Q9Y6B7	739	113894194	113905201	113904799-113904605;113902862-113902638;113901885-113901755;113901383-113901236;113900400-113899904;113898801-113898718;113897943-113897840;113896465-113896258;113896038-113895757;113895492-113894194	ENSG00000226167;ENSG00000235527;ENSG00000231128	5.31078971391232e-10;0.00045805657715897;0.0534926867846396	ENSG00000226167;ENSG00000235527	No	No	NA	No	No	Yes	No	No	No	Yes	Yes	Yes	No	No	Yes	Yes	Yes
187	AP4E1	HGNC:573	15	607244	ENSG00000081014	613744	SPASTIC PARAPLEGIA 51, AUTOSOMAL RECESSIVE; SPG51	AR	DDG2P_BrainCog;sysNDD;IDpanelRadboudumc;HPOmim_ID;HPOmim_EPI;HPOmim_NDD	9	definitive	Definitive	30659;30661;635026;1031734;1064645;1344794;1696296;1709784	ENST00000261842.10		1137	Q9UPM8	1137	50908672	51005895	50908683-50908928;50912078-50912149;50915448-50915571;50923931-50924004;50925098-50925219;50929009-50929168;50930805-50930971;50934624-50934697;50941442-50941564;50941666-50941775;50948020-50948159;50949826-50949938;50950051-50950169;50958492-50958794;50968263-50968377;50984022-50984145;50993370-50993625;50997326-50997883;50999072-50999262;51001026-51001183;51002502-51005895	ENSG00000259684;ENSG00000259773;ENSG00000273674	NA;NA;1.55827220051381e-05	ENSG00000273674	No	No	NA	No	Yes	No	Yes	No	No	Yes	No	Yes	No	Yes	Yes	Yes	Yes
188	AP4M1	HGNC:574	7	602296	ENSG00000221838	612936	SPASTIC PARAPLEGIA 50, AUTOSOMAL RECESSIVE; SPG50	AR	DDG2P_BrainCog;sysNDD;IDpanelRadboudumc;HPOmim_ID;HPOmim_EPI;HPOmim_NDD	8	strong	Definitive	30264;183357;209980;210211;210216;279679;424662;429735;450738;450388;471068;471069;522649;522944;561150;575767;804402;973233;981454;982098;1174617;1457475;1476254;1493893;1430466;1377569;1497146;1352364;1437494;1697248;1697250;1699331;2143466;2415342;2008387;2047850;2431426	ENST00000359593.9	NM_004722	453	O00189	453	100101549	100110345	100101643-100101772;100101880-100101968;100102675-100102781;100102864-100102960;100103409-100103519;100103612-100103692;100104092-100104154;100104874-100104940;100105045-100105098;100105240-100105346;100105445-100105539;100105959-100106003;100106241-100106291;100106403-100106514;100106658-100109039	ENSG00000237640;ENSG00000286921;ENSG00000242798;ENSG00000235077;ENSG00000273407;ENSG00000288976;ENSG00000286923;ENSG00000291148	0.498363123087922;NA;1.16320073633628e-07;1.13650208954587e-06;1.33767572275439e-05;NA;NA;NA	ENSG00000242798;ENSG00000235077;ENSG00000273407	No	No	NA	No	Yes	No	No	No	No	No	No	Yes	No	No	Yes	Yes	Yes
189	AP4S1	HGNC:575	14	607243	ENSG00000100478	614067	SPASTIC PARAPLEGIA 52, AUTOSOMAL RECESSIVE; SPG52	AR	DDG2P_BrainCog;sysNDD;IDpanelRadboudumc;HPOmim_ID;HPOmim_EPI;HPOmim_NDD	8	strong	Definitive	30658;210218;234924;234925;417874;1685242	ENST00000542754.7		144	Q9Y587	144	31025106	31130996	31025649-31025787;31066126-31066334;31069843-31069929;31072905-31072973;31080573-31080584;31092907-31096450	ENSG00000250365;ENSG00000258558;ENSG00000258525;ENSG00000257831	0.0450355547495551;0.73747718121186;0.79963276743237;0.72415563939969	ENSG00000250365	No	No	NA	No	No	No	No	No	No	No	No	Yes	Yes	No	Yes	Yes	Yes
190	APBA2	HGNC:579	15	602712	ENSG00000034053	NA	autism spectrum disorder	AD	sysNDD	1	NA	Limited		ENST00000683413.1	NM_005503	749	Q99767	749	28884483	29118315	28885974-28886278;28921640-28921749;28995753-28995806;29053845-29054835;29074921-29075001;29076055-29076091;29093075-29093220;29094278-29094313;29098490-29098576;29101599-29101784;29105379-29105558;29106607-29106819;29108270-29108389;29113876-29114016;29117062-29118315		NA	NA	No	Yes	NA	No	No	No	Yes	No	No	No	No	No	No	No	No	No	No
191	APC2	HGNC:24036	19	612034	ENSG00000115266	618677	CORTICAL DYSPLASIA, COMPLEX, WITH OTHER BRAIN MALFORMATIONS 10; CDCBM10	AR	DDG2P_BrainCog;sysNDD;HPOmim_ID;HPOmim_EPI;HPOmim_NDD	6	strong	Definitive	694620;694621;694622;694623;2444065;2444253	ENST00000590469.6	NM_005883	2303	O95996	2303	1446302	1473244	1450121-1450338;1452984-1453142;1453247-1453337;1453431-1453611;1455149-1455257;1455384-1455500;1456076-1456153;1456306-1456404;1456853-1457243;1457965-1458060;1460181-1460320;1460780-1460857;1461037-1461153;1461963-1462177;1465155-1473244	ENSG00000267073;ENSG00000280486;ENSG00000248015;ENSG00000268798;ENSG00000267317;ENSG00000267092;ENSG00000267007;ENSG00000267244;ENSG00000267372;ENSG00000267755	NA;NA;0.867866568747507;NA;NA;NA;NA;NA;NA;NA	NA	Yes	No	NA	No	No	No	No	No	No	Yes	No	No	No	No	Yes	Yes	Yes
192	APC2	HGNC:24036	19	612034	ENSG00000115266	617169	INTELLECTUAL DEVELOPMENTAL DISORDER, AUTOSOMAL RECESSIVE 74; MRT74	AR	sysNDD;IDpanelRadboudumc;HPOmim_ID;HPOmim_EPI;HPOmim_NDD	7	NA	Definitive	267259;1339351	ENST00000590469.6	NM_005883	2303	O95996	2303	1446302	1473244	1450121-1450338;1452984-1453142;1453247-1453337;1453431-1453611;1455149-1455257;1455384-1455500;1456076-1456153;1456306-1456404;1456853-1457243;1457965-1458060;1460181-1460320;1460780-1460857;1461037-1461153;1461963-1462177;1465155-1473244	ENSG00000267073;ENSG00000280486;ENSG00000248015;ENSG00000268798;ENSG00000267317;ENSG00000267092;ENSG00000267007;ENSG00000267244;ENSG00000267372;ENSG00000267755	NA;0.00910822591293563;0.00120041201762802;0.000470496143872571;0.00454523124678252;0.00287817546494293;NA;0.000131440888666552;0.944833702558472;NA	ENSG00000280486;ENSG00000248015;ENSG00000268798;ENSG00000267317;ENSG00000267092;ENSG00000267244	Yes	No	NA	No	No	No	No	No	No	No	No	Yes	No	No	Yes	No	Yes
193	APOO	HGNC:28727	X	300753	ENSG00000184831	NA	mitochondrial disease	XL	sysNDD	1	NA	Limited		ENST00000379226.9	NM_024122	198	Q9BUR5	198	23833353	23907938	23907938-23907694;23880952-23880845;23879034-23878915;23874457-23874403;23868688-23868593;23858733-23858642;23856382-23856302;23840377-23840313;23833612-23833353	ENSG00000234230;ENSG00000233785;ENSG00000289472	0.158154071483062;0.926450948489979;NA	NA	No	No	NA	No	Yes	No	No	No	No	No	No	No	No	No	No	No	No
194	APP	HGNC:620	21	104760	ENSG00000142192	NA	intellectual disability	AD	sysNDD	1	NA	Limited	NA;NA;NA;NA;NA;NA;NA;NA;NA;NA;NA;NA;NA;NA;NA;NA;NA;NA;NA;NA;NA;NA;NA;NA;NA;NA;NA;NA;NA;NA;NA;NA;NA;NA;NA;NA;NA;NA;NA;NA;NA;NA;NA;NA;NA;NA;NA;NA;NA;NA;NA;NA;NA;NA;NA;NA;NA;NA;NA;NA;NA;NA;NA;NA;NA;NA	ENST00000346798.8	NM_000484	770	P05067	770	25880535	26171128	26170770-26170564;26112146-26111979;26090072-26089943;26053348-26053236;26051193-26051000;26022042-26021840;26000182-26000015;25997416-25997360;25982477-25982344;25976028-25975954;25975228-25975070;25955755-25955627;25954689-25954590;25911962-25911741;25905077-25905024;25897673-25897573;25891868-25891722;25881771-25880550	ENSG00000286902;ENSG00000273115;ENSG00000229025;ENSG00000273492;ENSG00000287109;ENSG00000232692;ENSG00000197934;ENSG00000289899;ENSG00000233783;ENSG00000224541	NA;NA;NA;0.698352143833812;NA;0.691955892846514;0.767175343213673;NA;0.646414294463725;0.628869651210651	NA	No	Yes	NA	No	No	No	No	No	No	No	No	No	No	No	No	No	No
195	APPL2	HGNC:18242	12	606231		NA	intellectual disability	AD	sysNDD	1	NA	Limited				NA		NA	NA	NA	NA		NA	NA	No	Yes	NA	No	Yes	No	No	No	No	No	No	No	No	No	No	No	No
196	APPL2	HGNC:18242	12	606231	ENSG00000136044	NA	intellectual disability	AD	sysNDD	1	NA	Limited		ENST00000258530.8	NM_018171	664	Q8NEU8	664	105173297	105236203	105236174-105235959;105229223-105229125;105217725-105217666;105217140-105217069;105211317-105211230;105208199-105208158;105208029-105207971;105207207-105207061;105203785-105203703;105199531-105199373;105197953-105197765;105195627-105195585;105195501-105195445;105195349-105195261;105190155-105189991;105189824-105189772;105188447-105188273;105177262-105177226;105177016-105176876;105176082-105176035…		NA	NA	No	Yes	NA	No	Yes	No	No	No	No	No	No	No	No	No	No	No	No
197	APTX	HGNC:15984	9	606350	ENSG00000137074	208920	ATAXIA WITH OCULOMOTOR APRAXIA 1	AR	DDG2P_BrainCog;sysNDD;IDpanelRadboudumc	6	definitive	Definitive	4425;4426;4427;4428;4429;4430;4431;4432;4433;159788;420789;426093;434253;634641;635168;930027;994780;1027441;1323370;1333290;1334465;1706448	ENST00000379817.7	NM_001368995	342	Q7Z2E3	356	32886601	33025130	33001628-33001567;32989895-32989759;32988129-32988083;32987846-32987544;32986030-32985971;32984857-32984631;32974561-32974458;32973652-32972616	ENSG00000231193;ENSG00000223440;ENSG00000230516	0.000866289650504162;NA;NA	ENSG00000231193	No	No	NA	No	Yes	Yes	No	No	No	No	No	Yes	Yes	No	No	Yes	Yes
198	AQP10	HGNC:16029	1	606578	ENSG00000143595	NA	intellectual disability	AD	sysNDD	1	NA	Limited		ENST00000324978.8	NM_080429	301	Q96PS8	301	154321090	154325325	154321093-154321260;154321933-154322059;154322982-154323119;154323241-154323359;154323589-154323806;154324282-154325325	ENSG00000228013;ENSG00000273110;ENSG00000229780;ENSG00000233875;ENSG00000287064;ENSG00000270361;ENSG00000271380;ENSG00000232093;ENSG00000286391;ENSG00000289103	0.051160911601371;NA;0.85261094852355;NA;NA;0.601546636217419;0.476132426720498;0.947743528698647;NA;NA	NA	No	Yes	NA	No	No	No	No	No	No	No	No	No	No	No	No	No	No
199	AQP4	HGNC:637	18	600308	ENSG00000171885	NA	intellectual disability	AD	sysNDD	1	NA	Limited		ENST00000383168.9	NM_001650, NM_004028	323	P55087	323	26852043	26865771	26865707-26865658;26862596-26862182;26861295-26861131;26860852-26860772;26856489-26852043	ENSG00000286465;ENSG00000263862;ENSG00000277534;ENSG00000260372;ENSG00000264151;ENSG00000275805;ENSG00000264790;ENSG00000265374;ENSG00000263611;ENSG00000263677;ENSG00000265369;ENSG00000263382	NA;0.057658495217889;0.401409517162028;0.000925273215284629;0.0181677347483006;0.0842429310477479;0.0206865941042733;0.0503043208002192;0.0103185219823041;NA;0.0190713354362066;NA	ENSG00000260372;ENSG00000264151;ENSG00000264790;ENSG00000263611;ENSG00000265369	No	Yes	NA	No	Yes	No	Yes	No	No	No	No	Yes	No	No	No	No	No
200	AR	HGNC:644	X	313700	ENSG00000169083	313200	SPINAL AND BULBAR MUSCULAR ATROPHY	XLR	DDG2P_BrainCog	1	both RD and IF	NA	9813;9818;9820;9846;279684;279682;279689;417977;418862;464783;464802;464801;458359;458362;458364;464803;464787;533379;533378;578606;578903;580553;581270;575053;577402;643319;644458;646425;658929;650823;658947;649268;654813;650707;846244;852260;838128;947728;948376;951460;937145;942481;939472;958035;988325;1072748;1068775;1167626;1205841;1244234;1338469;1506100;1368614;1470535;1421027;1394063;1480…	ENST00000374690.9	NM_000044	920	P10275	920	67544021	67730619	67544021-67546762;67643256-67643407;67686010-67686126;67711402-67711689;67717478-67717622;67721833-67721963;67722827-67722984;67723686-67730619	ENSG00000237311;ENSG00000260118;ENSG00000274536	0.385435784088455;NA;NA	NA	Yes	No	NA	No	No	No	No	No	No	Yes	Yes	No	No	No	No	No	No
201	AR	HGNC:644	X	313700	ENSG00000169083	300068	ANDROGEN INSENSITIVITY SYNDROME	XLR	DDG2P_BrainCog	1	both RD and IF	NA	9804;9805;9806;9807;9808;9811;9813;9814;9815;9816;9819;9820;9823;9825;9829;9830;9832;9837;9838;9839;9842;9846;9848;9850;9852;9853;9854;9856;9857;9858;9859;216890;265460;268093;279686;279683;279684;279687;279690;279682;279689;373921;418862;434266;434267;448902;464783;464802;458363;464801;458365;458359;458360;458362;458364;458366;458367;464803;464787;458358;458361;492775;492776;492777;492778;492779…	ENST00000374690.9	NM_000044	920	P10275	920	67544021	67730619	67544021-67546762;67643256-67643407;67686010-67686126;67711402-67711689;67717478-67717622;67721833-67721963;67722827-67722984;67723686-67730619	ENSG00000237311;ENSG00000260118;ENSG00000274536	NA;0.260116307606374;0.0815058312025616	NA	Yes	No	NA	No	No	No	No	No	No	Yes	Yes	No	No	No	No	No	No
202	ARCN1	HGNC:649	11	600820	ENSG00000095139	617164	SHORT STATURE, RHIZOMELIC, WITH MICROCEPHALY, MICROGNATHIA, AND DEVELOPMENTAL DELAY; SRMMD	AD	DDG2P_BrainCog;sysNDD;IDpanelRadboudumc;HPOmim_ID;HPOmim_EPI;HPOmim_NDD	8	strong	Definitive	267208;267209;267210;805895;1033438;1033437;1048776;1320069;1687551;1698729;1698855;1704215;1704218;2434798	ENST00000264028.5		511	P48444	511	118572390	118603033	118572409-118572550;118581246-118581509;118583179-118583358;118583809-118584014;118584480-118584644;118590341-118590506;118592709-118592856;118593590-118593698;118597707-118597911;118600625-118603033	ENSG00000287238;ENSG00000255121;ENSG00000254428;ENSG00000255114;ENSG00000255176;ENSG00000245869;ENSG00000255422;ENSG00000278376	NA;0.00180137928682927;0.00224634930002723;NA;0.0199180455112276;0.0165458841314346;0.889283783671196;0.0032442168303965	ENSG00000255121;ENSG00000254428;ENSG00000255176;ENSG00000245869;ENSG00000278376	Yes	Yes	0.875	Yes	No	No	No	No	No	No	No	Yes	No	No	Yes	Yes	Yes
203	AREL1	HGNC:20363	14	615380	ENSG00000119682	NA	intellectual disability	AR	sysNDD	1	NA	Limited		ENST00000356357.9	NM_014821	823	O15033	823	74653437	74713117	74713080-74712933;74692328-74692041;74685660-74685600;74684680-74684454;74683533-74683296;74676752-74676583;74676321-74676141;74675946-74675699;74674111-74674034;74673218-74673077;74672952-74672831;74671483-74671408;74670871-74670762;74670126-74669947;74669774-74669649;74667594-74667465;74667377-74667319;74664925-74664836;74664074-74663899;74663822-74661256	ENSG00000270000;ENSG00000259005;ENSG00000258425;ENSG00000258976;ENSG00000258559	0.79106285624536;0.696728510175965;NA;0.100587423960881;0.00433467558184489	ENSG00000258559	No	No	NA	No	Yes	No	No	No	No	No	No	Yes	No	No	No	No	No
204	ARF1	HGNC:652	1	103180	ENSG00000143761	618185	PERIVENTRICULAR NODULAR HETEROTOPIA 8; PVNH8	AD	DDG2P_BrainCog;sysNDD;IDpanelRadboudumc;HPOmim_EPI;HPOmim_NDD	8	definitive	Definitive	590332;590333;590334;690284;1343798;1343799;1343800;1343801;1343802;1343803;1343804;1343805	ENST00000272102.10	NM_001024227	181	P84077	181	228082708	228099212	228082708-228082765;228097078-228097262;228097342-228097452;228097591-228097715;228097852-228099212	ENSG00000287205;ENSG00000276255;ENSG00000287895;ENSG00000203684;ENSG00000162913;ENSG00000269934;ENSG00000270110;ENSG00000286773;ENSG00000287315;ENSG00000270104;ENSG00000270094;ENSG00000230005;ENSG00000231563;ENSG00000286389	NA;0.0166710028425257;NA;0.10543012613962;0.940291891018226;0.0866094981858408;0.157750668128146;NA;NA;0.0823075345499137;NA;0.0289114361129046;0.0690291091564806;NA	ENSG00000276255;ENSG00000230005	No	Yes	0	No	No	No	Yes	No	No	No	No	Yes	No	No	Yes	No	Yes
205	ARF3	HGNC:654	12	103190	ENSG00000134287	NA	intellectual disability	AD	sysNDD;IDpanelRadboudumc	3	NA	Limited		ENST00000256682.9	NM_001659	181	P61204	181	48935723	48957487	48957487-48957310;48941188-48940948;48940107-48939997;48939779-48939655;48939108-48935723	ENSG00000258283;ENSG00000257913	NA;0.0241806387941311	ENSG00000257913	No	Yes	NA	No	Yes	Yes	No	No	No	No	No	Yes	No	No	No	No	No
206	ARFGEF1	HGNC:15772	8	604141	ENSG00000066777	NA	intellectual disability	AD	sysNDD;IDpanelRadboudumc	4	NA	Definitive	NA;NA;NA;NA;NA;NA;NA;NA;NA;NA	ENST00000262215.8	NM_006421	1849	Q9Y6D6	1849	67173511	67343781	67343781-67343164;67302466-67302436;67301380-67301224;67299355-67299209;67296610-67296431;67292123-67291847;67288065-67287955;67277457-67277282;67276109-67275976;67271936-67271702;67267442-67267343;67267230-67267091;67266984-67266876;67266207-67266006;67259926-67259815;67258290-67258085;67257816-67257732;67253622-67253451;67251450-67251299;67240290-67240162;67238893-67238735;67238493-67238343;672…	ENSG00000255130;ENSG00000287214;ENSG00000271966;ENSG00000288596;ENSG00000245910	NA;NA;0.000602381446079682;NA;0.0985422663089787	ENSG00000271966	Yes	Yes	NA	No	No	No	No	No	No	No	No	Yes	No	No	No	No	No
207	ARFGEF2	HGNC:15853	20	605371	ENSG00000124198	608097	PERIVENTRICULAR HETEROTOPIA WITH MICROCEPHALY, AUTOSOMAL RECESSIVE; ARPHM	AR	DDG2P_BrainCog;sysNDD;IDpanelRadboudumc;HPOmim_ID;HPOmim_EPI;HPOmim_NDD	8	strong	Definitive	89028;434297;803610;803611;930714;1323380;1705394;2434911	ENST00000371917.5	NM_006420	1785	Q9Y6D5	1785	48921711	49036693	48921711-48922010;48941199-48941229;48941864-48941987;48951323-48951469;48952705-48952884;48953556-48953790;48963830-48963898;48965872-48966023;48969147-48969277;48971120-48971354;48972326-48972425;48973145-48973284;48974766-48974874;48976016-48976199;48984729-48984840;48985408-48985613;48988304-48988388;48988491-48988662;48989285-48989436;48989556-48989684;48991040-48991198;48994451-48994598;489…	ENSG00000286159;ENSG00000227431;ENSG00000278231	NA;0.869373333860361;0.207712572404059	NA	Yes	No	NA	No	No	No	No	No	No	Yes	No	No	No	No	Yes	No	Yes
208	ARFGEF3	HGNC:21213	6	617411	ENSG00000112379	NA	intellectual disability	AR	sysNDD	1	NA	Limited		ENST00000251691.5	NM_020340	2177	Q5TH69	2177	138161939	138344663	138161939-138162171;138170662-138170713;138207042-138207123;138209910-138210041;138229784-138229852;138238509-138238631;138242952-138242994;138245513-138245591;138253880-138253984;138255436-138255769;138261527-138261639;138262701-138263611;138278451-138278617;138279999-138280164;138285946-138286053;138286701-138286916;138287074-138287184;138289818-138289968;138291733-138292053;138293993-138294126…	ENSG00000225177;ENSG00000279968	0.0208650944838499;0.0117453188711201	ENSG00000225177;ENSG00000279968	Yes	No	NA	No	No	No	Yes	No	No	No	No	Yes	No	No	No	No	No
209	ARG1	HGNC:663	6	608313	ENSG00000118520	207800	ARGININEMIA	AR	DDG2P_BrainCog;sysNDD;IDpanelRadboudumc;HPOmim_ID;HPOmim_EPI;HPOmim_NDD	8	definitive	Limited	2386;2387;2388;2389;2390;2391;2392;2393;2395;2397;203606;419876;419417;419034;427087;459925;553543;554834;549899;551041;555785;557931;551529;553898;557567;550456;558545;557951;555971;556022;550679;582918;578126;632472;645245;657467;660386;650567;657915;802267;802268;802269;847351;839881;852613;837901;916528;992369;996071;1030551;1044951;1064873;1074774;1076486;1072006;1069104;1075123;1075842;1075…	ENST00000368087.8		322	P05089	322	131470832	131584332	131573226-131573339;131576663-131576735;131579111-131579285;131581219-131581378;131582621-131582715;131583060-131583164;131583355-131583491;131583742-131584329	ENSG00000288977;ENSG00000290067;ENSG00000289262	NA;NA;NA	NA	No	No	NA	No	No	No	No	No	No	No	No	No	No	No	Yes	Yes	Yes
210	ARHGAP15	HGNC:21030	2	610578	ENSG00000075884	NA	autism spectrum disorder	AD	sysNDD	1	NA	Limited		ENST00000295095.11	NM_018460	475	Q53QZ3	475	143091362	143768352	143129419-143129466;143155477-143155655;143202134-143202202;143216384-143216445;143228581-143228668;143250511-143250600;143435601-143435699;143436913-143437042;143487373-143487495;143519266-143519364;143556408-143556485;143624133-143624267;143703419-143703524;143767989-143768352	ENSG00000257284;ENSG00000228655	NA;0.000182800386582931	ENSG00000228655	No	Yes	NA	No	No	No	No	No	No	No	No	Yes	No	No	No	No	No
211	ARHGAP21	HGNC:23725	10	609870	ENSG00000107863	NA	intellectual disability	AR	sysNDD	1	NA	Limited		ENST00000396432.7	NM_020824	1958	Q5T5U3	1958	24583609	24723887	24723887-24723562;24722279-24721837;24670397-24670218;24667009-24666985;24635103-24635011;24633480-24633402;24630050-24629996;24622762-24622733;24621369-24619473;24607903-24607745;24607601-24607499;24604348-24604312;24602103-24601978;24600930-24600646;24598009-24597945;24597583-24597447;24596882-24596740;24596043-24595888;24595795-24595717;24595190-24595117;24595039-24594950;24592012-24591887;245…	ENSG00000231422;ENSG00000285859;ENSG00000273107;ENSG00000285750	0.0091778050996384;NA;0.0195534158680816;NA	ENSG00000231422;ENSG00000273107	Yes	No	NA	No	Yes	Yes	No	No	No	No	No	Yes	No	No	No	No	No
212	ARHGAP31	HGNC:29216	3	610911	ENSG00000031081	100300	ADAMS-OLIVER SYNDROME 1; AOS1	AD	sysNDD;IDpanelRadboudumc;HPOmim_ID;HPOmim_EPI;HPOmim_NDD	6	NA	Limited	30857;30858;499360;523589	ENST00000264245.9		1444	Q2M1Z3	1444	119294383	119420714	119294383-119295004;119365316-119365418;119368372-119368516;119380904-119380986;119382292-119382399;119383084-119383226;119390785-119390983;119393467-119393591;119399199-119399261;119401822-119402397;119409496-119409776;119413856-119420714	ENSG00000240254;ENSG00000272967;ENSG00000272662;ENSG00000241155;ENSG00000239994;ENSG00000289134;ENSG00000286584	NA;NA;0.759330700960029;0.965420321930987;NA;NA;NA	NA	Yes	Yes	0.4	Yes	No	Yes	Yes	No	No	No	No	No	No	No	Yes	No	Yes
213	ARHGAP32	HGNC:17399	11	608541	ENSG00000134909	NA	intellectual disability	AD	sysNDD	2	NA	Definitive		ENST00000682385.1	NM_014715	2101	A7KAX9	2087	128965060	129279324	129192325-129192083;129164427-129164319;129124894-129124803;129123929-129123888;129123530-129123446;129093707-129093621;129066868-129066731;129064933-129064841;129064024-129063902;129062357-129062280;129041009-129040928;128998468-128998319;128988125-128988023;128986668-128986524;128986085-128986003;128981936-128981829;128981561-128981416;128980748-128980553;128978915-128978770;128976634-128976563…		NA	NA	Yes	Yes	NA	No	No	No	Yes	No	No	No	No	No	No	No	No	No	No
214	ARHGAP33	HGNC:23085	19	614902	ENSG00000004777	NA	intellectual disability	AR	sysNDD	1	NA	Limited		ENST00000007510.9	NM_052948	1287	O14559	1287	35774532	35788822	35775564-35775664;35777645-35777742;35777824-35777908;35778280-35778360;35778464-35778601;35779032-35779124;35780211-35780333;35780421-35780498;35780582-35780648;35780757-35780816;35780920-35781072;35781150-35781252;35782373-35782517;35782597-35782679;35782762-35782869;35784172-35784317;35784953-35785106;35785189-35785334;35785409-35785483;35786413-35787072;35787168-35788822	ENSG00000205786;ENSG00000233214;ENSG00000232680;ENSG00000267439;ENSG00000267328;ENSG00000267049;ENSG00000270760;ENSG00000267786;ENSG00000267388;ENSG00000248101;ENSG00000288731;ENSG00000267698;ENSG00000269553;ENSG00000224910;ENSG00000267626;ENSG00000226510;ENSG00000271366;ENSG00000268947;ENSG00000288942;ENSG00000289845;ENSG00000289246;ENSG00000236144;ENSG00000283907	NA;0.154724808826048;0.168224882786649;0.000505451010173184;NA;0.00583669209626357;0.00153860656623854;0.00432351077358848;0.00581804503841873;NA;NA;0.0103225330822081;0.550844925676607;0.00725643310808326;0.79963276743237;0.158895825226443;0.0102331791055393;0.000742468261098539;NA;NA;NA;0.00241556545333457;0.00384839355357705	ENSG00000267439;ENSG00000267049;ENSG00000270760;ENSG00000267786;ENSG00000267388;ENSG00000267698;ENSG00000224910;ENSG00000271366;ENSG00000268947;ENSG00000236144;ENSG00000283907	No	No	NA	No	No	No	No	No	No	No	No	Yes	No	No	No	No	No
215	ARHGAP35	HGNC:4591	19	605277	ENSG00000160007	NA	intellectual disability	AD	sysNDD;IDpanelRadboudumc	3	NA	Limited		ENST00000672722.1	NM_004491	1499	Q9NRY4	1499	46860997	47005077	46860997-46861209;46918488-46922356;46937264-46937408;46987989-46988066;46989544-46989675;46999304-46999409;47000331-47005077	ENSG00000289915;ENSG00000275719	NA;0.0667679583759739	NA	Yes	Yes	NA	No	No	No	No	No	No	No	No	No	No	No	No	No	No
216	ARHGEF2	HGNC:682	1	607560	ENSG00000116584	617523	NEURODEVELOPMENTAL DISORDER WITH MIDBRAIN AND HINDBRAIN MALFORMATIONS; NEDMHM	AR	sysNDD;HPOmim_ID;HPOmim_NDD	3	NA	Limited	427795	ENST00000361247.9	NM_004723	986	Q92974	986	155946851	156007070	155978547-155978365;155969300-155969156;155966887-155966820;155966479-155966416;155965760-155965631;155965412-155965303;155965131-155964988;155963183-155962933;155962718-155962593;155962222-155962105;155961909-155961661;155958396-155958320;155957882-155957713;155954969-155954902;155952828-155952628;155952235-155952116;155951986-155951919;155951776-155951741;155951533-155951483;155951272-155950829…	ENSG00000236263;ENSG00000227673;ENSG00000273002;ENSG00000224276;ENSG00000285677;ENSG00000237390;ENSG00000225855;ENSG00000227773;ENSG00000232519;ENSG00000260460;ENSG00000272971;ENSG00000272068;ENSG00000272405;ENSG00000229953;ENSG00000237588;ENSG00000285570;ENSG00000223356;ENSG00000287624;ENSG00000235919;ENSG00000288835;ENSG00000289593;ENSG00000287839;ENSG00000125462;ENSG00000231064;ENSG00000291137	0.00399614696136048;NA;3.83408263561192e-05;0.0771305350891815;NA;0.00183804505878765;0.000212842768105579;0.0771305350891815;0.669398849130726;0.974491858271395;0.00786771045402484;0.333701824270669;0.524492792888984;0.464872551971898;0.298114687151504;NA;0.0142448585230072;NA;0.00436180675590101;NA;NA;NA;0.360412122225972;0.00213926668528608;NA	ENSG00000236263;ENSG00000273002;ENSG00000237390;ENSG00000225855;ENSG00000272971;ENSG00000223356;ENSG00000235919;ENSG00000231064	Yes	No	NA	No	Yes	No	Yes	No	No	No	No	Yes	No	No	No	Yes	Yes
217	ARHGEF6	HGNC:685	X	300267	ENSG00000129675	NA	intellectual disability	XLR	sysNDD;IDpanelRadboudumc;DDG2P_BrainCog	4	limited	Limited		ENST00000250617.7	NM_004840	776	Q15052	776	136665547	136780932	136780932-136780718;136779497-136779414;136747592-136747508;136745347-136745223;136743786-136743585;136732172-136732102;136713370-136713276;136708770-136708675;136707030-136706908;136690748-136690610;136687991-136687932;136685823-136685677;136682844-136682758;136681968-136681890;136680876-136680731;136679660-136679535;136677956-136677936;136676717-136676624;136675096-136675007;136672119-136672020…	ENSG00000232611;ENSG00000233093;ENSG00000291054	0.0178050653824216;0.0745167646989826;NA	ENSG00000232611	Yes	No	NA	No	No	No	No	No	No	No	No	Yes	No	No	No	No	No
218	ARHGEF9	HGNC:14561	X	300429	ENSG00000131089	300607	DEVELOPMENTAL AND EPILEPTIC ENCEPHALOPATHY 8; DEE8	XL	sysNDD;EPIpanelRadboudumc;IDpanelRadboudumc	6	NA	Definitive	11049;29968;225050;431121;432195;495237;501568;545451;568396;579150;648941;804015;804241;813791;813776;837954;973141;974873;1031879;1076014;1453910;1373938;1358350;1707533;1764342;2020245;2086900;2104534;2412814;2444118	ENST00000671741.2		523	O43307	516	63634967	63809274	63785214-63785116;63724711-63724532;63706449-63706258;63697304-63697125;63678572-63678340;63674167-63674038;63666017-63665886;63655737-63655494;63644048-63643980;63638209-63634967	ENSG00000233661;ENSG00000287370;ENSG00000231729;ENSG00000235437	0.656161575308676;NA;NA;0.0377566095008686	ENSG00000235437	Yes	No	NA	No	Yes	Yes	No	No	No	Yes	No	Yes	No	No	Yes	No	Yes
219	ARID1A	HGNC:11110	1	603024	ENSG00000117713	614607	COFFIN-SIRIS SYNDROME 2; CSS2	AD	DDG2P_BrainCog;sysNDD;IDpanelRadboudumc;HPOmim_ID;HPOmim_EPI;HPOmim_NDD	9	definitive	Definitive	30292;30293;30294;210259;210260;225842;225843;225844;434335;434343;452118;523488;559859;560946;560947;623658;635055;689740;801462;812670;816871;917881;973289;975871;984945;986358;988744;1028997;1120179;1172645;1176188;1182296;1320102;1323396;1323404;1679117;1699033;1703008;1709137;2412701;2442202;2442347	ENST00000324856.13	NM_139135	2285	O14497	2285	26693236	26782104	26696015-26697540;26729651-26729863;26731152-26731604;26732676-26732792;26760856-26761096;26761384-26761473;26762152-26762319;26762973-26763285;26766221-26766366;26766457-26766566;26767790-26767999;26771119-26771326;26772500-26772632;26772812-26772987;26773346-26773496;26773580-26773717;26773802-26773898;26774329-26775220;26775577-26775707;26779023-26782104	ENSG00000260063;ENSG00000226698;ENSG00000289554;ENSG00000290006;ENSG00000289452	0.00110353769913899;NA;NA;NA;NA	ENSG00000260063	Yes	Yes	0.4	Yes	Yes	Yes	No	No	No	Yes	No	Yes	No	No	Yes	No	Yes
220	ARID1B	HGNC:18040	6	614556	ENSG00000049618	135900	COFFIN-SIRIS SYNDROME 1; CSS1	AD	DDG2P_BrainCog;sysNDD;EPIpanelRadboudumc;IDpanelRadboudumc;HPOmim_ID;HPOmim_EPI;HPOmim_NDD	11	definitive	Definitive	30294;31208;31209;31210;31211;31212;31213;31214;31215;31216;31217;199160;210275;210277;210291;210293;210298;210299;210300;210302;210306;224135;224158;242866;267263;280708;280569;280727;280515;291011;372882;374179;374256;374317;391602;419490;426825;426580;429976;430942;431136;434378;434379;434380;434384;434385;434386;434390;438280;438282;438279;438281;438283;438643;438752;452118;450773;448984;4884…	ENST00000636930.2	NM_020732	2372	Q8NFD5	2319	156776020	157210779	156777378-156779471;156829227-156829421;156901376-156901525;156935466-156935576;157084662-157084905;157110472-157110561;157133028-157133207;157148624-157148951;157167040-157167185;157174008-157174117;157174847-157175005;157180969-157181178;157184231-157184435;157189642-157189780;157190038-157190210;157196165-157196315;157198811-157198907;157200705-157201488;157203866-157203996;157206167-157210779		NA	NA	Yes	Yes	0.597855227882037	Yes	Yes	No	Yes	Yes	No	Yes	Yes	No	No	No	Yes	Yes	Yes
221	ARID2	HGNC:18037	12	609539	ENSG00000189079	617808	COFFIN-SIRIS SYNDROME 6; CSS6	AD	sysNDD;IDpanelRadboudumc;HPOmim_ID;HPOmim_EPI;HPOmim_NDD	7	NA	Definitive	448916;207823;448918;448917;432360;448919;448920;545705;802839;807541;812669;931731;976728;984951;1031208;1034327;1170954;1170955;1170956;1170957;1170958;1170959;1285399;1285520;1320209;1320312;1343246;1679288;1684625;1687412;1699019;1705351;1705536;1708211;1710278;1710463;1803972;1805865	ENST00000334344.11	NM_152641	1835	Q68CP9	1835	45729706	45908040	45729706-45729928;45730044-45730137;45731217-45731314;45811418-45811551;45817670-45817888;45821420-45821487;45836589-45836655;45836741-45836991;45837321-45837417;45837498-45837707;45839329-45839496;45846856-45846937;45848836-45848970;45849580-45849776;45850036-45852896;45860801-45860949;45891780-45891918;45892011-45892096;45893420-45893543;45893630-45893721;45904934-45908037	ENSG00000287386;ENSG00000278351;ENSG00000257657;ENSG00000289046;ENSG00000289229;ENSG00000278475;ENSG00000273015	NA;NA;0.00406188686779109;NA;NA;3.83404679145744e-08;7.25912294946601e-11	ENSG00000257657;ENSG00000278475;ENSG00000273015	Yes	Yes	0.977272727272727	Yes	No	No	Yes	No	No	Yes	No	Yes	No	No	No	Yes	Yes
222	ARIH1	HGNC:689	15	605624	ENSG00000166233	NA	intellectual disability	AD	sysNDD	1	NA	Limited		ENST00000379887.9	NM_005744	557	Q9Y4X5	557	72474330	72602987	72474330-72475014;72518067-72518134;72544820-72544964;72555271-72555363;72555852-72555907;72561483-72561549;72563394-72563500;72566563-72566605;72567106-72567177;72570177-72570307;72572108-72572165;72580731-72580991;72582075-72582187;72583208-72602987	ENSG00000261460;ENSG00000260534;ENSG00000259783;ENSG00000260672;ENSG00000261187;ENSG00000261423;ENSG00000260339	8.50612722221856e-05;NA;0.124794159898649;7.92843985951803e-05;1.01278986211445e-05;0.000208480284136457;0.834271758431636	ENSG00000261460;ENSG00000260672;ENSG00000261187;ENSG00000261423	Yes	Yes	NA	No	Yes	Yes	No	No	No	No	No	Yes	No	No	No	No	No
223	ARL13B	HGNC:25419	3	608922	ENSG00000169379	612291	JOUBERT SYNDROME 8; JBTS8	AR	sysNDD;IDpanelRadboudumc;HPOmim_ID;HPOmim_EPI;HPOmim_NDD	7	NA	Definitive	1991;1992;1993;217551;217552;266096;285657;578346;631931;1068135;1076313;1076045;1370150;1440955;1418737;1453361;2176910;2203408;1896131;2035764;2053319	ENST00000394222.8	NM_182896	428	Q3SXY8	428	93980139	94055678	93980155-93980482;93995874-93995944;94003659-94003908;94035331-94035436;94036552-94036754;94039880-94039988;94043015-94043240;94049406-94049522;94050824-94050892;94053187-94055678	ENSG00000239589;ENSG00000286516;ENSG00000286447	NA;NA;NA	NA	No	No	NA	No	Yes	Yes	Yes	No	No	No	No	No	No	No	No	No	No
224	ARL14EP	HGNC:26798	11	612295	ENSG00000152219	NA	AUTOSOMAL RECESSIVE INTELLECTUAL DEVELOPMENTAL DISORDER	AR	DDG2P_BrainCog;sysNDD	2	limited	Limited		ENST00000282032.4	NM_152316	260	Q8N8R7	260	30323104	30338223	30323104-30323202;30330886-30331374;30332866-30332993;30336567-30338223	ENSG00000255029;ENSG00000255117;ENSG00000254532;ENSG00000255227;ENSG00000254734;ENSG00000254530;ENSG00000261340	0.892764624647081;NA;0.156183488838471;0.996900903413295;NA;0.803335021238462;0.902845688049166	NA	No	No	NA	No	No	Yes	Yes	No	No	No	No	No	No	No	No	No	No
225	ARL6	HGNC:13210	3	608845	ENSG00000113966	600151	BARDET-BIEDL SYNDROME 3; BBS3	AR	DDG2P_BrainCog;IDpanelRadboudumc;HPOmim_ID;HPOmim_NDD	6	definitive	NA	2040;2041;2042;2043;2044;191178;370033;438186;576069;656044;861499;1028925;1075539;1483429;1446585;1805423;2071999;2098982;2115026;2102573	ENST00000463745.6	NM_032146	186	Q9H0F7	186	97764521	97801229	97764758-97764977;97768081-97768230;97780159-97780220;97780615-97780683;97784955-97785049;97787990-97788119;97791771-97791826;97798024-97801229	ENSG00000282527;ENSG00000279658	0.60501779031518;NA	NA	No	No	NA	No	Yes	Yes	Yes	No	No	No	No	No	No	No	No	No	No
226	ARL6	HGNC:13210	3	608845	ENSG00000113966	613575	RETINITIS PIGMENTOSA TYPE 55	AR	DDG2P_BrainCog	2	definitive	NA	2045;191178;438186;576069;656044;861499;977510;1075539;1483429;1446585;2071999;2098982;2115026;2102573	ENST00000463745.6	NM_032146	186	Q9H0F7	186	97764521	97801229	97764758-97764977;97768081-97768230;97780159-97780220;97780615-97780683;97784955-97785049;97787990-97788119;97791771-97791826;97798024-97801229	ENSG00000282527;ENSG00000279658	0.247289179209578;0.95800424093811	NA	No	No	NA	No	Yes	Yes	Yes	No	No	No	No	No	No	No	No	No	No
227	ARL6	HGNC:13210	3	608845	ENSG00000113966	605231	Bardet-Biedl syndrome 6	AR	sysNDD	2	NA	Definitive	5309;5311;5312;5313;5314;522402;549478;800851;985054;985902;992464;1179069;1683700;1712273	ENST00000463745.6	NM_032146	186	Q9H0F7	186	97764521	97801229	97764758-97764977;97768081-97768230;97780159-97780220;97780615-97780683;97784955-97785049;97787990-97788119;97791771-97791826;97798024-97801229	ENSG00000282527;ENSG00000279658	NA;NA	NA	No	No	NA	No	Yes	Yes	Yes	No	No	No	No	No	No	No	No	No	No
228	ARL6	HGNC:13210	3	608845	ENSG00000113966	209900	BARDET-BIEDL SYNDROME 1; BBS1	Other	HPOmim_ID;HPOmim_NDD	2	NA	NA	1328;12144;12145;12146;12147;21707;35753;126379;126380;126381;188752;188983;193740;217432;217433;241521;371141;370386;370462;371100;370389;370228;371003;370456;370225;371517;370358;371274;370919;370653;370281;370496;370965;371133;371262;412287;412283;412285;434481;444259;522272;522419;531824;551439;557428;558724;552575;552356;558603;551887;553567;553325;556015;555614;553542;556565;554520;555491;5…	ENST00000463745.6	NM_032146	186	Q9H0F7	186	97764521	97801229	97764758-97764977;97768081-97768230;97780159-97780220;97780615-97780683;97784955-97785049;97787990-97788119;97791771-97791826;97798024-97801229	ENSG00000282527;ENSG00000279658	0.60501779031518;NA	NA	No	No	NA	No	Yes	Yes	Yes	Yes	Yes	Yes	Yes	No	No	No	No	Yes	Yes
229	ARL6IP1	HGNC:697	16	607669	ENSG00000170540	NA	intellectual disability	AR	sysNDD	1	NA	Limited		ENST00000304414.12	NM_015161	203	Q15041	203	18791669	18801572	18801549-18801431;18798834-18798701;18798044-18797925;18795581-18795464;18794683-18794599;18793370-18791669	ENSG00000260017;ENSG00000285869;ENSG00000259871;ENSG00000260681;ENSG00000259925;ENSG00000261465;ENSG00000278389;ENSG00000286790;ENSG00000261759;ENSG00000261427;ENSG00000260352;ENSG00000261357;ENSG00000260430;ENSG00000260592	NA;NA;0.693764886869832;NA;NA;0.593119436029024;0.11872758024158;NA;NA;NA;NA;0.43468997383657;0.863844889472394;0.141893642046849	NA	No	No	NA	No	No	No	No	No	No	No	No	No	No	No	No	No	No
230	ARMC9	HGNC:20730	2	617612	ENSG00000135931	617622	JOUBERT SYNDROME 30; JBTS30	AR	DDG2P_BrainCog;sysNDD;IDpanelRadboudumc;HPOmim_ID;HPOmim_EPI;HPOmim_NDD	9	definitive	Definitive	427930;427933;427937;427932;427938;427939;427935;427934;427936;522606;1034090;1323929;1727003	ENST00000611582.5	NM_025139	818	Q7Z3E5	818	231198546	231376848	231198631-231198698;231206198-231206289;231208127-231208252;231214831-231215001;231216638-231216793;231222728-231222820;231226774-231226798;231235224-231235381;231239943-231240041;231256586-231256620;231258991-231259102;231262306-231262398;231270982-231271072;231272955-231273078;231276636-231276775;231278382-231278458;231282059-231282133;231291353-231291443;231296198-231296253;231331793-231331897…	ENSG00000233538;ENSG00000224376	0.17514634197272;0.00372728402069325	ENSG00000224376	No	No	NA	No	Yes	No	No	No	No	Yes	Yes	Yes	No	No	Yes	No	Yes
231	ARNT2	HGNC:16876	15	606036	ENSG00000172379	615926	WEBB-DATTANI SYNDROME; WEDAS	AR	HPOmim_ID;HPOmim_EPI;HPOmim_NDD	3	NA	NA	801400;805850	ENST00000303329.9		717	Q9HBZ2	717	80404350	80597933	80404382-80404546;80450880-80450994;80457929-80457976;80470218-80470431;80475010-80475223;80508156-80508258;80513911-80513976;80514320-80514405;80551199-80551275;80552640-80552774;80555065-80555139;80563088-80563239;80574148-80574220;80574987-80575110;80576866-80576965;80580411-80580549;80581239-80581404;80591568-80591704;80593600-80597933	ENSG00000271983;ENSG00000259175;ENSG00000287108;ENSG00000270919;ENSG00000259546;ENSG00000259649;ENSG00000260619;ENSG00000277782;ENSG00000271725;ENSG00000286488;ENSG00000273920;ENSG00000259343	0.424565636405802;0.229608422972622;NA;0.0449311792723712;NA;0.075606545303491;0.171287857620866;0.318728953123436;0.284189283125269;NA;0.30297387306908;0.320431331253109	ENSG00000270919	Yes	No	NA	No	No	No	No	No	No	No	No	Yes	No	No	Yes	No	Yes
232	ARPC4	HGNC:707	3	604226	ENSG00000241553	NA	intellectual disability	AD	sysNDD	2	NA	Definitive		ENST00000397261.8	NM_001024959	168	P59998	168	9792495	9807101	9793082-9793124;9797659-9797777;9800185-9800296;9801661-9801756;9803843-9804013;9806210-9807101	ENSG00000206567;ENSG00000287086;ENSG00000231177;ENSG00000240288;ENSG00000269886;ENSG00000230082;ENSG00000269982;ENSG00000287878;ENSG00000291078;ENSG00000291224	0.469149311796018;NA;0.314823338764079;0.403711022970963;0.794067740021768;0.852706042346411;0.616027573142488;NA;NA;NA	NA	Yes	Yes	NA	No	Yes	No	No	No	No	No	No	No	No	No	No	No	No
233	ARSA	HGNC:713	22	607574	ENSG00000100299	250100	ARYLSULFATASE A DEFICIENCY	AR	DDG2P_BrainCog;sysNDD;IDpanelRadboudumc	5	definitive	Limited	3051;3052;3053;3054;3057;3058;3060;3061;3063;3064;3066;3068;3069;3070;3071;3072;3073;3074;3075;3077;3078;3080;3081;3082;3084;3085;3086;3087;3090;3091;3092;21186;21187;68115;68116;68117;68119;68120;68122;68126;68129;68131;68132;68133;68134;68135;68137;68144;68145;68148;68149;68150;68151;68152;68153;68154;68157;68159;68161;68162;68163;68164;68165;68166;93115;93121;93122;93124;93128;93129;166691;166…	ENST00000216124.10	NM_000487	509	P15289	507	50622754	50628173	50628152-50627556;50627406-50627166;50627052-50626834;50626760-50626591;50626278-50626154;50626063-50625936;50625681-50625579;50625464-50622754		NA	NA	No	No	NA	No	No	No	No	No	No	No	Yes	No	Yes	No	Yes	Yes	Yes
234	ARSB	HGNC:714	5	611542	ENSG00000113273	253200	MUCOPOLYSACCHARIDOSIS TYPE 6	AR	DDG2P_BrainCog	2	definitive	NA	878;879;880;881;882;883;884;885;886;887;888;92355;92356;166694;189224;266120;379809;418018;430162;445292;445291;445293;445287;445286;445290;445288;445289;453065;488822;488679;495377;495724;496789;549491;559663;559662;559729;559724;559721;559722;559719;559717;559716;559715;559713;559712;559711;559710;559709;559708;559706;559702;559698;559696;559695;559694;559693;559692;559689;559690;559688;559686;…	ENST00000264914.10	NM_000046	533	P15848	533	78777209	78986087	78985310-78984937;78969192-78969006;78964606-78964416;78955502-78955295;78885827-78885584;78839426-78839356;78781974-78781852;78780662-78777209	ENSG00000245556	0.136413143896489	NA	No	No	NA	No	No	No	No	No	No	Yes	Yes	No	No	No	Yes	No	No
235	ARSL	HGNC:719	X	300180	ENSG00000157399	302950	CHONDRODYSPLASIA PUNCTATA 1, X-LINKED RECESSIVE; CDPX1	XLR	DDG2P_BrainCog;IDpanelRadboudumc;HPOmim_NDD;sysNDD	7	definitive	Definitive	11523;11524;11525;11526;11527;11528;11529;21033;157732;522724;657917;1066074;1683210;1683481;1698854;1723873;1805736	ENST00000381134.9	NM_000047	589	P51690	589	2934045	2968475	2964341-2964224;2960420-2960378;2958435-2958274;2955537-2955416;2953265-2953143;2949727-2949304;2946134-2945998;2943199-2943065;2938257-2938095;2936863-2936742;2935190-2934521	ENSG00000236188;ENSG00000235483;ENSG00000229851;ENSG00000228459	NA;NA;NA;0.521471669484823	NA	No	No	NA	No	No	No	No	No	No	No	Yes	No	No	No	No	No	No
236	ARV1	HGNC:29561	1	611647	ENSG00000173409	NA	nervous system disorder	AR	sysNDD	2	NA	Definitive	NA;NA;NA;NA;NA;NA;NA;NA	ENST00000310256.7	NM_022786	271	Q9H2C2	271	230978981	231000733	230979094-230979279;230988320-230988439;230990110-230990263;230995760-230995984;230997121-230997267;231000138-231000733	ENSG00000244137;ENSG00000225656;ENSG00000223393;ENSG00000288037;ENSG00000287395;ENSG00000235710	1.5658769808282e-09;0.433405312794239;0.000920329630342032;NA;NA;0.412701658467501	ENSG00000244137;ENSG00000223393	No	No	NA	No	Yes	No	No	No	No	No	No	Yes	No	No	No	No	No
237	ARV1	HGNC:29561	1	611647	ENSG00000173409	617020	DEVELOPMENTAL AND EPILEPTIC ENCEPHALOPATHY 38; DEE38	AR	sysNDD;IDpanelRadboudumc;HPOmim_ID;HPOmim_EPI;HPOmim_NDD	7	NA	Definitive	183341;224496;520804;839151;982604;1028780;1343148;1878578	ENST00000310256.7	NM_022786	271	Q9H2C2	271	230978981	231000733	230979094-230979279;230988320-230988439;230990110-230990263;230995760-230995984;230997121-230997267;231000138-231000733	ENSG00000244137;ENSG00000225656;ENSG00000223393;ENSG00000288037;ENSG00000287395;ENSG00000235710	0.202829796620899;NA;0.520404624719795;NA;NA;0.303259472576246	NA	No	No	NA	No	Yes	No	No	No	No	No	No	No	No	No	Yes	Yes	Yes
238	ARX	HGNC:18060	X	300382	ENSG00000004848	300419	INTELLECTUAL DEVELOPMENTAL DISORDER X-LINKED ARX-RELATED	XLR	DDG2P_BrainCog;IDpanelRadboudumc;sysNDD	6	definitive	Definitive	11187;11192;11194;11198;11199;29964;96455;96456;210327;473011;590101;617900;663628;641421;872755;950929;945320;958198;1074175;1339731;1494703;1374869;1434577;1516361;1516380;1410535;1699422;1704274;1704275;2138495;2159557;1993323;2041609;2059968;2098307;2103487	ENST00000379044.5		562	Q96QS3	562	25003694	25016420	25015965-25015542;25013798-25012922;25010305-25010260;25007439-25007111;25004910-25003694	ENSG00000236836	NA	NA	Yes	No	NA	No	No	No	No	No	No	No	No	No	No	No	Yes	Yes	Yes
239	ARX	HGNC:18060	X	300382	ENSG00000004848	309510	PARTINGTON SYNDROME; PRTS	XLR	DDG2P_BrainCog;IDpanelRadboudumc;HPOmim_ID;HPOmim_EPI;HPOmim_NDD;sysNDD	9	definitive	Definitive	1526401	ENST00000379044.5		562	Q96QS3	562	25003694	25016420	25015965-25015542;25013798-25012922;25010305-25010260;25007439-25007111;25004910-25003694	ENSG00000236836	0.989434578558813	NA	Yes	No	NA	No	No	No	No	No	No	No	No	No	No	No	Yes	Yes	Yes
240	ARX	HGNC:18060	X	300382	ENSG00000004848	308350	DEVELOPMENTAL AND EPILEPTIC ENCEPHALOPATHY 1; DEE1	XLR	sysNDD;EPIpanelRadboudumc;IDpanelRadboudumc;HPOmim_ID;HPOmim_EPI;HPOmim_NDD	9		Definitive	11186;11187;11188;11189;11192;11202;21790;29963;29964;29965;96455;96456;157748;180250;183157;195364;207507;207503;207505;205929;210327;224076;241104;265040;284393;372547;373950;375708;392665;391687;391688;383533;410092;409616;419782;418692;419259;421407;429529;429729;436947;436948;444378;449916;449920;450593;473015;473016;474299;474302;473011;489172;495255;539837;540247;541316;583631;584296;58359…	ENST00000379044.5		562	Q96QS3	562	25003694	25016420	25015965-25015542;25013798-25012922;25010305-25010260;25007439-25007111;25004910-25003694	ENSG00000236836	0.315991009951852	NA	Yes	No	NA	No	No	No	No	Yes	Yes	Yes	Yes	No	No	Yes	Yes	Yes	Yes
241	ARX	HGNC:18060	X	300382	ENSG00000004848	300004	CORPUS CALLOSUM, AGENESIS OF, WITH ABNORMAL GENITALIA	XL	sysNDD;IDpanelRadboudumc;HPOmim_ID;HPOmim_EPI;HPOmim_NDD	7	NA	Definitive	11200;421001;803780;1172770;1685548;1685549	ENST00000379044.5		562	Q96QS3	562	25003694	25016420	25015965-25015542;25013798-25012922;25010305-25010260;25007439-25007111;25004910-25003694	ENSG00000236836	NA	NA	Yes	No	NA	No	No	No	No	No	No	No	No	No	No	No	Yes	Yes	Yes
242	ASAH1	HGNC:735	8	613468	ENSG00000104763	228000	FARBER LIPOGRANULOMATOSIS; FRBRL	AR	DDG2P_BrainCog;IDpanelRadboudumc;HPOmim_ID;HPOmim_EPI;HPOmim_NDD	7	definitive	NA	91;92;93;94;95;55908;191340;362375;362376;505533;545563;545564;585439;692296;812491;812479;812498;812488;812497;812490;812494;812493;812492;812478;812487;812481;812475;812483;812480;812477;812496;812471;812474;812503;812499;812472;812473;812502;812486;812489;812507;812506;812504;812501;812484;1299374;1299375;1323941;1687065;1698792;1802199	ENST00000637790.2	NM_004315	395	Q13510	142	18055992	18084998	18084107-18083981;18075587-18075541;18071390-18071300;18069878-18069792;18067298-18067220;18064531-18064457;18063230-18063185;18062423-18062279;18061740-18061686;18061458-18061377;18059703-18059572;18059464-18059341;18058891-18058835;18057623-18055992	ENSG00000187229;ENSG00000286542;ENSG00000285624;ENSG00000245281	0.0063264717311229;NA;NA;1.40513652072382e-08	ENSG00000187229;ENSG00000245281	No	No	NA	No	Yes	No	No	No	No	Yes	No	Yes	No	No	No	No	No
243	ASAH1	HGNC:735	8	613468	ENSG00000104763	159950	SPINAL MUSCULAR ATROPHY WITH PROGRESSIVE MYOCLONIC EPILEPSY; SMAPME	AR	DDG2P_BrainCog;sysNDD;EPIpanelRadboudumc;IDpanelRadboudumc	8	definitive	Definitive	35544;35545;180642;180643;375548;560956;560955;662497;812508;812481;812480;812500;812470;812482;873542;1163018;1323941;1709286	ENST00000637790.2	NM_004315	395	Q13510	142	18055992	18084998	18084107-18083981;18075587-18075541;18071390-18071300;18069878-18069792;18067298-18067220;18064531-18064457;18063230-18063185;18062423-18062279;18061740-18061686;18061458-18061377;18059703-18059572;18059464-18059341;18058891-18058835;18057623-18055992	ENSG00000187229;ENSG00000286542;ENSG00000285624;ENSG00000245281	0.293834230542087;NA;NA;0.0665535899861758	NA	No	No	NA	No	Yes	No	No	No	No	Yes	Yes	No	Yes	Yes	Yes	Yes	Yes
244	ASCC1	HGNC:24268	10	614215	ENSG00000138303	616867	SPINAL MUSCULAR ATROPHY WITH CONGENITAL BONE FRACTURES 2; SMABF2	AR	DDG2P_BrainCog;sysNDD;HPOmim_NDD	3	limited	Limited	224639;619021;801334;801335;801336;801337;985781;1029240;1252053;1301895;1333815	ENST00000672957.1	NM_015947	357	Q8N9N2	400	72096032	72217134	72216276-72216207;72213331-72213187;72210831-72210732;72203524-72203427;72196989-72196811;72161674-72161538;72152988-72152869;72133181-72133057;72128167-72128082;72097450-72096032	ENSG00000272988;ENSG00000289506	0.0868870085046877;NA	NA	No	No	NA	No	Yes	No	No	No	No	No	No	No	No	No	No	Yes	Yes
245	ASCC3	HGNC:18697	6	614217	ENSG00000112249	NA	AUTOSOMAL RECESSIVE INTELLECTUAL DEVELOPMENTAL DISORDER	AR	DDG2P_BrainCog;sysNDD	2	limited	Limited		ENST00000369162.7	NM_006828	2202	Q8N3C0	2202	100508194	100881372	100881329-100881061;100868038-100867908;100864214-100864064;100848707-100848148;100805880-100805760;100800504-100800300;100799572-100799431;100798838-100798713;100767345-100767145;100766705-100766565;100725703-100725539;100718251-100718075;100715533-100715462;100679752-100679618;100662536-100662345;100662030-100661806;100655818-100655699;100652889-100652725;100651646-100651560;100650714-100650538…	ENSG00000229315;ENSG00000228082	NA;NA	NA	No	No	NA	No	Yes	Yes	Yes	No	No	No	No	No	No	No	No	No	No
246	ASCL1	HGNC:738	12	100790	ENSG00000139352	NA	AUTOSOMAL RECESSIVE INTELLECTUAL DEVELOPMENTAL DISORDER	AR	DDG2P_BrainCog;sysNDD	2	limited	Limited		ENST00000266744.4		236	P50553	236	102957674	102960513	102957674-102959002;102959362-102960513	ENSG00000288092;ENSG00000257703;ENSG00000282964;ENSG00000257860;ENSG00000286197;ENSG00000257762;ENSG00000257737;ENSG00000257766;ENSG00000257681	NA;0.00334765042443634;NA;NA;NA;NA;NA;NA;0.974491858271395	ENSG00000257703	No	No	NA	No	No	No	No	No	No	No	No	Yes	No	No	No	No	No
247	ASH1L	HGNC:19088	1	607999	ENSG00000116539	617796	INTELLECTUAL DEVELOPMENTAL DISORDER, AUTOSOMAL DOMINANT 52; MRD52	AD	DDG2P_BrainCog;sysNDD;IDpanelRadboudumc;HPOmim_ID;HPOmim_EPI;HPOmim_NDD	8	strong	Definitive	446511;446512;446513;446514;446515;446516;446517;559655;625522;962517;1047928;1065514;1285512;1323484;1334572;1526156;1676217;1684510;1709239;1710352;1805299;2441694	ENST00000392403.8	NM_018489	2964	Q9NR48	2969	155335268	155563162	155562803-155562153;155521618-155521100;155482449-155477886;155459898-155459797;155439068-155438327;155415923-155415744;155395553-155395459;155380116-155380043;155378548-155378503;155378389-155378281;155370983-155370777;155370650-155370504;155360409-155360301;155357749-155357585;155357410-155357316;155354630-155354473;155352858-155352706;155349596-155349542;155349459-155349327;155347904-155347656…	ENSG00000236263;ENSG00000227673;ENSG00000273002;ENSG00000224276;ENSG00000285677;ENSG00000237390;ENSG00000225855;ENSG00000227773;ENSG00000232519;ENSG00000260460;ENSG00000272971;ENSG00000272068;ENSG00000272405;ENSG00000229953;ENSG00000237588;ENSG00000285570;ENSG00000223356;ENSG00000287624;ENSG00000235919;ENSG00000288835;ENSG00000289593;ENSG00000287839;ENSG00000125462;ENSG00000231064;ENSG00000291137	4.14934180359747e-06;NA;0.020122269259593;0.0706484646297796;NA;2.73581393863582e-06;2.29357242712959e-07;0.0706484646297796;0.85926694361876;0.920433162155451;8.85350906978102e-05;0.820213428801944;0.945066557117168;0.12334482827612;0.176696007230276;NA;2.36353887707918e-06;NA;4.35917236846832e-07;NA;NA;NA;0.966318313998229;0.0521534758281793;NA	ENSG00000236263;ENSG00000273002;ENSG00000237390;ENSG00000225855;ENSG00000272971;ENSG00000223356;ENSG00000235919	Yes	Yes	0.791666666666667	Yes	Yes	Yes	No	No	No	Yes	No	Yes	No	No	Yes	Yes	Yes
248	ASH2L	HGNC:744	8	604782	ENSG00000129691	NA	intellectual disability	AR	sysNDD	1	NA	Limited		ENST00000343823.11	NM_004674	628	Q9UBL3	628	38105493	38144076	38105529-38105738;38106378-38106444;38107021-38107166;38110379-38110467;38110739-38110833;38114192-38114287;38114905-38115000;38116650-38116725;38119270-38119363;38120932-38121149;38128291-38128458;38128758-38128951;38133454-38133546;38135668-38135766;38138816-38138875;38138964-38140080	ENSG00000255487;ENSG00000254898;ENSG00000272092;ENSG00000272159;ENSG00000255201;ENSG00000196166;ENSG00000254321;ENSG00000253586;ENSG00000260949;ENSG00000286677;ENSG00000272128;ENSG00000240015;ENSG00000253356;ENSG00000285632;ENSG00000289104;ENSG00000253361	0.00217044399461087;0.000890345798978867;0.203454182036846;0.000670902495123495;0.00121200187828245;3.93024178583431e-05;NA;NA;0.000107155810375871;NA;0.0113451781206252;NA;NA;NA;NA;0.000406943100126533	ENSG00000255487;ENSG00000254898;ENSG00000272159;ENSG00000255201;ENSG00000196166;ENSG00000260949;ENSG00000272128;ENSG00000253361	Yes	No	NA	No	No	No	Yes	No	No	No	No	Yes	No	No	No	No	No
249	ASL	HGNC:746	7	608310	ENSG00000126522	207900	ARGININOSUCCINIC ACIDURIA	AR	sysNDD;EPIpanelRadboudumc;IDpanelRadboudumc;HPOmim_ID;HPOmim_EPI;HPOmim_NDD	9	NA	Definitive	2398;2399;2401;2402;2403;21253;92359;92360;92361;92362;92365;166698;166699;198384;203624;203626;203627;203628;203613;203614;203615;1465183;203629;1383503;203621;224970;224971;224972;224973;224974;224975;224976;224977;224978;224979;224981;226414;288770;360568;372306;426366;427091;426324;445881;459923;459921;459922;495379;529425;529426;551039;555199;557253;550701;553111;553540;558682;554621;552287;…	ENST00000304874.14	NM_000048	464	P04424	464	66075800	66094697	66075819-66075856;66076039-66076093;66081803-66081997;66082368-66082451;66082880-66082936;66083077-66083174;66086585-66086662;66086744-66086821;66087334-66087386;66087729-66087791;66088807-66088921;66089091-66089175;66089276-66089335;66089612-66089695;66092006-66092086;66092557-66092663;66092768-66093576	ENSG00000236529;ENSG00000234185;ENSG00000289015;ENSG00000179406;ENSG00000237310;ENSG00000290090;ENSG00000226824;ENSG00000272831;ENSG00000289177;ENSG00000273142;ENSG00000290553;ENSG00000290926;ENSG00000291124;ENSG00000291136;ENSG00000291154;ENSG00000291206	NA;0.00736459120253522;NA;0.0236589333875187;0.0521416432536076;NA;0.920433162155451;0.00380434890703785;NA;0.8832895710024;NA;NA;NA;NA;NA;NA	ENSG00000234185;ENSG00000179406;ENSG00000272831	No	No	NA	No	Yes	No	No	No	No	Yes	No	Yes	No	No	Yes	No	Yes
250	ASNS	HGNC:753	7	108370	ENSG00000070669	615574	ASPARAGINE SYNTHETASE DEFICIENCY; ASNSD	AR	DDG2P_BrainCog;sysNDD;EPIpanelRadboudumc;IDpanelRadboudumc;HPOmim_EPI;HPOmim_NDD	10	definitive	Definitive	91840;91841;91842;242550;210339;210338;377002;377228;383733;434401;434402;522653;545473;545474;623341;635970;635971;635973;800997;800982;800534;802339;802340;836319;842544;870425;951638;977852;984946;993020;1066640;1252063;1323942;1332874;1332875;1441113;1469079;1352468;1706454;1709129;1878317;2435388	ENST00000394308.8	NM_001673, NM_183356	561	P08243	561	97851677	97872542	97872408-97872351;97869813-97869778;97869179-97868908;97864496-97864259;97859398-97859213;97858955-97858854;97858405-97858278;97856816-97856690;97855459-97855353;97854680-97854580;97853386-97853305;97853215-97853060;97852468-97851677	ENSG00000285725;ENSG00000284707	NA;NA	NA	No	No	NA	No	Yes	Yes	No	No	No	Yes	Yes	No	No	No	Yes	Yes	Yes
251	ASPA	HGNC:756	17	608034	ENSG00000108381	271900	CANAVAN DISEASE	AR	DDG2P_BrainCog;sysNDD;IDpanelRadboudumc	6	definitive	Definitive	2605;2606;2607;2608;2609;2612;2613;2614;2615;2616;40118;189049;188888;189114;189005;188940;188788;188803;322633;370934;371463;370554;371046;370344;370450;370207;371086;371178;371202;370795;371665;370201;371424;372307;381631;430157;488070;555643;554976;550697;554010;555049;550560;551174;556864;550715;556989;552704;556181;550593;554476;552391;550670;553166;551932;554478;554736;661638;662022;666229;…	ENST00000263080.3	NM_000049	313	P45381	313	3472374	3503405	3475997-3476395;3481603-3481798;3483499-3483592;3489235-3489342;3494350-3494459;3498891-3503405	ENSG00000262884;ENSG00000261848;ENSG00000263338;ENSG00000261916;ENSG00000262903;ENSG00000290747;ENSG00000290820	0.210578250271083;NA;0.358977726224235;0.0145096315134107;0.753728592130045;NA;NA	ENSG00000261916	No	No	NA	No	Yes	No	Yes	No	No	No	No	Yes	Yes	Yes	Yes	No	Yes
252	ASPM	HGNC:19048	1	605481	ENSG00000066279	608716	MICROCEPHALY 5, PRIMARY, AUTOSOMAL RECESSIVE; MCPH5	AR	DDG2P_BrainCog;sysNDD;IDpanelRadboudumc;HPOmim_ID;HPOmim_EPI;HPOmim_NDD	9	definitive	Definitive	4956;4958;4959;4960;4961;4962;4963;4964;4965;21551;21552;21554;21558;21560;21569;21570;21571;21577;21580;21581;21582;21583;21587;21588;21590;21592;21594;21606;21607;21613;21621;21622;21623;21626;21629;21632;21634;21635;21636;21640;38806;157773;157777;157778;157783;157785;157795;157797;157799;157803;157812;157813;157815;157824;157829;157831;157854;157859;157864;157867;157873;157874;157880;157885;1…	ENST00000367409.9	NM_018136	3477	Q8IZT6	3477	197084121	197146694	197146669-197146141;197144100-197143957;197143810-197142331;197139871-197139767;197135242-197135096;197133595-197133350;197132352-197132285;197130056-197129915;197129317-197129187;197128665-197128490;197125191-197125046;197124955-197124870;197124331-197124110;197122595-197122388;197122301-197122159;197122043-197121915;197117983-197117789;197105185-197100431;197096164-197095998;197094180-197094084…	ENSG00000290127	NA	NA	No	No	NA	No	No	No	No	No	No	Yes	Yes	No	No	No	Yes	No	Yes
253	ASS1	HGNC:758	9	603470	ENSG00000130707	215700	CITRULLINEMIA, CLASSIC	AR	sysNDD;IDpanelRadboudumc;HPOmim_ID;HPOmim_EPI;HPOmim_NDD	6	NA	Limited	6324;6325;6326;6327;6328;6329;6330;6331;6332;6333;6334;6335;6336;6339;92368;92371;92372;92373;92374;92375;166704;189044;188832;188885;188776;193968;198386;203632;203631;208153;225298;265044;265960;265958;265962;365260;371044;370638;370508;370237;371423;371254;371132;370236;371603;426661;430139;432044;458669;458673;458674;495381;528373;528370;554797;553417;555985;558145;550341;553214;552805;557645…	ENST00000352480.10	NM_000050	412	P00966	412	130444961	130501274	130444961-130444995;130452224-130452333;130454305-130454373;130458401-130458589;130464111-130464167;130466725-130466799;130470834-130470904;130471485-130471515;130476871-130476961;130479716-130479800;130480385-130480449;130489333-130489464;130494867-130495023;130499505-130499570;130500976-130501274		NA	NA	No	No	NA	No	No	No	No	Yes	Yes	Yes	Yes	No	No	No	Yes	No	Yes
254	ASTN1	HGNC:773	1	600904	ENSG00000152092	NA	intellectual disability	AR	sysNDD	1	NA	Limited		ENST00000361833.7	NM_004319	1294	O14525	1302	176857302	177164973	177164712-177164394;177061265-177061078;177032849-177032456;177030952-177030806;177029741-177029634;177024732-177024583;177023571-177023404;177014875-177014791;176965237-176965163;176958482-176958345;176957828-176957678;176949351-176949185;176946120-176945926;176944018-176943891;176936370-176936266;176934340-176934152;176894830-176894562;176888204-176888071;176884490-176884339;176882994-176882859…	ENSG00000286754;ENSG00000236021	NA;0.111115835553175	NA	Yes	No	NA	No	No	No	No	No	No	No	No	No	No	No	No	No	No
255	ASTN2	HGNC:17021	9	612856	ENSG00000148219	NA	intellectual disability	AD	sysNDD	1	NA	Limited	NA;NA;NA;NA;NA	ENST00000313400.9	NM_014010	1339	O75129	1339	116423112	117415070	117415057-117414497;117291513-117291326;117214742-117214358;117141478-117141326;117096151-117096044;117039965-117039819;117008259-117008092;116976785-116976701;116976188-116976114;116975345-116975208;116863733-116863583;116820783-116820617;116805820-116805632;116733523-116733399;116729096-116728992;116725950-116725771;116651793-116651528;116620443-116620310;116618472-116618324;116487500-116487359…	ENSG00000228714;ENSG00000204148;ENSG00000228707;ENSG00000226604;ENSG00000244757;ENSG00000256040;ENSG00000229105;ENSG00000230894	0.220081547067672;0.859916723425473;0.554623222748791;0.0187067722412502;3.15794307336899e-27;0.428923064950607;0.899242623638385;0.0298753971501837	ENSG00000226604;ENSG00000244757;ENSG00000230894	Yes	Yes	NA	No	No	No	No	No	No	No	No	Yes	No	No	No	No	No
256	ASTN2	HGNC:17021	9	612856	ENSG00000148219	NA	intellectual disability	AR	sysNDD	1	NA	Limited	NA;NA;NA;NA;NA	ENST00000313400.9	NM_014010	1339	O75129	1339	116423112	117415070	117415057-117414497;117291513-117291326;117214742-117214358;117141478-117141326;117096151-117096044;117039965-117039819;117008259-117008092;116976785-116976701;116976188-116976114;116975345-116975208;116863733-116863583;116820783-116820617;116805820-116805632;116733523-116733399;116729096-116728992;116725950-116725771;116651793-116651528;116620443-116620310;116618472-116618324;116487500-116487359…	ENSG00000228714;ENSG00000204148;ENSG00000228707;ENSG00000226604;ENSG00000244757;ENSG00000256040;ENSG00000229105;ENSG00000230894	NA;NA;NA;0.000596212341385737;1.27372860571336e-06;NA;0.000711984860496624;0.000186098975722738	ENSG00000226604;ENSG00000244757;ENSG00000229105;ENSG00000230894	Yes	No	NA	No	No	No	No	No	No	No	No	Yes	No	No	No	No	No
257	ASXL1	HGNC:18318	20	612990	ENSG00000171456	605039	BOHRING-OPITZ SYNDROME; BOPS	AD	DDG2P_BrainCog;sysNDD;IDpanelRadboudumc;HPOmim_ID;HPOmim_EPI;HPOmim_NDD	9	definitive	Definitive	30985;30986;30987;30988;30989;39468;39469;280245;280228;283000;288745;426927;431709;488446;488471;521420;560957;598750;620281;632647;632646;666295;691635;694695;803604;807543;812900;870588;976125;998008;998006;1031903;1031902;1120115;1174493;1188832;1334673;1343670;1698479;1701085;1705710;1727002;1803980	ENST00000375687.10	NM_015338	1541	Q8IXJ9	1541	32358330	32439319	32358331-32358832;32366384-32366466;32367727-32367729;32369015-32369123;32428128-32428248;32428325-32428422;32429338-32429431;32429901-32430053;32431321-32431484;32431583-32431679;32432880-32432985;32433284-32433917;32434432-32439319	ENSG00000278012;ENSG00000226239;ENSG00000275576;ENSG00000287850;ENSG00000233293;ENSG00000204393;ENSG00000228156;ENSG00000274364;ENSG00000235313;ENSG00000230613;ENSG00000278276;ENSG00000236559;ENSG00000281376;ENSG00000233354;ENSG00000289492;ENSG00000277692;ENSG00000236772;ENSG00000286311;ENSG00000277301;ENSG00000289875;ENSG00000290996	2.59772568118519e-07;7.21803959066102e-08;0.00805277242677298;NA;0.577069614637572;0.843749514646425;0.527552354567655;2.30572341519365e-05;4.73882434401228e-09;1.18782863177957e-05;2.02827233546222e-07;2.67013817523794e-05;0.2004995362416;0.721478205978388;NA;0.000233727837663738;0.00166169059771769;NA;0.0309079322785555;NA;NA	ENSG00000278012;ENSG00000226239;ENSG00000275576;ENSG00000274364;ENSG00000235313;ENSG00000230613;ENSG00000278276;ENSG00000236559;ENSG00000277692;ENSG00000236772;ENSG00000277301	No	Yes	0.360655737704918	Yes	Yes	Yes	No	No	No	Yes	No	Yes	No	No	Yes	No	Yes
258	ASXL2	HGNC:23805	2	612991	ENSG00000143970	617190	SHASHI-PENA SYNDROME; SHAPNS	AD	DDG2P_BrainCog;sysNDD;IDpanelRadboudumc;HPOmim_ID;HPOmim_EPI;HPOmim_NDD	8	strong	Definitive	268122;268123;268124;268125;268126;268127;666592;666552;1321869;1338778;1992351;2431484	ENST00000435504.9	NM_018263	1435	Q76L83	1435	25733753	25878487	25878487-25878166;25845563-25845481;25835540-25835538;25806337-25806229;25799535-25799385;25771540-25771440;25768868-25768742;25767726-25767583;25759645-25759482;25756114-25756018;25753639-25753534;25750413-25749696;25744476-25733753	ENSG00000235072;ENSG00000224220;ENSG00000289567	0.000640475516715957;0.00880496458651078;NA	ENSG00000235072;ENSG00000224220	Yes	Yes	0.384615384615385	Yes	No	Yes	Yes	No	No	No	No	Yes	No	No	Yes	No	Yes
259	ASXL3	HGNC:29357	18	615115	ENSG00000141431	615485	BAINBRIDGE-ROPERS SYNDROME; BRPS	AD	DDG2P_BrainCog;sysNDD;EPIpanelRadboudumc;IDpanelRadboudumc;HPOmim_ID;HPOmim_EPI;HPOmim_NDD	10	strong	Definitive	68451;68452;68454;210364;224134;279694;280574;280684;375461;402202;417928;419279;426466;426517;429913;441020;451766;450046;452589;451162;504200;504223;521261;520661;522176;522179;522818;524030;547900;560241;598774;620449;635047;638608;800923;803483;803484;807544;807545;807546;817452;817954;817642;930730;931362;974836;975650;976033;981200;981476;981616;984871;984874;984873;984868;984877;984875;984…	ENST00000269197.12		2248	Q9C0F0	2248	33578219	33751195	33578219-33578685;33607594-33607676;33644894-33645002;33646245-33646353;33661616-33661737;33670673-33670790;33671747-33671866;33683405-33683568;33731968-33732064;33734310-33734415;33738487-33740443;33742888-33751195	ENSG00000278052;ENSG00000267746;ENSG00000267642;ENSG00000268873;ENSG00000278464	0.382011551953161;0.621177660180794;NA;NA;0.94024805494918	NA	Yes	Yes	0.374301675977654	Yes	Yes	No	Yes	No	No	No	No	No	No	No	Yes	Yes	Yes
260	ATAD1	HGNC:25903	10	614452	ENSG00000138138	NA	developmental and epileptic encephalopathy	AR	sysNDD	1	NA	Limited	NA;NA;NA;NA;NA;NA;NA;NA;NA;NA;NA;NA;NA;NA;NA;NA;NA;NA;NA;NA;NA;NA;NA;NA;NA;NA;NA;NA;NA;NA;NA;NA	ENST00000680024.1	NM_032810	361	Q8NBU5	361	87751512	87841361	87818226-87818167;87814612-87814438;87792755-87792657;87790430-87790310;87784670-87784470;87776427-87776321;87771041-87770952;87767723-87767673;87756922-87756789;87754807-87751512	ENSG00000286445;ENSG00000223761;ENSG00000225913;ENSG00000196566	NA;NA;0.521471669484823;NA	NA	No	No	NA	No	Yes	Yes	Yes	No	No	No	No	No	No	No	No	No	No
261	ATAD3A	HGNC:25567	1	612316	ENSG00000197785	617183	HAREL-YOON SYNDROME; HAYOS	AD, AR	DDG2P_BrainCog;sysNDD;IDpanelRadboudumc;HPOmim_ID;HPOmim_EPI;HPOmim_NDD	9	definitive	Definitive	225696;225697;432628;592109;989289;992489;992490;1077177;1213715;1679823;1685550	ENST00000378756.8	NM_018188	586	Q9NVI7	634	1512162	1534685	1512162-1512473;1516012-1516088;1517311-1517412;1517716-1517775;1518921-1518990;1520141-1520306;1520548-1520617;1522744-1522899;1523511-1523567;1523839-1523964;1524273-1524397;1525240-1525291;1526461-1526531;1527695-1527862;1529223-1529331;1533926-1534685	ENSG00000272455;ENSG00000225905;ENSG00000225285;ENSG00000286989;ENSG00000272106;ENSG00000272004;ENSG00000268575;ENSG00000215014;ENSG00000231050;ENSG00000290854;ENSG00000290916;ENSG00000224870	NA;0.142144298333394;0.818017231514242;NA;NA;NA;NA;0.0093943921920913;0.040477289837519;NA;NA;3.70140883971645e-23	ENSG00000215014;ENSG00000231050;ENSG00000224870	No	No	NA	No	No	No	No	Yes	No	Yes	No	Yes	No	No	Yes	Yes	Yes
262	ATAD3A	HGNC:25567	1	612316	ENSG00000197785	618810	PONTOCEREBELLAR HYPOPLASIA, HYPOTONIA, AND RESPIRATORY INSUFFICIENCY SYNDROME, NEONATAL LETHAL; PHRINL	AR	DDG2P_BrainCog;HPOmim_ID;HPOmim_EPI;HPOmim_NDD	4	strong	NA	637018;828050;828051	ENST00000378756.8	NM_018188	586	Q9NVI7	634	1512162	1534685	1512162-1512473;1516012-1516088;1517311-1517412;1517716-1517775;1518921-1518990;1520141-1520306;1520548-1520617;1522744-1522899;1523511-1523567;1523839-1523964;1524273-1524397;1525240-1525291;1526461-1526531;1527695-1527862;1529223-1529331;1533926-1534685	ENSG00000272455;ENSG00000225905;ENSG00000225285;ENSG00000286989;ENSG00000272106;ENSG00000272004;ENSG00000268575;ENSG00000215014;ENSG00000231050;ENSG00000290854;ENSG00000290916;ENSG00000224870	0.000312482809264114;0.0503087725309225;0.00214624083811543;NA;0.0471182048266387;NA;NA;0.00910822591293563;3.74897236860035e-05;NA;NA;0.139768272541485	ENSG00000272455;ENSG00000225285;ENSG00000272106;ENSG00000215014;ENSG00000231050	No	No	NA	No	No	No	No	No	No	No	No	Yes	No	No	Yes	No	No
263	ATCAY	HGNC:779	19	608179	ENSG00000167654	601238	Ataxia, cerebellar, Cayman type	AR	sysNDD;HPOmim_NDD	2	NA	Limited	1319958	ENST00000450849.7		371	Q86WG3	371	3879864	3928082	3880685-3881008;3885727-3885844;3902487-3902545;3905434-3905655;3907734-3907919;3908268-3908370;3909486-3909617;3910803-3910889;3913758-3913856;3917742-3917777;3918806-3918877;3920766-3920798;3924583-3928082	ENSG00000267138;ENSG00000267205;ENSG00000268670;ENSG00000289254	0.581428961589628;0.584243221344828;0.593427424031461;NA	NA	No	No	NA	No	Yes	No	No	No	No	No	No	No	No	No	No	No	No
264	ATF7IP	HGNC:20092	12	613644	ENSG00000171681	NA	intellectual disability	AR	sysNDD	1	NA	Limited		ENST00000261168.9	NM_018179	1270	Q6VMQ6	1270	14365676	14502931	14365682-14365827;14423909-14425473;14434337-14434423;14436106-14436251;14438130-14438267;14446988-14447053;14456561-14456634;14457207-14457295;14460495-14461133;14466526-14466590;14475890-14475968;14478317-14478472;14481003-14481185;14496231-14496343;14497654-14502930	ENSG00000256751;ENSG00000256084;ENSG00000214772;ENSG00000255649;ENSG00000290040	0.0679347758623957;0.521572691913658;0.0384001929752581;NA;NA	ENSG00000214772	Yes	No	NA	No	No	No	Yes	No	No	No	No	Yes	No	No	No	No	No
265	ATG5	HGNC:589	6	604261	ENSG00000057663	NA	intellectual disability	AD	sysNDD	1	NA	Limited	NA	ENST00000369076.8	NM_004849	275	Q9H1Y0	275	106045423	106325791	106325760-106325526;106316266-106316101;106308491-106308364;106293106-106293028;106279823-106279661;106248244-106248150;106202089-106201972;106186676-106184476	ENSG00000231628;ENSG00000203809;ENSG00000237567;ENSG00000269919;ENSG00000284999;ENSG00000233941;ENSG00000203808;ENSG00000286084;ENSG00000290011	0.467760638073767;1.46428765665605e-09;3.17753268148884e-06;NA;NA;0.0122855324417754;1.61277850889296e-07;NA;NA	ENSG00000203809;ENSG00000237567;ENSG00000233941;ENSG00000203808	Yes	Yes	NA	No	No	Yes	No	No	No	No	No	Yes	No	No	No	No	No
266	ATG5	HGNC:589	6	604261	ENSG00000057663	617584	?Spinocerebellar ataxia, autosomal recessive 25	AR	sysNDD;HPOmim_NDD	2	NA	Limited	430932	ENST00000369076.8	NM_004849	275	Q9H1Y0	275	106045423	106325791	106325760-106325526;106316266-106316101;106308491-106308364;106293106-106293028;106279823-106279661;106248244-106248150;106202089-106201972;106186676-106184476	ENSG00000231628;ENSG00000203809;ENSG00000237567;ENSG00000269919;ENSG00000284999;ENSG00000233941;ENSG00000203808;ENSG00000286084;ENSG00000290011	0.0337580280572732;0.690413047410797;0.532135752700671;0.95907948884027;NA;NA;0.801694198179574;NA;NA	ENSG00000231628	Yes	No	NA	No	No	Yes	No	No	No	No	No	Yes	No	No	No	No	No
267	ATG7	HGNC:16935	3	608760	ENSG00000197548	619422	SPINOCEREBELLAR ATAXIA, AUTOSOMAL RECESSIVE 31; SCAR31	AR	sysNDD;HPOmim_EPI;HPOmim_NDD	4	NA	Definitive	1177578;1177579;1177580;1177581;1177582;1177583;1177584	ENST00000693202.1	NM_006395	703	O95352	703	11272309	11557665	11272397-11272430;11280994-11281102;11282193-11282438;11298686-11298855;11299362-11299416;11306943-11307060;11308984-11309061;11313304-11313420;11315344-11315493;11331340-11331428;11332972-11333093;11340645-11340735;11342135-11342279;11347877-11348035;11358418-11358612;11360581-11360784;11362813-11362928;11364659-11364734;11379972-11380052;11426804-11426926;11554811-11557665	ENSG00000285906;ENSG00000271716;ENSG00000272483;ENSG00000288969	NA;0.354228979796634;0.361272890308444;NA	NA	No	No	NA	No	No	No	No	No	No	Yes	No	No	No	Yes	Yes	Yes	Yes
268	ATIC	HGNC:794	2	601731	ENSG00000138363	608688	AICA-ribosiduria due to ATIC deficiency	AR	DDG2P_BrainCog;sysNDD;IDpanelRadboudumc	5	definitive	Limited	7810;7811;666360;801894	ENST00000236959.14	NM_004044	592	P31939	592	215311956	215349773	215312059-215312161;215312498-215312624;215318157-215318233;215319665-215319731;215325241-215325329;215325987-215326138;215326822-215326978;215332382-215332507;215333350-215333457;215334919-215335004;215336035-215336124;215338779-215338907;215344779-215344871;215346759-215346941;215349094-215349249;215349536-215349764	ENSG00000272519;ENSG00000196096;ENSG00000197585;ENSG00000229267;ENSG00000224257;ENSG00000227769;ENSG00000286836;ENSG00000237571	0.0779905849998687;0.827526492800379;NA;0.0416001935001425;NA;NA;NA;NA	ENSG00000229267	No	No	NA	No	Yes	No	No	No	No	Yes	No	Yes	No	No	Yes	No	Yes
269	ATL1	HGNC:11231	14	606439	ENSG00000198513	182600	SPASTIC PARAPLEGIA 3, AUTOSOMAL DOMINANT; SPG3A	AD	IDpanelRadboudumc;HPOmim_ID;HPOmim_NDD	4	NA	NA	4346;4347;4348;4349;4351;4352;4353;4354;21528;21531;30580;30582;56844;208489;220424;219428;219827;280749;390443;410596;421566;446865;449532;452665;471250;503888;538583;538581;538579;576063;623150;654142;640724;659129;640860;803025;803026;807547;827813;859493;858305;949900;951549;974835;982034;986192;989012;989013;989014;989015;989016;989017;989018;989062;989063;1017361;1051919;1065628;1068421;106…	ENST00000358385.12		558	Q8WXF7	558	50532509	50634017	50560145-50560299;50587831-50588078;50590941-50591075;50591535-50591639;50593846-50593896;50595576-50595632;50613259-50613351;50614373-50614511;50620599-50620726;50621843-50621899;50623177-50623248;50628031-50628462;50629995-50630009;50632229-50633045	ENSG00000259113;ENSG00000259071;ENSG00000258857	0.473667299111735;NA;0.411207474554707	NA	Yes	Yes	0.0571428571428571	No	No	No	No	No	No	Yes	No	No	No	Yes	No	Yes	Yes
270	ATM	HGNC:795	11	607585	ENSG00000149311	208900	Ataxia-telangiectasia	AR	DDG2P_BrainCog;sysNDD	3	definitive	Limited	3018;3019;3020;3021;3022;3023;3025;3029;3030;3033;3034;3035;3036;3041;3042;3043;3045;3047;13975;39749;40367;127334;127337;127341;127351;127357;127371;127376;127403;127405;127411;127412;127414;127416;127417;127426;127432;127437;127445;127446;127447;127453;127459;127463;127470;133609;133637;135731;135775;135776;135778;135780;135788;140818;140823;140889;140897;140907;141037;141123;141167;141182;1412…	ENST00000675843.1	NM_000051	3056	Q13315	3056	108223044	108369102	108223067-108223186;108227595-108227696;108227776-108227888;108229178-108229323;108235670-108235834;108243953-108244118;108244788-108245026;108246964-108247127;108248933-108249102;108250701-108251072;108251837-108252031;108252817-108252912;108253814-108254039;108256215-108256340;108257481-108257606;108258986-108259075;108267171-108267342;108268410-108268609;108271064-108271146;108271251-108271406…	ENSG00000255467;ENSG00000285696;ENSG00000288012	NA;NA;NA	NA	No	No	NA	No	No	Yes	No	Yes	Yes	Yes	Yes	No	No	No	Yes	Yes	Yes
271	ATN1	HGNC:3033	12	607462	ENSG00000111676	618494	CONGENITAL HYPOTONIA, EPILEPSY, DEVELOPMENTAL DELAY, AND DIGITAL ANOMALIES; CHEDDA	AD	DDG2P_BrainCog;sysNDD;HPOmim_EPI;HPOmim_NDD	5	strong	Definitive	191276;487496;487497;590921;1012271;1012272;1027367;1027368;1027369	ENST00000396684.3	NM_001940	1190	P54259	1190	6924463	6942321	6927959-6928384;6933840-6934028;6934176-6934313;6934465-6934578;6935547-6937561;6937845-6938067;6938481-6939177;6940880-6941023;6941374-6941554;6941747-6942321		NA	NA	Yes	Yes	0	No	No	No	Yes	No	No	No	No	No	No	Yes	Yes	Yes	Yes
272	ATN1	HGNC:3033	12	607462	ENSG00000111676	125370	DENTATORUBRAL-PALLIDOLUYSIAN ATROPHY; DRPLA	AD	IDpanelRadboudumc	2	NA	NA	37031;38905;1027368	ENST00000396684.3	NM_001940	1190	P54259	1190	6924463	6942321	6927959-6928384;6933840-6934028;6934176-6934313;6934465-6934578;6935547-6937561;6937845-6938067;6938481-6939177;6940880-6941023;6941374-6941554;6941747-6942321		NA	NA	Yes	Yes	0	No	No	No	Yes	No	No	No	No	No	Yes	No	Yes	No	No
273	ATOH1	HGNC:797	4	601461	ENSG00000172238	NA	intellectual disability	AR	sysNDD	1	NA	Limited		ENST00000306011.6	NM_005172	354	Q92858	354	93828753	93830964	93828753-93830964	ENSG00000246541	NA	NA	No	No	NA	No	No	No	Yes	No	No	No	No	No	No	No	No	No	No
274	ATP10D	HGNC:13549	4	619815	ENSG00000145246	NA	autism spectrum disorder	AD	sysNDD	1	NA	Limited		ENST00000273859.8	NM_020453	1426	Q9P241	1426	47485275	47593486	47485275-47485519;47512504-47512830;47515476-47515670;47523012-47523216;47525557-47525642;47535509-47535615;47535902-47536033;47536437-47536564;47536686-47536938;47546624-47546862;47554726-47554914;47557664-47558273;47558923-47559029;47560949-47561075;47563581-47563765;47568837-47569146;47572154-47572230;47572872-47572997;47576773-47576973;47580398-47580478;47581960-47582064;47587019-47587206;475…	ENSG00000248254;ENSG00000282904;ENSG00000260918;ENSG00000259959;ENSG00000286294;ENSG00000282917	0.0128420334501345;0.652100148274989;0.771139015745679;0.237895228735666;NA;NA	ENSG00000248254	No	Yes	NA	No	No	Yes	Yes	No	No	No	No	Yes	No	No	No	No	No
275	ATP13A1	HGNC:24215	19	619118	ENSG00000105726	NA	intellectual disability	AR	sysNDD	1	NA	Limited		ENST00000357324.11	NM_020410	1204	Q9HD20	1204	19645198	19663676	19663676-19663271;19659987-19659898;19659791-19659601;19657408-19657336;19657149-19656994;19656916-19656847;19656766-19656660;19656183-19656054;19655933-19655878;19655654-19655528;19655453-19655316;19655239-19655119;19654700-19654543;19654144-19653969;19653894-19653784;19652720-19652595;19651797-19651689;19649940-19649741;19649663-19649567;19647759-19647599;19647528-19647414;19647325-19647129;196…	ENSG00000268560;ENSG00000268416;ENSG00000268184;ENSG00000268597;ENSG00000269504;ENSG00000269043;ENSG00000269796;ENSG00000268240;ENSG00000267886;ENSG00000284428;ENSG00000268981;ENSG00000269543;ENSG00000268362;ENSG00000261615;ENSG00000286157;ENSG00000268555;ENSG00000261558;ENSG00000268823;ENSG00000268296;ENSG00000267872;ENSG00000269110;ENSG00000269364;ENSG00000268326;ENSG00000267934;ENSG00000270947…	NA;0.000159277769029914;NA;NA;NA;NA;NA;4.87969015222559e-06;0.261486118876458;7.23168336741924e-07;0.00122548731046753;0.353964754372663;4.00744893521379e-06;0.249003025197249;NA;2.83631661512973e-05;0.352774345672627;NA;NA;NA;NA;0.629756443091082;NA;0.000274733703272756;0.47554585168608;0.651802911035418;NA;4.78657172546575e-05;5.98542403706017e-06;NA;0.000272258048597894;0.296364028986152;0.022…	ENSG00000268416;ENSG00000268240;ENSG00000284428;ENSG00000268981;ENSG00000268362;ENSG00000268555;ENSG00000267934;ENSG00000268658;ENSG00000267924;ENSG00000269289;ENSG00000269416;ENSG00000276030;ENSG00000268081;ENSG00000267383;ENSG00000268119;ENSG00000267481;ENSG00000267565	Yes	No	NA	No	No	No	No	No	No	No	No	Yes	No	No	No	No	No
276	ATP13A2	HGNC:30213	1	610513	ENSG00000159363	606693	KUFOR-RAKEB SYNDROME; KRS	AR	DDG2P_BrainCog;IDpanelRadboudumc	3	both RD and IF	NA	1219;1220;1221;30833;30834;66098;66099;209136;209135;465253;502116;546591;660925;660676;806073;859962;854703;873463;873473;978042;1029840;1075283;1075284;1523588;1385899;1510691;1442231;1751269;1803735;2151865;2179757;2419737;1968613;1996186;1999337;2013159;2021882;2021946;2022009;2046647;2039313;2064277;2105467;2108689	ENST00000326735.13	NM_022089	1180	Q9NQ11	1180	16985958	17011928	17011928-17011729;17005778-17005684;17005556-17005374;17005072-17005014;17004821-17004692;17004411-17004332;17002373-17002296;17002103-17002034;17000534-17000400;17000312-17000246;17000142-17000011;16997175-16997020;16996496-16996386;16996300-16996254;16996164-16995976;16993835-16993629;16992581-16992486;16992402-16992243;16992129-16992009;16991858-16991734;16990287-16990127;16990003-16989887;169…		NA	NA	No	No	NA	No	No	No	No	No	No	Yes	Yes	No	Yes	No	Yes	Yes	Yes
277	ATP1A1	HGNC:799	1	182310	ENSG00000163399	618314	HYPOMAGNESEMIA, SEIZURES, AND MENTAL RETARDATION 2; HOMGSMR2	AD	DDG2P_BrainCog;sysNDD;IDpanelRadboudumc;HPOmim_EPI;HPOmim_NDD	7	strong	Definitive	617641;617642;617643;619298;1687398;1700229	ENST00000295598.10	NM_001160233	1023	P05023	1023	116372668	116410261	116373244-116373523;116384014-116384124;116384783-116384842;116387288-116387491;116388131-116388244;116388638-116388772;116388902-116389019;116389439-116389707;116390213-116390411;116390782-116390891;116392854-116392988;116393531-116393723;116395110-116395285;116396598-116396734;116397888-116398038;116398621-116398789;116398930-116399084;116399420-116399543;116400861-116401006;116401130-116401260…	ENSG00000287217;ENSG00000233154;ENSG00000230381;ENSG00000224950;ENSG00000286276;ENSG00000235933;ENSG00000203865	NA;0.0470028541669936;NA;0.117907875896037;NA;0.915795365680602;0.258004665603988	ENSG00000233154	Yes	Yes	0	No	No	No	No	No	No	No	No	Yes	No	No	Yes	No	Yes
278	ATP1A2	HGNC:800	1	182340	ENSG00000018625	NA	central nervous system malformation	AR	sysNDD	2	NA	Definitive	NA;NA	ENST00000361216.8	NM_000702	1020	P50993	1020	160115759	160143591	160115759-160115873;160120906-160121010;160121192-160121251;160123213-160123416;160123943-160124056;160124296-160124430;160125136-160125253;160127552-160127820;160128652-160128850;160128980-160129089;160129266-160129400;160130102-160130291;160130422-160130597;160134484-160134620;160135145-160135295;160135434-160135602;160135839-160135993;160136247-160136370;160136570-160136715;160136901-160137031…	ENSG00000232188;ENSG00000227741;ENSG00000198358;ENSG00000228863;ENSG00000234425;ENSG00000289121;ENSG00000228606	0.53612923830187;1.8461548429955e-12;0.461320605241819;2.37819196760319e-12;0.707686848394799;NA;0.605412744106099	ENSG00000227741;ENSG00000228863	No	No	NA	No	No	No	No	No	No	No	No	Yes	No	No	No	No	No
279	ATP1A2	HGNC:800	1	182340	ENSG00000018625	619605	DEVELOPMENTAL AND EPILEPTIC ENCEPHALOPATHY 98; DEE98	AD	sysNDD;HPOmim_ID;HPOmim_EPI;HPOmim_NDD	5	NA	Definitive	204898;383452;1216390;1705641;2430257	ENST00000361216.8	NM_000702	1020	P50993	1020	160115759	160143591	160115759-160115873;160120906-160121010;160121192-160121251;160123213-160123416;160123943-160124056;160124296-160124430;160125136-160125253;160127552-160127820;160128652-160128850;160128980-160129089;160129266-160129400;160130102-160130291;160130422-160130597;160134484-160134620;160135145-160135295;160135434-160135602;160135839-160135993;160136247-160136370;160136570-160136715;160136901-160137031…	ENSG00000232188;ENSG00000227741;ENSG00000198358;ENSG00000228863;ENSG00000234425;ENSG00000289121;ENSG00000228606	NA;0.490821375204665;0.387853653427948;0.345120679773549;NA;NA;0.461102587377166	NA	No	Yes	0.166666666666667	No	No	No	No	No	No	Yes	No	No	No	Yes	Yes	No	Yes
280	ATP1A3	HGNC:801	19	182350	ENSG00000105409	614820	ALTERNATING HEMIPLEGIA OF CHILDHOOD 2; AHC2	AD	DDG2P_BrainCog;sysNDD;EPIpanelRadboudumc;IDpanelRadboudumc;HPOmim_ID;HPOmim_EPI;HPOmim_NDD	10	both RD and IF	Definitive	37108;37109;37110;161148;161145;161138;161124;161122;210383;267411;280178;369662;372799;434444;813739;813816;813746;813797;981160;1029189;1251987;1251996;1264343;1705555;1803036	ENST00000648268.1	NM_152296	1013	P13637	1013	41966582	41997497	41994230-41994071;41988562-41988476;41988377-41988318;41988139-41987936;41986229-41986116;41985998-41985864;41985423-41985306;41985186-41984918;41982106-41981908;41981831-41981722;41981636-41981502;41978798-41978606;41978326-41978151;41978072-41977936;41976566-41976416;41975797-41975629;41970542-41970388;41970308-41970185;41969580-41969435;41968915-41968785;41967763-41967662;41967340-41967249;419…		NA	NA	Yes	Yes	0	No	No	No	No	No	No	No	Yes	No	Yes	No	Yes	Yes	Yes
281	ATP1A3	HGNC:801	19	182350	ENSG00000105409	619606	DEVELOPMENTAL AND EPILEPTIC ENCEPHALOPATHY 99; DEE99	AD	sysNDD;HPOmim_ID;HPOmim_EPI;HPOmim_NDD	5	NA	Definitive	1039236;1321204;1321205;1321206;1333662;1333676;1527883;1704276;1704277;1709014;1709226	ENST00000648268.1	NM_152296	1013	P13637	1013	41966582	41997497	41994230-41994071;41988562-41988476;41988377-41988318;41988139-41987936;41986229-41986116;41985998-41985864;41985423-41985306;41985186-41984918;41982106-41981908;41981831-41981722;41981636-41981502;41978798-41978606;41978326-41978151;41978072-41977936;41976566-41976416;41975797-41975629;41970542-41970388;41970308-41970185;41969580-41969435;41968915-41968785;41967763-41967662;41967340-41967249;419…		NA	NA	Yes	Yes	0.1	No	No	No	No	No	No	No	Yes	No	No	Yes	Yes	Yes	Yes
282	ATP1B1	HGNC:804	1	182330	ENSG00000143153	NA	autism spectrum disorder	AD	sysNDD	1	NA	Limited		ENST00000367815.9		303	P05026	303	169105697	169310992	169106690-169106926;169111370-169111498;169124884-169125039;169127224-169127408;169130010-169130090;169131292-169132719	ENSG00000230704;ENSG00000283255;ENSG00000213062;ENSG00000287282;ENSG00000235575;ENSG00000235736;ENSG00000225826;ENSG00000287831;ENSG00000203601;ENSG00000237707;ENSG00000285622;ENSG00000228697	NA;NA;0.119950469014431;NA;NA;0.0762915217587206;NA;NA;0.202673400835606;0.00345967312490849;NA;NA	ENSG00000237707	Yes	Yes	NA	No	No	Yes	Yes	No	No	No	No	Yes	No	No	No	No	No
283	ATP2A1	HGNC:811	16	108730	ENSG00000196296	NA	intellectual disability	AR	sysNDD	1	NA	Limited	NA;NA;NA;NA;NA;NA;NA;NA;NA;NA;NA;NA;NA;NA;NA;NA;NA;NA;NA;NA;NA;NA;NA;NA;NA;NA;NA;NA;NA;NA;NA;NA;NA;NA;NA;NA;NA;NA;NA;NA;NA;NA;NA;NA;NA;NA	ENST00000395503.9	NM_004320	994	O14983	1001	28878405	28904466	28878488-28878789;28879099-28879116;28879501-28879583;28880915-28881019;28882451-28882589;28884575-28884655;28887189-28887274;28887425-28887722;28888787-28888953;28894155-28894243;28894505-28894607;28894822-28894953;28898000-28898125;28898233-28898451;28900581-28900916;28901863-28902083;28902184-28902386;28902580-28902665;28902778-28902911;28903030-28903147;28903323-28903440;28903700-28903741;289…	ENSG00000251417;ENSG00000260796;ENSG00000275807;ENSG00000260570;ENSG00000261766;ENSG00000260853;ENSG00000260367;ENSG00000261067;ENSG00000261552;ENSG00000103472;ENSG00000260517;ENSG00000259807;ENSG00000273582;ENSG00000260953;ENSG00000277999;ENSG00000198106;ENSG00000284685;ENSG00000289080;ENSG00000289029;ENSG00000290677;ENSG00000291188;ENSG00000260442;ENSG00000290680	4.39022611114365e-35;NA;NA;NA;NA;NA;NA;NA;NA;9.94316827046882e-14;NA;NA;NA;NA;NA;1.40955670307044e-27;NA;NA;NA;NA;NA;NA;NA	ENSG00000251417;ENSG00000103472;ENSG00000198106	No	No	NA	No	Yes	No	No	No	No	No	No	Yes	No	No	No	No	No
284	ATP2A1	HGNC:811	16	108730	ENSG00000196296	601003	BRODY DISEASE; BROD	AR	HPOmim_NDD	1	NA	NA	17802;17803;17804;17805;17806;96542;96543;392313;423942;446876;446878;446880;464067;464085;464084;464091;583588;577576;583159;572734;577343;654280;644960;646834;666962;854514;862995;870230;952018;1031711;1323761;1323768;1323776;1323799;1323806;1323957;1323958;1323959;1335911;1335912;1335913;1412650;1414230;1360311;1509630;1487000;1451853;1451898;1493787;2154061;1938875;1947530;1977444;2128534	ENST00000395503.9	NM_004320	994	O14983	1001	28878405	28904466	28878488-28878789;28879099-28879116;28879501-28879583;28880915-28881019;28882451-28882589;28884575-28884655;28887189-28887274;28887425-28887722;28888787-28888953;28894155-28894243;28894505-28894607;28894822-28894953;28898000-28898125;28898233-28898451;28900581-28900916;28901863-28902083;28902184-28902386;28902580-28902665;28902778-28902911;28903030-28903147;28903323-28903440;28903700-28903741;289…	ENSG00000251417;ENSG00000260796;ENSG00000275807;ENSG00000260570;ENSG00000261766;ENSG00000260853;ENSG00000260367;ENSG00000261067;ENSG00000261552;ENSG00000103472;ENSG00000260517;ENSG00000259807;ENSG00000273582;ENSG00000260953;ENSG00000277999;ENSG00000198106;ENSG00000284685;ENSG00000289080;ENSG00000289029;ENSG00000290677;ENSG00000291188;ENSG00000260442;ENSG00000290680	1.66971626182101e-05;6.14924801432889e-07;1.15392118974167e-05;NA;4.51942876367197e-07;1.51379473055619e-06;4.49553606838575e-07;NA;NA;0.996900903413295;0.866943150804101;0.863719900542679;0.799303924086474;0.250566983291695;0.0145458574102242;NA;NA;NA;NA;NA;NA;0.0108579371361354;NA	ENSG00000251417;ENSG00000260796;ENSG00000275807;ENSG00000261766;ENSG00000260853;ENSG00000260367;ENSG00000277999;ENSG00000260442	No	No	NA	No	Yes	No	No	No	No	Yes	Yes	Yes	No	No	No	No	No
285	ATP2A2	HGNC:812	12	108740	ENSG00000174437	124200	DARIER-WHITE DISEASE; DAR	AD	sysNDD;IDpanelRadboudumc	4	NA	Definitive	17789;17790;17791;17792;17794;17795;17796;17800;807380	ENST00000539276.7	NM_001681	1042	P16615	1042	110280756	110351093	110281247-110281907;110282604-110282621;110282713-110282795;110292020-110292124;110296599-110296737;110322992-110323072;110326390-110326475;110327553-110328017;110332597-110332685;110333181-110333283;110334012-110334143;110339281-110339403;110339503-110339721;110340659-110340994;110342228-110342448;110343232-110343434;110344886-110344971;110345249-110345382;110346001-110346118;110346201-110351093	ENSG00000258210;ENSG00000277595;ENSG00000289311;ENSG00000290863	NA;0.37119942687781;NA;NA	NA	Yes	Yes	0.0714285714285714	No	Yes	No	Yes	No	No	No	No	No	No	No	Yes	No	Yes
286	ATP2B1	HGNC:814	12	108731	ENSG00000070961	NA	intellectual disability	AD	sysNDD	2	NA	Definitive		ENST00000428670.8	NM_001682	1220	P20020	1220	89588049	89709366	89708838-89708596;89656107-89655679;89642355-89642158;89635251-89634997;89634903-89634778;89630645-89630505;89627716-89627678;89626615-89626454;89624397-89624183;89621791-89621549;89620240-89619999;89617039-89616802;89611372-89611193;89610508-89610421;89610043-89609937;89604346-89604155;89603925-89603712;89603254-89603043;89601433-89601326;89599299-89599117;89591295-89588049	ENSG00000288102;ENSG00000257194;ENSG00000257787;ENSG00000196243;ENSG00000258183;ENSG00000258216;ENSG00000257995;ENSG00000286021;ENSG00000258302;ENSG00000271614;ENSG00000257725	NA;2.33294884854214e-05;NA;NA;0.31995338306626;0.00488561410483184;NA;NA;0.352272019046088;0.000674506738118936;NA	ENSG00000257194;ENSG00000258216;ENSG00000271614	Yes	Yes	NA	No	No	Yes	No	No	No	No	No	Yes	No	No	No	No	No
287	ATP2B3	HGNC:816	X	300014	ENSG00000067842	302500	?Spinocerebellar ataxia, X-linked 1	XLR	sysNDD;HPOmim_NDD	2		Limited	39839;242886;1098287	ENST00000263519.5	NM_021949	1220	Q16720	1220	153517642	153582939	153517642-153517875;153518432-153518551;153536122-153536455;153541359-153541556;153541669-153541926;153542323-153542448;153543043-153543168;153546088-153546129;153547835-153547999;153548640-153548854;153549497-153549739;153550045-153550286;153553035-153553269;153556049-153556228;153556331-153556418;153556917-153557023;153558112-153558303;153559729-153559942;153560676-153560887;153562135-153562242…		NA	NA	Yes	No	NA	No	No	No	No	No	No	No	No	No	No	No	No	No	No
288	ATP2C2	HGNC:29103	16	613082	ENSG00000064270	NA	intellectual disability	AR	sysNDD	1	NA	Limited		ENST00000262429.9	NM_014861	946	O75185	946	84368527	84464187	84368538-84368714;84398499-84398609;84405128-84405244;84408405-84408494;84410568-84410603;84410704-84410765;84415483-84415591;84422390-84422539;84422629-84422697;84423188-84423263;84425735-84425801;84439166-84439290;84439427-84439524;84440857-84440958;84442510-84442599;84446329-84446430;84448533-84448689;84451921-84452091;84453138-84453235;84453321-84453371;84454818-84454984;84459120-84459188;844…	ENSG00000260858;ENSG00000261243;ENSG00000261286;ENSG00000260530;ENSG00000260504;ENSG00000285792;ENSG00000274677;ENSG00000250685;ENSG00000260018	NA;0.146830919333141;0.344875473861166;NA;NA;NA;0.0353254476372071;0.227894954586043;0.36393840459947	ENSG00000274677	No	No	NA	No	Yes	No	No	No	No	No	No	Yes	No	No	No	No	No
289	ATP5F1A	HGNC:823	18	164360	ENSG00000152234	615228	?Mitochondrial complex V (ATP synthase) deficiency, nuclear type 4	AR	sysNDD	2	NA	Definitive	50353	ENST00000398752.11	NM_004046	553	P25705	553	46080248	46104334	46098296-46098172;46095131-46095053;46091851-46091682;46089996-46089823;46089732-46089566;46088257-46088109;46087492-46087341;46087232-46087008;46086494-46086387;46086257-46086113;46084654-46084504;46084363-46080248	ENSG00000288545	NA	NA	Yes	No	NA	No	Yes	No	No	No	No	No	No	No	No	No	Yes	No	No
290	ATP5F1A	HGNC:823	18	164360	ENSG00000152234	616045	?Combined oxidative phosphorylation deficiency 22	AR	sysNDD	2	NA	Definitive	156426;429464	ENST00000398752.11	NM_004046	553	P25705	553	46080248	46104334	46098296-46098172;46095131-46095053;46091851-46091682;46089996-46089823;46089732-46089566;46088257-46088109;46087492-46087341;46087232-46087008;46086494-46086387;46086257-46086113;46084654-46084504;46084363-46080248	ENSG00000288545	NA	NA	Yes	No	NA	No	Yes	No	No	No	No	No	No	No	No	No	Yes	No	No
291	ATP5F1A	HGNC:823	18	164360	ENSG00000152234	NA	metabolic disease	AD	sysNDD	2	NA	Definitive	NA;NA;NA	ENST00000398752.11	NM_004046	553	P25705	553	46080248	46104334	46098296-46098172;46095131-46095053;46091851-46091682;46089996-46089823;46089732-46089566;46088257-46088109;46087492-46087341;46087232-46087008;46086494-46086387;46086257-46086113;46084654-46084504;46084363-46080248	ENSG00000288545	NA	NA	Yes	Yes	NA	No	Yes	No	No	No	No	No	No	No	No	No	No	No	No
292	ATP5F1D	HGNC:837	19	603150	ENSG00000099624	618120	MITOCHONDRIAL COMPLEX V (ATP SYNTHASE) DEFICIENCY, NUCLEAR TYPE 5; MC5DN5	AR	sysNDD;HPOmim_EPI;HPOmim_NDD	3	NA	Limited	453296;489386	ENST00000215375.7	NM_001687	168	P30049	168	1241746	1244825	1241751-1241991;1242456-1242609;1244097-1244185;1244315-1244825	ENSG00000267124;ENSG00000274177;ENSG00000286667;ENSG00000275162;ENSG00000266990;ENSG00000267443;ENSG00000266933;ENSG00000267778;ENSG00000288704;ENSG00000261204;ENSG00000267666;ENSG00000267159;ENSG00000267530;ENSG00000272473;ENSG00000290166;ENSG00000267751	NA;NA;NA;0.000692226186863457;0.000477333983679263;0.902348706497036;0.0323537344821405;0.00666631917177849;NA;6.40767611692815e-05;0.000107462419625886;0.0005350163756018;0.0383160911113714;0.666530306289469;NA;0.0185522104340304	ENSG00000275162;ENSG00000266990;ENSG00000266933;ENSG00000267778;ENSG00000261204;ENSG00000267666;ENSG00000267159;ENSG00000267530;ENSG00000267751	No	No	NA	No	No	No	No	No	No	No	No	Yes	No	No	Yes	Yes	Yes
293	ATP5MC3	HGNC:843	2	602736	ENSG00000154518	619681	Dystonia, early-onset, and/or spastic paraplegia	AD	sysNDD	1	NA	Limited	976731	ENST00000284727.9	NM_001689	142	P48201	142	175176258	175181710	175181710-175181656;175181466-175181355;175180178-175180098;175179250-175179057;175178402-175176258	ENSG00000229066;ENSG00000235047;ENSG00000229779;ENSG00000229750;ENSG00000236449;ENSG00000289349;ENSG00000290018	NA;NA;NA;NA;0.694008092254946;NA;NA	NA	No	Yes	0.0714285714285714	No	No	No	No	No	No	No	No	No	No	No	No	No	No
294	ATP5MK	HGNC:30889	10	615204	ENSG00000173915	618683	Mitochondrial complex V (ATP synthase) deficiency, nuclear type 6	AR	sysNDD	1	NA	Limited	694833;981119	ENST00000369815.6	NM_032747	58	Q96IX5	58	103389041	103396492	103396475-103396409;103396032-103395746;103392466-103392371;103392283-103392191;103389166-103389050	ENSG00000272912;ENSG00000273485;ENSG00000234699;ENSG00000235470;ENSG00000226431;ENSG00000287419;ENSG00000273108;ENSG00000282772;ENSG00000286575	0.496788376054048;NA;0.857714902105741;0.985974751144299;NA;NA;0.449752602518926;0.563561640004394;NA	NA	No	No	NA	No	No	No	No	No	No	No	No	No	Yes	No	No	No	No
295	ATP5PO	HGNC:850	21	600828	ENSG00000241837	NA	mitochondrial disease	AR	sysNDD	1	NA	Limited		ENST00000290299.7	NM_001697	213	P48047	213	33903453	33915814	33915804-33915728;33914500-33914450;33912399-33912289;33909211-33909082;33907453-33907341;33904021-33903935;33903639-33903453	ENSG00000272657;ENSG00000214955;ENSG00000227456;ENSG00000273102;ENSG00000237945	NA;0.833992540260977;0.55808536363028;0.295687644986314;0.992265432680475	NA	No	No	NA	No	Yes	No	No	No	No	No	No	No	No	No	No	No	No
296	ATP6	HGNC:7414	MT		NA	551500	NEUROPATHY, ATAXIA, AND RETINITIS PIGMENTOSA	Other	HPOmim_ID;HPOmim_EPI;HPOmim_NDD	3	NA	NA	9642;9648;693047	NA	NA	NA	NA	NA	NA	NA	NA		NA	NA	Yes	No	NA	No	No	No	No	No	No	No	No	No	Yes	Yes	Yes	No	Yes
297	ATP6AP1	HGNC:868	X	300197	ENSG00000071553	300972	IMMUNODEFICIENCY 47; IMD47	XLR	IDpanelRadboudumc;HPOmim_ID;HPOmim_EPI;HPOmim_NDD	5	NA	NA	236239;236240;236241;236242;437913;804234;915879;973847;1686802;2442381	ENST00000369762.7	NM_001183	470	Q15904	470	154428633	154436516	154428677-154428853;154429048-154429174;154431830-154431904;154432266-154432459;154432931-154432971;154433635-154433720;154434208-154434446;154435139-154435186;154435274-154435505;154435682-154436516	ENSG00000231830;ENSG00000285018;ENSG00000280195;ENSG00000197180	0.501270775204429;NA;3.07296714034416e-05;0.591101232897989	ENSG00000280195	Yes	No	NA	No	Yes	No	No	No	No	No	No	Yes	No	No	Yes	No	Yes
298	ATP6AP2	HGNC:18305	X	300556	ENSG00000182220	300423	INTELLECTUAL DEVELOPMENTAL DISORDER, X-LINKED, SYNDROMIC, HEDERA TYPE; MRXSH	XLR	DDG2P_BrainCog;EPIpanelRadboudumc;IDpanelRadboudumc;HPOmim_ID;HPOmim_EPI;HPOmim_NDD;sysNDD	10	limited	Definitive	10801;869368;1698925	ENST00000636580.2	NM_005765	350	O75787	350	40579372	40606848	40580970-40581102;40588986-40589116;40591234-40591365;40597249-40597344;40597527-40597664;40598681-40598734;40599592-40599741;40600762-40600881;40605561-40606848	ENSG00000234191;ENSG00000235304;ENSG00000236747;ENSG00000235806;ENSG00000287729;ENSG00000238123;ENSG00000261435;ENSG00000285709;ENSG00000223486;ENSG00000236393;ENSG00000289570;ENSG00000289127;ENSG00000224610;ENSG00000289122;ENSG00000289068;ENSG00000288856	NA;NA;0.982078628253782;0.781389688976413;NA;0.358397508383604;NA;NA;0.415877205600819;NA;NA;NA;NA;NA;NA;NA	NA	No	No	NA	No	Yes	No	No	No	No	No	No	No	No	Yes	Yes	Yes	Yes
299	ATP6V0A1	HGNC:865	17	192130	ENSG00000033627	NA	ATP6V0A1-related developmental disorder (monoallelic)	AD, AR	IDpanelRadboudumc;sysNDD;DDG2P_BrainCog	6	definitive	Definitive		ENST00000343619.9	NM_001130020	837	Q93050	837	42458844	42522582	42458878-42458963;42460848-42461011;42466429-42466507;42468010-42468107;42470090-42470218;42477660-42477742;42478463-42478589;42480667-42480749;42483038-42483131;42487155-42487367;42490487-42490637;42494334-42494473;42495034-42495188;42495626-42495716;42498924-42499042;42500707-42500923;42501197-42501304;42507520-42507627;42508572-42508589;42513861-42513978;42514289-42514460;42521027-42522579	ENSG00000267222;ENSG00000267658;ENSG00000267758;ENSG00000236194;ENSG00000278829;ENSG00000259623;ENSG00000274630;ENSG00000289579	0.0367064707480109;0.555157462633032;0.014535028210973;0.0182798382091117;0.0177338014259415;0.000250201293939308;NA;NA	ENSG00000267222;ENSG00000267758;ENSG00000236194;ENSG00000278829;ENSG00000259623	Yes	No	NA	No	Yes	Yes	No	No	No	No	No	Yes	No	No	No	No	No
300	ATP6V0A2	HGNC:18481	12	611716	ENSG00000185344	219200	CUTIS LAXA, AUTOSOMAL RECESSIVE, TYPE IIA; ARCL2A	AR	sysNDD;IDpanelRadboudumc;HPOmim_ID;HPOmim_EPI;HPOmim_NDD	7	NA	Definitive	844;845;21495;21496;21499;21501;39452;95519;996059;996063;2412724	ENST00000330342.8	NM_012463	856	Q9Y487	856	123712353	123761755	123712353-123712682;123718623-123718701;123722351-123722448;123724654-123724791;123726197-123726285;123727783-123727909;123733926-123734008;123735531-123735624;123737059-123737271;123743785-123743935;123744201-123744337;123744597-123744784;123744882-123744972;123747607-123747725;123748575-123748785;123751110-123751229;123752283-123752402;123754420-123754537;123756815-123756986;123757927-123761755	ENSG00000255839;ENSG00000286092	1.4303937453277e-09;NA	ENSG00000255839	No	No	NA	No	No	No	Yes	No	No	Yes	Yes	Yes	No	No	Yes	No	Yes
301	ATP6V0A2	HGNC:18481	12	611716	ENSG00000185344	278250	WRINKLY SKIN SYNDROME; WSS	AR	sysNDD;IDpanelRadboudumc;HPOmim_ID;HPOmim_EPI;HPOmim_NDD	7	NA	Definitive	95519	ENST00000330342.8	NM_012463	856	Q9Y487	856	123712353	123761755	123712353-123712682;123718623-123718701;123722351-123722448;123724654-123724791;123726197-123726285;123727783-123727909;123733926-123734008;123735531-123735624;123737059-123737271;123743785-123743935;123744201-123744337;123744597-123744784;123744882-123744972;123747607-123747725;123748575-123748785;123751110-123751229;123752283-123752402;123754420-123754537;123756815-123756986;123757927-123761755	ENSG00000255839;ENSG00000286092	NA;NA	NA	No	No	NA	No	No	No	Yes	No	No	No	Yes	No	No	No	No	No	No
302	ATP6V0C	HGNC:855	16	108745	ENSG00000185883	NA	ATP6V0C-related Developmental Disorder	AD	DDG2P_BrainCog;sysNDD;IDpanelRadboudumc	4	strong	Limited		ENST00000330398.9	NM_001694	155	P27449	155	2513952	2520218	2513952-2514182;2519218-2519401;2519541-2520218	ENSG00000262482;ENSG00000285970;ENSG00000260095;ENSG00000260874;ENSG00000259895;ENSG00000260293;ENSG00000261613;ENSG00000261288;ENSG00000269937;ENSG00000261140;ENSG00000260436;ENSG00000261093;ENSG00000260176;ENSG00000205913;ENSG00000276791;ENSG00000263325;ENSG00000260565;ENSG00000260778;ENSG00000291300;ENSG00000263280;ENSG00000289222;ENSG00000291228;ENSG00000290728	0.00484346614341824;NA;0.015532540854763;0.0019753059326634;4.30353623176838e-05;0.0359884485820782;0.00181536294306308;NA;0.00338730766949913;0.0010733295410976;NA;NA;0.000223336534114812;0.921982288141368;0.287262365444746;0.206154362803011;0.00647467432548612;6.86345725319443e-05;NA;0.142723454559068;NA;NA;NA	ENSG00000262482;ENSG00000260095;ENSG00000260874;ENSG00000259895;ENSG00000260293;ENSG00000261613;ENSG00000269937;ENSG00000261140;ENSG00000260176;ENSG00000260565;ENSG00000260778	No	Yes	NA	No	Yes	No	Yes	No	No	No	No	Yes	No	No	No	No	No
303	ATP6V1A	HGNC:851	3	607027	ENSG00000114573	618012	DEVELOPMENTAL AND EPILEPTIC ENCEPHALOPATHY 93; DEE93	AD	DDG2P_BrainCog;sysNDD;IDpanelRadboudumc;HPOmim_ID;HPOmim_EPI;HPOmim_NDD	9	definitive	Definitive	545524;545525;545526;545527;584428;973261;1029520;1172608;1722511;1722512	ENST00000273398.8	NM_001690	617	P38606	617	113746770	113812056	113747035-113747113;113778741-113778835;113781050-113781178;113784224-113784438;113784696-113784833;113786232-113786383;113788713-113788875;113789732-113789840;113794872-113794994;113795090-113795204;113795876-113795939;113798243-113798446;113803583-113803677;113805354-113805525;113809335-113812056	ENSG00000288079;ENSG00000243849;ENSG00000239453;ENSG00000241219;ENSG00000243795;ENSG00000240057;ENSG00000242659	NA;0.339511096562103;0.971731766021827;0.465621499669561;0.0392999691535117;9.21206687044033e-07;3.50099932321486e-46	ENSG00000243795;ENSG00000240057;ENSG00000242659	No	Yes	0	No	Yes	No	Yes	No	No	No	No	Yes	No	Yes	Yes	Yes	Yes
304	ATP6V1A	HGNC:851	3	607027	ENSG00000114573	617403	CUTIS LAXA, AUTOSOMAL RECESSIVE, TYPE IID; ARCL2D	AR	sysNDD;IDpanelRadboudumc;HPOmim_ID;HPOmim_EPI;HPOmim_NDD	7	NA	Definitive	417773	ENST00000273398.8	NM_001690	617	P38606	617	113746770	113812056	113747035-113747113;113778741-113778835;113781050-113781178;113784224-113784438;113784696-113784833;113786232-113786383;113788713-113788875;113789732-113789840;113794872-113794994;113795090-113795204;113795876-113795939;113798243-113798446;113803583-113803677;113805354-113805525;113809335-113812056	ENSG00000288079;ENSG00000243849;ENSG00000239453;ENSG00000241219;ENSG00000243795;ENSG00000240057;ENSG00000242659	NA;NA;0.0580631867006711;NA;0.300807933995851;0.93262287311187;NA	NA	No	No	NA	No	Yes	No	Yes	No	No	No	No	No	No	No	Yes	No	Yes
305	ATP6V1B2	HGNC:854	8	606939	ENSG00000147416	616455	ZIMMERMANN-LABAND SYNDROME 2; ZLS2	AD	DDG2P_BrainCog;sysNDD;IDpanelRadboudumc	5	strong	Definitive	183414;431094;634920	ENST00000276390.7	NM_001693	511	P21281	511	20197381	20226819	20197381-20197542;20204484-20204539;20209433-20209531;20210346-20210439;20210569-20210646;20211177-20211316;20211652-20211753;20212102-20212199;20212782-20212905;20214818-20214968;20216413-20216495;20217220-20217324;20218153-20218282;20220263-20221696	ENSG00000254026;ENSG00000253733;ENSG00000254260;ENSG00000286346;ENSG00000253199;ENSG00000253164;ENSG00000253300;ENSG00000253147;ENSG00000254040;ENSG00000254334;ENSG00000254092	0.874910582713168;0.0632648327126141;4.04113861409198e-47;NA;1.57919489513566e-20;0.000447178191349835;6.35146389904394e-16;0.167765819532914;5.43988692358708e-06;0.53671959284774;2.38585840302001e-37	ENSG00000254260;ENSG00000253199;ENSG00000253164;ENSG00000253300;ENSG00000254040;ENSG00000254092	Yes	Yes	0	No	Yes	No	No	No	No	No	No	Yes	No	No	No	No	No
306	ATP6V1B2	HGNC:854	8	606939	ENSG00000147416	124480	Deafness, congenital, with onychodystrophy, autosomal dominant	AD	sysNDD	2	NA	Definitive	203442	ENST00000276390.7	NM_001693	511	P21281	511	20197381	20226819	20197381-20197542;20204484-20204539;20209433-20209531;20210346-20210439;20210569-20210646;20211177-20211316;20211652-20211753;20212102-20212199;20212782-20212905;20214818-20214968;20216413-20216495;20217220-20217324;20218153-20218282;20220263-20221696	ENSG00000254026;ENSG00000253733;ENSG00000254260;ENSG00000286346;ENSG00000253199;ENSG00000253164;ENSG00000253300;ENSG00000253147;ENSG00000254040;ENSG00000254334;ENSG00000254092	NA;NA;0.0603028598548228;NA;0.0813769955089124;NA;0.546683617310228;NA;0.388638254847714;NA;0.339243633865171	NA	Yes	Yes	0	No	Yes	No	No	No	No	No	No	No	No	No	No	No	No
307	ATP7A	HGNC:869	X	300011	ENSG00000165240	300489	SPINAL MUSCULAR ATROPHY, DISTAL, X-LINKED 3	XLR	DDG2P_BrainCog	2	definitive	NA	11794;11795;459840;465121;549669;571199;581017;642741;651544;657355;648378;846390;929465;945136;964347;963560;971523;1496499;1351221;1345204;1403273;1460210;1685249;1685250;1685559;1685560;1685561;1685562;1687717;1723931;1723955;1723972;1724000;1724030;1724063;1724086;1724174;1724179;1724300;1724321;1724336;1724435;1724486;1724652;1724669;1724680;1724717;1724735;1724857;1724878;1724917;1724988;17…	ENST00000341514.11	NM_000052	1500	Q04656	1500	77910690	78050395	77910693-77910835;77971621-77971761;77988242-77988731;77989233-77989958;77998478-77998684;78003073-78003236;78009102-78009263;78011176-78011252;78011449-78011674;78012879-78013112;78014662-78014753;78015754-78015881;78020244-78020398;78020945-78021079;78029250-78029444;78031400-78031582;78033605-78033821;78038836-78038982;78040591-78040733;78042585-78042788;78043317-78043434;78045470-78045572;780…	ENSG00000280870	0.000126084957734281	ENSG00000280870	Yes	No	NA	No	No	Yes	Yes	No	No	Yes	No	Yes	No	No	No	No	No
308	ATP7A	HGNC:869	X	300011	ENSG00000165240	309400	MENKES DISEASE; MNK	XLR	DDG2P_BrainCog;EPIpanelRadboudumc;IDpanelRadboudumc;sysNDD	8	definitive	Definitive	11782;11784;11786;11788;11790;11792;11793;11794;11795;202206;210474;210478;210479;210386;210388;210389;210391;210392;210394;210395;210396;210399;210400;210401;210402;210403;210404;210405;210406;210407;210408;210409;210410;210411;210414;210416;210415;210417;210418;210419;210420;210421;210422;210423;210424;210425;210426;210427;210429;210431;210430;210432;210433;210434;210435;210436;210437;210438;21…	ENST00000341514.11	NM_000052	1500	Q04656	1500	77910690	78050395	77910693-77910835;77971621-77971761;77988242-77988731;77989233-77989958;77998478-77998684;78003073-78003236;78009102-78009263;78011176-78011252;78011449-78011674;78012879-78013112;78014662-78014753;78015754-78015881;78020244-78020398;78020945-78021079;78029250-78029444;78031400-78031582;78033605-78033821;78038836-78038982;78040591-78040733;78042585-78042788;78043317-78043434;78045470-78045572;780…	ENSG00000280870	NA	NA	Yes	No	NA	No	No	Yes	Yes	No	No	Yes	Yes	No	Yes	No	Yes	Yes	Yes
309	ATP7A	HGNC:869	X	300011	ENSG00000165240	304150	Occipital horn syndrome	XL	sysNDD	2	NA	Definitive	11781;11782;11787;11792;459840;465121;459839;571199;581017;642741;651544;657355;648378;846390;929465;931530;945136;964347;963560;971523;976732;1184532;1320240;1496499;1351221;1345204;1403273;1460210;1723931;1723955;1723972;1724000;1724030;1724063;1724086;1724174;1724179;1724300;1724321;1724336;1724435;1724486;1724652;1724669;1724680;1724717;1724735;1724857;1724878;1724917;1724988;1724989;1725085;…	ENST00000341514.11	NM_000052	1500	Q04656	1500	77910690	78050395	77910693-77910835;77971621-77971761;77988242-77988731;77989233-77989958;77998478-77998684;78003073-78003236;78009102-78009263;78011176-78011252;78011449-78011674;78012879-78013112;78014662-78014753;78015754-78015881;78020244-78020398;78020945-78021079;78029250-78029444;78031400-78031582;78033605-78033821;78038836-78038982;78040591-78040733;78042585-78042788;78043317-78043434;78045470-78045572;780…	ENSG00000280870	1.24115393429662e-05	ENSG00000280870	Yes	No	NA	No	No	Yes	Yes	No	No	Yes	Yes	Yes	No	No	No	No	No
310	ATP8A2	HGNC:13533	13	605870	ENSG00000132932	615268	?Cerebellar ataxia, mental retardation, and dysequilibrium syndrome 4	AR	DDG2P_BrainCog;sysNDD;IDpanelRadboudumc	5	limited	Definitive	50946;429349;522073;800920;800921;800507;802914;812083;930222;931002;976733;1029608;1029609;1033826;1323963;1323964;1323981;1526029;1526205;1804808;2436153;2444321	ENST00000381655.7	NM_016529	1188	Q9NTI2	1188	25371974	26025851	25371974-25372288;25468977-25469121;25529999-25530098;25530562-25530660;25532272-25532317;25533273-25533313;25537988-25538061;25540319-25540388;25541919-25542046;25543291-25543402;25551338-25551503;25553793-25553920;25554991-25555068;25558973-25559061;25559721-25559765;25563956-25564031;25570767-25570872;25571610-25571692;25574808-25574857;25577069-25577138;25578815-25578899;25579808-25579947;255…	ENSG00000260509;ENSG00000289006;ENSG00000238169;ENSG00000234056;ENSG00000225105	0.67205392580486;NA;3.05296106644647e-05;0.58020856189168;NA	ENSG00000238169	No	No	NA	No	Yes	No	No	No	No	Yes	Yes	Yes	No	Yes	No	Yes	Yes
311	ATP9A	HGNC:13540	20	609126	ENSG00000054793	NA	intellectual disability	AR	sysNDD;IDpanelRadboudumc	4	NA	Definitive		ENST00000338821.6	NM_006045	1047	O75110	1047	51596514	51768390	51768390-51768302;51729978-51729834;51725932-51725819;51713074-51712966;51697482-51697424;51696144-51696093;51694102-51694008;51690819-51690739;51689139-51689064;51676208-51676132;51674313-51674153;51671257-51671115;51670109-51669997;51657150-51656938;51639504-51639343;51629072-51628980;51627683-51627600;51625362-51625192;51622172-51622074;51619043-51618954;51618806-51618662;51617554-51617490;516…		NA	NA	Yes	No	NA	No	No	No	Yes	No	No	No	No	No	No	No	No	No	No
312	ATR	HGNC:882	3	601215	ENSG00000175054	210600	Seckel syndrome 1	AR	DDG2P_BrainCog;sysNDD;IDpanelRadboudumc	5	strong	Definitive	41901;156536;156537;210488;434454;559542;559543;632402;930484;938417;977841;1723224	ENST00000350721.9	NM_001184	2644	Q13535	2644	142449007	142578733	142578733-142578646;142568154-142568063;142566261-142566121;142563109-142562232;142561421-142561243;142560454-142560263;142559441-142559251;142558776-142558624;142556575-142556383;142556139-142555877;142554015-142553825;142553740-142553640;142553398-142553227;142550302-142550132;142549673-142549479;142547910-142547725;142542757-142542665;142541034-142540904;142538625-142538482;142536201-142536108…		NA	NA	No	No	NA	No	Yes	No	No	Yes	No	Yes	Yes	No	No	No	Yes	No	Yes
313	ATRN	HGNC:885	20	603130	ENSG00000088812	NA	leukodystrophy	AR	sysNDD	1	NA	Limited		ENST00000262919.10	NM_139321	1429	O75882	1429	3471018	3651118	3471018-3471517;3535253-3535336;3540222-3540335;3545762-3545890;3547284-3547489;3549170-3549338;3559393-3559483;3560662-3560905;3562276-3562459;3563209-3563363;3565348-3565432;3572731-3572951;3575827-3575948;3576859-3576997;3578582-3578772;3582135-3582354;3583898-3584083;3584647-3584880;3591169-3591306;3594479-3594572;3596377-3596429;3597906-3598000;3600946-3601024;3604105-3604262;3624511-3624572…	ENSG00000235958;ENSG00000277287;ENSG00000288577;ENSG00000289183;ENSG00000289494	0.000277171851170645;0.00276814064864313;NA;NA;NA	ENSG00000235958;ENSG00000277287	Yes	No	NA	No	No	No	No	No	No	No	No	Yes	No	No	No	No	No
314	ATRX	HGNC:886	X	300032	ENSG00000085224	301040	ALPHA-THALASSEMIA/MENTAL RETARDATION SYNDROME, X-LINKED; ATRX	XL	DDG2P_BrainCog;sysNDD;EPIpanelRadboudumc;IDpanelRadboudumc;HPOmim_ID;HPOmim_EPI;HPOmim_NDD	11	definitive	Definitive	11721;11722;11723;11725;11726;11727;11728;11729;11730;11731;11733;11734;11735;11736;11739;11742;11745;93141;210497;372728;374337;391590;397524;402182;431119;520958;547182;560706;560933;633696;652477;689744;692089;694709;804033;804034;807773;847375;838105;954615;961507;976030;977684;1028792;1067789;1073930;1072204;1172655;1180765;1193149;1441584;1525935;1679127;1683252;2024014;2429153;2442228	ENST00000373344.11	NM_000489	2492	P46100	2492	77504880	77786233	77786216-77785982;77717243-77717131;77698629-77698574;77697635-77697583;77696704-77696577;77693937-77693824;77688927-77688818;77685006-77684939;77684593-77681520;77676298-77676226;77664778-77664645;77663558-77663382;77656653-77656560;77654200-77654098;77652353-77652114;77636056-77635915;77634703-77634594;77633712-77633566;77633384-77633207;77620532-77620395;77618981-77618806;77616730-77616613;776…	ENSG00000280870	NA	NA	Yes	No	NA	No	Yes	Yes	No	No	No	Yes	No	No	No	Yes	Yes	Yes	Yes
315	ATRX	HGNC:886	X	300032	ENSG00000085224	309580	Intellectual disability-hypotonic facies syndrome, X-linked	XLR	sysNDD;IDpanelRadboudumc	4		Definitive	11731;11739;93141;372309;635054;689744;975655;976782;1028792;1332803;1343274;1710155;1802595;1992338;2431760;2442228	ENST00000373344.11	NM_000489	2492	P46100	2492	77504880	77786233	77786216-77785982;77717243-77717131;77698629-77698574;77697635-77697583;77696704-77696577;77693937-77693824;77688927-77688818;77685006-77684939;77684593-77681520;77676298-77676226;77664778-77664645;77663558-77663382;77656653-77656560;77654200-77654098;77652353-77652114;77636056-77635915;77634703-77634594;77633712-77633566;77633384-77633207;77620532-77620395;77618981-77618806;77616730-77616613;776…	ENSG00000280870	0.463709658971705	NA	Yes	No	NA	No	Yes	Yes	No	No	No	Yes	No	No	No	No	Yes	Yes	Yes
316	ATXN2L	HGNC:31326	16	607931	ENSG00000168488	NA	intellectual disability	AD	sysNDD;IDpanelRadboudumc	3	NA	Limited		ENST00000336783.9	NM_007245	1075	Q8WWM7	1075	28822999	28837237	28822999-28823558;28825366-28825402;28825624-28825680;28825770-28825841;28826240-28826390;28826862-28826986;28829401-28829492;28829858-28830058;28830615-28830790;28830962-28831072;28832205-28832399;28832496-28832567;28832817-28832887;28833059-28833354;28833439-28833508;28834065-28834211;28834343-28834415;28834506-28834693;28835058-28835187;28835278-28835399;28835549-28835758;28835933-28837232	ENSG00000251417;ENSG00000260796;ENSG00000275807;ENSG00000260570;ENSG00000261766;ENSG00000260853;ENSG00000260367;ENSG00000261067;ENSG00000261552;ENSG00000103472;ENSG00000260517;ENSG00000259807;ENSG00000273582;ENSG00000260953;ENSG00000277999;ENSG00000198106;ENSG00000284685;ENSG00000289080;ENSG00000289029;ENSG00000290677;ENSG00000291188;ENSG00000260442;ENSG00000290680	1.75288005784991e-07;3.78385683854886e-10;1.09985915068285e-07;NA;2.02071348229968e-10;5.51999995522039e-10;2.7221380911043e-11;NA;NA;0.880739807412085;0.73747718121186;0.742357707299006;0.672225717600676;0.254770962637057;0.00504973600836017;NA;NA;NA;NA;NA;NA;0.00706255016531944;NA	ENSG00000251417;ENSG00000260796;ENSG00000275807;ENSG00000261766;ENSG00000260853;ENSG00000260367;ENSG00000277999;ENSG00000260442	Yes	Yes	NA	No	Yes	No	Yes	No	No	No	No	Yes	No	No	No	No	No
317	AUH	HGNC:890	9	600529	ENSG00000148090	250950	3-METHYLGLUTACONIC ACIDURIA, TYPE I; MGCA1	AR	DDG2P_BrainCog;sysNDD;IDpanelRadboudumc;HPOmim_EPI;HPOmim_NDD	8	definitive	Definitive	9056;9057;9058;9059;9060;30079;30080;208151;214149;529797;619968;642421;850052;936309;1067674;1332813;1332814;1333620;1444539;1452715;1976807	ENST00000375731.9		339	Q13825	339	91213815	91361918	91361918-91361628;91356155-91356088;91355970-91355883;91325404-91325318;91298076-91297984;91296077-91296021;91220992-91220805;91217327-91217277;91216106-91216059;91214425-91213823	ENSG00000287212;ENSG00000235641;ENSG00000228216;ENSG00000273381;ENSG00000230537;ENSG00000260454;ENSG00000233081;ENSG00000229694;ENSG00000237422;ENSG00000289123	NA;0.00140653623894631;0.000248038094441456;0.000482767733394438;0.000528784047677357;0.00278529000750655;0.432195311520223;0.00141485395004709;0.0157794734867193;NA	ENSG00000235641;ENSG00000228216;ENSG00000273381;ENSG00000230537;ENSG00000260454;ENSG00000229694;ENSG00000237422	No	No	NA	No	No	No	Yes	No	No	Yes	Yes	Yes	Yes	Yes	Yes	Yes	Yes
318	AUTS2	HGNC:14262	7	607270	ENSG00000158321	615834	INTELLECTUAL DEVELOPMENTAL DISORDER, AUTOSOMAL DOMINANT 26; MRD26	AD	DDG2P_BrainCog;sysNDD;EPIpanelRadboudumc;IDpanelRadboudumc;HPOmim_ID;HPOmim_EPI;HPOmim_NDD	11	definitive	Definitive	133343;133344;219193;219194;224147;373078;372310;391589;489014;546070;559629;584456;620002;632598;666574;802324;807381;807382;827791;870583;984610;988722;1033782;1164019;1174542;1319752;1324010;1325531;1334416;1527875;1708260;1710136;1803783;1805683;2429100;2429962;2430359;2444256	ENST00000342771.10		1259	Q8WXX7	1259	69598296	70793506	69598475-69599962;69899286-69899498;70118132-70118233;70134536-70134571;70435752-70435781;70698569-70698620;70762870-70763341;70764752-70765005;70766114-70766334;70768024-70768068;70771549-70771644;70774028-70774099;70775357-70775386;70777103-70777174;70781615-70781756;70784942-70785019;70785955-70786038;70787209-70787431;70789748-70793506	ENSG00000226829;ENSG00000286466;ENSG00000236531;ENSG00000225718;ENSG00000233689;ENSG00000233423;ENSG00000225209;ENSG00000236839;ENSG00000234215;ENSG00000291153	NA;NA;NA;NA;NA;0.00160578531928805;NA;NA;0.979362244590179;NA	ENSG00000233423	Yes	Yes	0.727272727272727	Yes	No	No	No	No	No	Yes	No	Yes	No	No	No	Yes	Yes
319	AVPR2	HGNC:897	X	300538	ENSG00000126895	304800	Diabetes insipidus, nephrogenic, 1	XLR	sysNDD;IDpanelRadboudumc	3		Limited	10835;10836;10837;10838;10839;10840;10841;10842;10843;10844;10845;10846;10847;10848;10849;10850;10851;10852;10853;35744;204318;267269;374351;424624;438660;521815;585474;804120;974415;975078;975064;996110;998017;1203715	ENST00000646375.2		371	P30518	371	153902531	153907166	153904673-153904771;153904974-153905170;153905532-153906416;153906523-153907166	ENSG00000232725;ENSG00000273769;ENSG00000235802	0.784612294788587;NA;0.233047722046037	NA	No	No	NA	No	No	No	No	No	No	No	No	No	No	No	Yes	No	Yes
320	AVPR2	HGNC:897	X	300538	ENSG00000126895	300539	Nephrogenic syndrome of inappropriate antidiuresis	XL	sysNDD	1	NA	Limited	10849;10854;10855;35744;585474;1203715	ENST00000646375.2		371	P30518	371	153902531	153907166	153904673-153904771;153904974-153905170;153905532-153906416;153906523-153907166	ENSG00000232725;ENSG00000273769;ENSG00000235802	0.216201783357596;3.23343365759706e-07;0.243794603499443	ENSG00000273769	No	No	NA	No	No	No	No	No	No	No	No	Yes	No	No	Yes	No	No
321	B3GALNT2	HGNC:28596	1	610194	ENSG00000162885	615181	MUSCULAR DYSTROPHY-DYSTROGLYCANOPATHY (CONGENITAL WITH BRAIN AND EYE ANOMALIES), TYPE A, 11; MDDGA11	AR	DDG2P_BrainCog;sysNDD;IDpanelRadboudumc;HPOmim_ID;HPOmim_EPI;HPOmim_NDD	8	strong	Definitive	41934;41935;41936;41937;132979;132981;242531;473888;473882;522103;540919;540913;560963;578921;648191;646997;847124;839795;965147;1007494;1071482;1074962;1324016;1324021;1324031;1324035;1455909;1475007;1423697;1352899;1451522;1467731;1513293;1489400;1500600;1437368;1687389;2034759;2117097	ENST00000366600.8	NM_152490	500	Q8NCR0	500	235447190	235504452	235504452-235504141;235494828-235494681;235489268-235489168;235484515-235484322;235480149-235480054;235470960-235470850;235465714-235465636;235458786-235458603;235455684-235455559;235454315-235454156;235453146-235453090;235450340-235447190	ENSG00000285177;ENSG00000289114	NA;NA	NA	No	No	NA	No	Yes	No	No	No	No	Yes	Yes	No	No	No	No	No	No
322	B3GALT6	HGNC:17978	1	615291	ENSG00000176022	615349	EHLERS-DANLOS SYNDROME, SPONDYLODYSPLASTIC TYPE, 2; EDSSPD2	AR	sysNDD;IDpanelRadboudumc;HPOmim_ID;HPOmim_EPI;HPOmim_NDD	7	NA	Definitive	60484;60489;60491;60492;60494;427130;522415;986387;996067;996068;1498946;1035382;1067539;1313270;1323966;1452181;2151860	ENST00000379198.5	NM_080605	329	Q96L58	329	1232237	1235041	1232237-1235041	ENSG00000272438;ENSG00000230699;ENSG00000241180;ENSG00000223764;ENSG00000272512;ENSG00000224969;ENSG00000242590;ENSG00000237491;ENSG00000177757;ENSG00000288531;ENSG00000230368;ENSG00000273443;ENSG00000285812;ENSG00000223823;ENSG00000272141;ENSG00000205231;ENSG00000260179;ENSG00000230415;ENSG00000240731;ENSG00000225880;ENSG00000228794;ENSG00000290784;ENSG00000291156	NA;2.7620152204746e-45;2.14244725628377e-51;6.37892621765547e-29;NA;0.903778258632816;5.73636174037453e-40;0.000874885612329149;6.32055390843798e-07;NA;0.500095564497114;NA;NA;3.70816965008319e-10;NA;0.0649886330798881;NA;0.00158913523377574;0.388846218708632;0.334193612839199;1.66449604998578e-12;NA;NA	ENSG00000230699;ENSG00000241180;ENSG00000223764;ENSG00000242590;ENSG00000237491;ENSG00000177757;ENSG00000223823;ENSG00000230415;ENSG00000228794	No	No	NA	No	No	No	Yes	No	No	No	No	Yes	No	No	No	No	No
323	B3GALT6	HGNC:17978	1	615291	ENSG00000176022	271640	Spondyloepimetaphyseal dysplasia with joint laxity, type 1, with or without fractures	AR	sysNDD	2	NA	Definitive	60484;60486;60487;60488;60489;427130;522415;986387	ENST00000379198.5	NM_080605	329	Q96L58	329	1232237	1235041	1232237-1235041	ENSG00000272438;ENSG00000230699;ENSG00000241180;ENSG00000223764;ENSG00000272512;ENSG00000224969;ENSG00000242590;ENSG00000237491;ENSG00000177757;ENSG00000288531;ENSG00000230368;ENSG00000273443;ENSG00000285812;ENSG00000223823;ENSG00000272141;ENSG00000205231;ENSG00000260179;ENSG00000230415;ENSG00000240731;ENSG00000225880;ENSG00000228794;ENSG00000290784;ENSG00000291156	0.89932525589159;0.572175302606938;NA;0.819506891826146;0.927361157884108;0.453867734181352;NA;0.628116162638993;0.739568410647728;NA;0.498119866257702;0.0726333414840322;NA;0.598516235735538;0.118843065551325;0.852233461447835;0.723069918474103;0.572120608053625;0.67992342186343;0.770586435085026;0.377242433493629;NA;NA	NA	No	No	NA	No	No	No	Yes	No	No	No	No	No	No	No	No	No	No
324	B3GAT3	HGNC:923	11	606374	ENSG00000149541	245600	MULTIPLE JOINT DISLOCATIONS, SHORT STATURE, AND CRANIOFACIAL DYSMORPHISM WITH OR WITHOUT CONGENITAL HEART DEFECTS; JDSCD	AR	sysNDD;HPOmim_NDD	3	NA	Definitive	5613;30573;577885;978466;978467;1076368;1174609;1197663;1212504;1252005;1455919;1503077;2137125;1991628;1995805;1998893	ENST00000265471.10	NM_012200	335	O94766	335	62615296	62622154	62621986-62621866;62620671-62620497;62617347-62616987;62616796-62616506;62615799-62615296	ENSG00000255118;ENSG00000257058;ENSG00000254404;ENSG00000250659;ENSG00000255446;ENSG00000255126;ENSG00000267811;ENSG00000269176;ENSG00000269463;ENSG00000256690;ENSG00000254964;ENSG00000289194;ENSG00000289562	0.403452850432748;0.363775604844894;NA;NA;1.46282048633131e-05;NA;0.157827651329614;0.00047849700187575;0.00213366341198401;2.18501199778466e-06;NA;NA;NA	ENSG00000255446;ENSG00000269176;ENSG00000269463;ENSG00000256690	No	No	NA	No	Yes	No	No	No	No	No	No	Yes	No	No	No	No	No
325	B3GLCT	HGNC:20207	13	610308	ENSG00000187676	261540	PETERS-PLUS SYNDROME; PTRPLS	AR	sysNDD;IDpanelRadboudumc;HPOmim_ID;HPOmim_EPI;HPOmim_NDD	7	NA	Definitive	1264;1265;1267;1268;449340;1228388;1324051;1335808;1696069;2020769;2076573	ENST00000343307.5	NM_194318	498	Q6Y288	498	31199975	31332276	31199975-31200154;31215051-31215100;31222952-31222991;31229185-31229294;31247023-31247099;31247855-31247966;31260946-31261082;31269214-31269277;31274509-31274628;31276702-31276771;31284648-31284761;31286720-31286819;31317566-31317685;31323751-31323895;31329501-31332276	ENSG00000278305;ENSG00000289381;ENSG00000290234	NA;NA;NA	NA	No	No	NA	No	No	No	No	No	No	Yes	Yes	No	No	Yes	Yes	No	Yes
326	B4GALNT1	HGNC:4117	12	601873	ENSG00000135454	609195	Spastic paraplegia 26, autosomal recessive	AR	sysNDD;IDpanelRadboudumc	4	NA	Definitive	60523;60524;60525;60526;60527;839034;947526;989144;989143	ENST00000341156.9	NM_001478	533	Q00973	533	57623409	57633239	57633201-57632772;57632133-57631915;57631364-57631200;57631086-57630980;57630518-57630478;57630332-57630152;57629146-57629048;57628903-57628713;57628262-57628122;57627858-57627618;57626961-57623409	ENSG00000276727;ENSG00000259125;ENSG00000258001;ENSG00000287200;ENSG00000224713;ENSG00000257342;ENSG00000255737;ENSG00000287715	1.33162177089709e-05;0.012817801216385;0.902266025519745;NA;2.81202003336075e-06;NA;1.99092197710897e-05;NA	ENSG00000276727;ENSG00000259125;ENSG00000224713;ENSG00000255737	No	No	NA	No	Yes	No	No	No	No	No	No	Yes	No	Yes	No	Yes	Yes
327	B4GALT7	HGNC:930	5	604327	ENSG00000027847	130070	EHLERS-DANLOS SYNDROME, SPONDYLODYSPLASTIC TYPE, 1; EDSSPD1	AR	sysNDD;IDpanelRadboudumc;HPOmim_NDD	5	NA	Definitive	5613;253108;253109;282261	ENST00000029410.10	NM_007255	327	Q9UBV7	327	177600132	177610330	177600132-177600260;177604179-177604541;177607302-177607527;177608539-177608622;177608910-177609014;177609540-177610330	ENSG00000247679;ENSG00000249849;ENSG00000249109;ENSG00000248943;ENSG00000249186;ENSG00000250101;ENSG00000249684;ENSG00000280207;ENSG00000289726;ENSG00000204677;ENSG00000291113;ENSG00000291283;ENSG00000290968	0.00992319495011693;0.016080953982019;0.00647902813846361;NA;NA;0.0172796021218509;0.023220725081303;0.0204079292349709;NA;0.0105959402662043;NA;NA;NA	ENSG00000247679;ENSG00000249849;ENSG00000249109;ENSG00000250101;ENSG00000249684;ENSG00000280207;ENSG00000204677	No	No	NA	No	Yes	No	No	No	No	No	No	Yes	No	No	No	No	No
328	B4GAT1	HGNC:15685	11	605517	ENSG00000174684	615287	MUSCULAR DYSTROPHY-DYSTROGLYCANOPATHY (CONGENITAL WITH BRAIN AND EYE ANOMALIES), TYPE A, 13; MDDGA13	AR	sysNDD;IDpanelRadboudumc;HPOmim_ID;HPOmim_EPI;HPOmim_NDD	6	NA	Limited	183334;1252009;1709842	ENST00000311181.5	NM_006876	415	O43505	415	66345374	66347629	66347629-66346490;66346240-66345374	ENSG00000254458;ENSG00000254756;ENSG00000255468;ENSG00000286688;ENSG00000250105;ENSG00000287934;ENSG00000254510;ENSG00000289560;ENSG00000255517	0.153104798865188;0.250030504088562;0.0861309503671172;NA;0.127104933937648;NA;0.00745339346754511;NA;0.236108800546995	ENSG00000254510	No	No	NA	No	No	No	No	No	No	No	No	Yes	No	No	Yes	No	Yes
329	B9D1	HGNC:24123	17	614144	ENSG00000108641	614209	MECKEL SYNDROME 9	AR	DDG2P_BrainCog	1	strong	NA	31102;31103;1687049	ENST00000261499.11	NM_015681	204	Q9UPM9	204	19334308	19378193	19362723-19362507;19360388-19360320;19357951-19357840;19347880-19347784;19347331-19347269;19343857-19343790;19343461-19343175	ENSG00000262769;ENSG00000264932;ENSG00000262681;ENSG00000264785;ENSG00000236022;ENSG00000281856;ENSG00000235397;ENSG00000286799;ENSG00000287196;ENSG00000265126;ENSG00000235979;ENSG00000227078;ENSG00000231477;ENSG00000290454;ENSG00000290544	NA;NA;NA;NA;0.930441647521484;NA;0.232217140598269;NA;NA;NA;0.0114162661789837;0.00247403973576692;0.789845089770269;NA;NA	ENSG00000235979;ENSG00000227078	No	No	NA	No	Yes	No	No	No	No	No	No	Yes	No	No	No	No	No
330	B9D1	HGNC:24123	17	614144	ENSG00000108641	617120	JOUBERT SYNDROME 27; JBTS27	AR	sysNDD;IDpanelRadboudumc;HPOmim_ID;HPOmim_EPI;HPOmim_NDD	7	NA	Definitive	217555;254680;376895;663790;1064604;1687049	ENST00000261499.11	NM_015681	204	Q9UPM9	204	19334308	19378193	19362723-19362507;19360388-19360320;19357951-19357840;19347880-19347784;19347331-19347269;19343857-19343790;19343461-19343175	ENSG00000262769;ENSG00000264932;ENSG00000262681;ENSG00000264785;ENSG00000236022;ENSG00000281856;ENSG00000235397;ENSG00000286799;ENSG00000287196;ENSG00000265126;ENSG00000235979;ENSG00000227078;ENSG00000231477;ENSG00000290454;ENSG00000290544	0.760074250016043;0.736092404064406;2.27826536425491e-06;NA;NA;NA;0.106709072238122;NA;NA;0.416891654959447;0.443528197379659;0.446286005321299;0.390687245030835;NA;NA	ENSG00000262681	No	No	NA	No	Yes	No	No	No	No	No	No	Yes	No	No	No	No	No
331	B9D2	HGNC:28636	19	611951	ENSG00000123810	614175	?Meckel syndrome 10	AR	sysNDD;IDpanelRadboudumc	3	NA	Limited	30931;684427;812149	ENST00000243578.8	NM_030578	175	Q9BPU9	175	41354417	41364165	41364149-41363958;41363523-41363432;41358022-41357897;41355013-41354417	ENSG00000269353;ENSG00000269652;ENSG00000286177;ENSG00000277744;ENSG00000268987;ENSG00000268475;ENSG00000268355;ENSG00000268027;ENSG00000268833;ENSG00000278239;ENSG00000267107;ENSG00000290611;ENSG00000291083;ENSG00000289298;ENSG00000270164;ENSG00000291001	NA;0.646414294463725;NA;0.300892543871759;NA;NA;0.498096913956633;0.46037903151385;NA;NA;0.6263485121689;NA;NA;NA;0.419419191850549;NA	NA	No	No	NA	No	Yes	Yes	No	No	No	No	No	No	No	No	Yes	No	Yes
332	BAP1	HGNC:950	3	603089	ENSG00000163930	619762	Kury-Isidor syndrome	AD	sysNDD	2	NA	Definitive	1064792;1173077;2429331	ENST00000460680.6		729	Q92560	729	52401008	52410008	52410008-52409842;52409743-52409714;52409608-52409554;52408606-52408474;52408077-52407958;52407460-52407399;52407316-52407174;52406907-52406829;52406376-52406253;52405912-52405765;52405294-52405110;52404586-52404453;52403894-52403416;52403298-52403138;52402871-52402779;52402674-52402602;52402421-52401008	ENSG00000285685;ENSG00000286419;ENSG00000242797;ENSG00000243224	NA;NA;0.496188464584835;0.939752148425092	NA	Yes	Yes	0	No	No	No	No	No	No	No	No	No	No	No	Yes	No	No
333	BAZ1A	HGNC:960	14	605680	ENSG00000198604	NA	intellectual disability	AD	sysNDD	1	NA	Limited		ENST00000360310.6		1556	Q9NRL2	1556	34752731	34875647	34875360-34875138;34874662-34874492;34862322-34862044;34826156-34826013;34811036-34810935;34807538-34807451;34802988-34802854;34801193-34801094;34800390-34800224;34795765-34795670;34794887-34794749;34792921-34792775;34786221-34786126;34786001-34785777;34783927-34783762;34783232-34783119;34780310-34780186;34776515-34775919;34774490-34774327;34773726-34773572;34771659-34771511;34765268-34765021;347…	ENSG00000259135;ENSG00000258860;ENSG00000259017;ENSG00000258738	NA;NA;0.0984807923646754;0.00103832427641716	ENSG00000258738	Yes	Yes	NA	No	Yes	Yes	Yes	No	No	No	No	Yes	No	No	No	No	No
334	BAZ1B	HGNC:961	7	605681	ENSG00000009954	NA	intellectual disability	AD	sysNDD	1	NA	Limited		ENST00000339594.9	NM_032408	1483	Q9UIG0	1483	73440406	73522293	73522293-73521827;73510852-73510736;73508471-73508327;73498698-73498497;73492921-73492800;73489391-73489194;73478569-73476868;73470483-73470345;73469650-73469517;73466401-73466296;73465537-73465439;73463099-73462922;73459718-73459536;73450994-73450847;73449689-73449542;73447379-73447264;73444129-73443984;73442828-73442725;73442553-73442181;73441693-73440406	ENSG00000261467;ENSG00000273069;ENSG00000232729;ENSG00000274080;ENSG00000287815;ENSG00000232415;ENSG00000290839	0.923377347455357;0.00217113575998307;0.000912505799557601;3.44565425191977e-05;NA;0.678019086561191;NA	ENSG00000273069;ENSG00000232729;ENSG00000274080	Yes	Yes	NA	No	No	Yes	No	No	No	No	No	Yes	No	No	No	No	No
335	BAZ2B	HGNC:963	2	605683	ENSG00000123636	NA	intellectual disability	AD	sysNDD;IDpanelRadboudumc	3	NA	Limited		ENST00000392783.7		2168	Q9UIF8	2168	159318979	159616569	159616548-159616242;159555865-159555823;159478721-159478575;159453801-159453613;159448409-159448242;159446975-159446782;159439212-159439009;159438695-159438303;159433363-159432757;159431156-159430863;159429260-159429200;159428419-159428311;159428042-159427941;159412545-159412335;159405114-159405022;159404910-159404849;159400664-159400599;159398894-159398829;159397389-159397345;159395834-159395769…	ENSG00000287091;ENSG00000286621;ENSG00000223642;ENSG00000226266;ENSG00000224152	NA;NA;0.00188062968665511;3.54070331157149e-07;0.0374297252144973	ENSG00000223642;ENSG00000226266;ENSG00000224152	Yes	Yes	NA	No	No	No	Yes	No	No	No	No	Yes	No	No	No	No	No
336	BBIP1	HGNC:28093	10	613605	ENSG00000214413	615995	?Bardet-Biedl syndrome 18	AR	sysNDD	1	NA	Limited	126379	ENST00000448814.7	NM_001195304	92	A8MTZ0	92	110898730	110919201	110919180-110919121;110918213-110918121;110901612-110901538;110900526-110898730	ENSG00000232470;ENSG00000278601;ENSG00000270589;ENSG00000203497;ENSG00000289954	1.26923922415684e-05;1.49479158134011e-05;1.97239408716696e-05;0.0422549649342182;NA	ENSG00000232470;ENSG00000278601;ENSG00000270589;ENSG00000203497	No	No	NA	No	Yes	Yes	No	No	No	No	No	Yes	No	No	No	No	No
337	BBS1	HGNC:966	11	209901	ENSG00000174483	209900	Bardet-Biedl syndrome 1	AR	DDG2P_BrainCog;sysNDD;IDpanelRadboudumc;HPOmim_ID;HPOmim_NDD	8	definitive	Definitive	1328;12144;12145;12146;12147;21707;35753;126379;126380;126381;188752;188983;193740;217432;217433;241521;371141;370386;370462;371100;370389;370228;371003;370456;370225;371517;370358;371274;370919;370653;370281;370496;370965;371133;371262;412287;412283;412285;434481;444259;522272;522419;531824;551439;557428;558724;552575;552356;558603;551887;553567;553325;556015;555614;553542;556565;554520;555491;5…	ENST00000318312.12		593	Q8NFJ9	593	66510606	66533613	66510635-66510706;66511013-66511089;66511205-66511239;66514406-66514678;66515540-66515586;66515693-66515731;66515861-66515933;66519617-66519748;66521270-66521376;66523456-66523576;66523724-66523882;66526123-66526192;66526649-66526807;66529819-66529952;66530894-66531028;66531656-66531742;66531951-66533598	ENSG00000254458;ENSG00000254756;ENSG00000255468;ENSG00000286688;ENSG00000250105;ENSG00000287934;ENSG00000254510;ENSG00000289560;ENSG00000255517	0.000197382929041399;0.00103611267944371;3.64130679207089e-05;NA;0.000103601373790342;NA;2.52992367640378e-06;NA;0.0037129348721349	ENSG00000254458;ENSG00000254756;ENSG00000255468;ENSG00000250105;ENSG00000254510;ENSG00000255517	No	No	NA	No	Yes	No	Yes	Yes	Yes	Yes	Yes	Yes	No	No	No	Yes	Yes
338	BBS10	HGNC:26291	12	610148	ENSG00000179941	615987	Bardet-Biedl syndrome 10	AR	DDG2P_BrainCog;sysNDD;IDpanelRadboudumc	6	definitive	Definitive	1331;30817;30818;68063;166723;188992;189107;188943;188941;189071;195379;216123;216124;217438;217440;217439;225010;266102;283884;288255;370612;370772;371499;370664;371134;370368;370512;371290;371354;370605;370624;371089;370877;371326;370142;370771;371651;370109;370703;371142;370911;406221;417949;423236;432013;432908;434487;434488;438154;488381;496471;521411;551976;551979;550352;552465;550777;55359…	ENST00000650064.2	NM_024685	723	Q8TAM1	723	76344474	76348415	76348415-76348162;76347787-76344474	ENSG00000257219;ENSG00000287030;ENSG00000257526	0.0943852464701802;NA;0.830055690417218	NA	No	No	NA	No	No	No	Yes	No	No	No	No	No	No	No	No	No	No
339	BBS12	HGNC:26648	4	610683	ENSG00000181004	615989	Bardet-Biedl syndrome 12	AR	DDG2P_BrainCog;sysNDD;IDpanelRadboudumc	6	definitive	Definitive	1147;1148;1149;1150;1151;220303;281596;347502;347497;347505;371339;434491;434492;444641;462963;531820;554330;550788;550609;551815;556158;555305;555890;555505;556835;558010;554604;556380;557007;552893;558579;555873;550298;553411;555788;558497;557758;555983;550386;553671;572304;585191;585192;585190;627533;866376;866623;974416;1075926;1069707;1073016;1071069;1179065;1323970;1324316;2435112	ENST00000314218.8	NM_152618	710	Q6ZW61	710	122732702	122744942	122732704-122732884;122741883-122744939		NA	NA	No	No	NA	No	No	No	No	No	No	No	No	No	No	No	No	No	No
340	BBS2	HGNC:967	16	606151	ENSG00000125124	615981	BARDET-BIEDL SYNDROME 2; BBS2	AR	DDG2P_BrainCog;IDpanelRadboudumc;HPOmim_ID;HPOmim_NDD	6	definitive	NA	4568;4569;4570;4571;4572;4573;4578;4579;4580;4583;4584;30550;35754;35755;208564;209042;209043;217434;284737;285263;370943;496478;557254;552850;556737;552231;550801;552531;551904;551880;554529;554565;553335;553353;557062;555022;553927;555474;558537;550489;551008;556778;552219;553071;554001;557486;557300;557198;550906;558443;557954;552136;633078;635048;648475;803258;813999;854709;917922;943913;9840…	ENST00000245157.11	NM_031885	721	Q9BXC9	721	56465640	56582667	56520024-56519746;56514680-56514453;56511284-56511159;56510921-56510859;56510034-56509957;56506224-56506120;56506036-56505950;56502808-56502673;56502456-56502317;56501497-56501353;56501025-56500854;56499907-56499778;56498568-56498437;56497880-56497743;56497079-56496967;56485738-56485590;56484867-56484385	ENSG00000260345;ENSG00000260823;ENSG00000259923;ENSG00000259827;ENSG00000260621;ENSG00000261270;ENSG00000261114;ENSG00000260145;ENSG00000260148;ENSG00000285979;ENSG00000276663;ENSG00000260038;ENSG00000261302;ENSG00000290662;ENSG00000290663;ENSG00000291095;ENSG00000291105	NA;NA;NA;NA;NA;0.494785758389703;0.618392965717595;NA;NA;NA;0.470246455772098;0.955378634348141;0.0600919316401713;NA;NA;NA;NA	NA	No	No	NA	No	Yes	No	No	No	No	Yes	Yes	No	No	No	No	No	No
341	BBS4	HGNC:969	15	600374	ENSG00000140463	615982	Bardet-Biedl syndrome 4	AR	DDG2P_BrainCog;sysNDD;IDpanelRadboudumc	6	definitive	Definitive	9145;9146;9147;9148;143161;217435;236484;266087;397593;684433;800967;841735;886465;931609;1067554;1075982;1172704;1179106;1179101;1209985;1324345;1700584;2137734;2436750;2436778	ENST00000268057.9	NM_033028	519	Q96RK4	519	72686179	72738475	72686207-72686251;72695177-72695228;72709700-72709779;72712244-72712307;72715291-72715402;72716778-72716850;72722794-72722847;72724528-72724655;72727940-72727994;72729616-72729684;72731305-72731457;72731555-72731726;72735113-72735182;72735825-72735966;72736762-72736963;72737478-72738473	ENSG00000261460;ENSG00000260534;ENSG00000259783;ENSG00000260672;ENSG00000261187;ENSG00000261423;ENSG00000260339	0.00256929726997586;NA;0.0725896219231723;0.00433064419462869;0.0110383605926479;0.00374476379285323;0.960890597718551	ENSG00000261460;ENSG00000260672;ENSG00000261187;ENSG00000261423	No	No	NA	No	Yes	Yes	No	Yes	No	Yes	Yes	Yes	No	No	No	No	No
342	BBS5	HGNC:970	2	603650	ENSG00000163093	615983	Bardet-Biedl syndrome 5	AR	DDG2P_BrainCog;sysNDD;IDpanelRadboudumc	6	definitive	Definitive	6157;6158;6160;6161;6162;434496;531823;560430;560431;569727;635028;812118;812227;956784;1033147;1056120;1072279;1210083;1333315;1679817;1685564;1878589	ENST00000295240.8	NM_152384	341	Q8N3I7	341	169479480	169506655	169479494-169479612;169482251-169482333;169487069-169487134;169487806-169487855;169487987-169488114;169492874-169493009;169493741-169493836;169497627-169497689;169499486-169499620;169503095-169503178;169504303-169504326;169504481-169506655	ENSG00000231898;ENSG00000213981;ENSG00000222033;ENSG00000235934;ENSG00000286611;ENSG00000286115;ENSG00000234350	NA;0.301434272323433;0.588919581046451;0.150829155716542;NA;NA;0.0324559108538088	ENSG00000234350	No	No	NA	No	No	No	No	No	No	Yes	No	Yes	No	No	No	No	No
343	BBS7	HGNC:18758	4	607590	ENSG00000138686	615984	Bardet-Biedl syndrome 7	AR	DDG2P_BrainCog;sysNDD;IDpanelRadboudumc	6	definitive	Definitive	3015;3016;3017;30680;162088;166738;216138;217436;281626;285609;375301;522733;522666;631936;804446;812119;838417;866308;915420;917923;917924;937093;960839;982871;988241;1687580	ENST00000264499.9		715	Q8IWZ6	715	121824329	121870487	121870474-121870278;121868046-121867981;121863279-121863217;121861679-121861504;121859178-121858992;121855561-121855489;121854820-121854704;121853086-121852956;121848928-121848844;121847506-121847404;121845696-121845504;121844001-121843927;121839696-121839631;121835283-121835144;121833395-121833231;121828728-121828619;121828505-121828402;121828269-121828146;121825993-121824329	ENSG00000250344;ENSG00000249409;ENSG00000226757;ENSG00000250938	NA;NA;0.667804779584493;0.0132694290626456	ENSG00000250938	No	No	NA	No	No	Yes	Yes	No	No	Yes	Yes	Yes	No	No	No	No	No
344	BBS9	HGNC:30000	7	607968	ENSG00000122507	615986	BARDET-BIEDL SYNDROME 9; BBS9	AR	DDG2P_BrainCog;sysNDD;IDpanelRadboudumc;HPOmim_ID;HPOmim_NDD	8	definitive	Definitive	2656;2657;2658;2659;2660;2661;2662;31623;216145;217437;265771;265988;412264;462970;523079;632504;800929;975060;983094;983105;1073367;1074830;1074680;1175009;1342593;1344653;1685565;2413186	ENST00000242067.11		887	Q3SYG4	887	33109557	33877180	33129564-33130041;33146242-33146364;33152701-33152851;33155638-33155702;33177478-33177591;33257236-33257410;33264290-33264374;33273012-33273195;33273827-33273956;33336441-33336622;33340897-33340973;33344581-33344634;33349068-33349170;33351219-33351323;33352859-33352873;33357855-33357995;33367767-33367862;33383666-33383838;33387992-33388144;33505463-33505645;33533954-33534176;33604865-33604975;336…	ENSG00000273014;ENSG00000281332;ENSG00000272905;ENSG00000291146	0.000180439311950073;0.014535028210973;0.0327781726238529;NA	ENSG00000273014;ENSG00000281332;ENSG00000272905	No	No	NA	No	Yes	No	No	No	No	Yes	Yes	Yes	No	No	No	No	No
345	BCAP31	HGNC:16695	X	300398	ENSG00000185825	300475	DEAFNESS, DYSTONIA, AND CEREBRAL HYPOMYELINATION; DDCH	XLR	DDG2P_BrainCog;IDpanelRadboudumc;HPOmim_ID;HPOmim_EPI;HPOmim_NDD;sysNDD	9	definitive	Definitive	68444;68445;68446;374401;419708;488474;804102	ENST00000345046.12	NM_005745	246	P51572	246	153700492	153724565	153724387-153724334;153723288-153723153;153720972-153720872;153715689-153715542;153704094-153703959;153703058-153702935;153702107-153702007;153700975-153700492		NA	NA	No	No	NA	No	No	Yes	No	Yes	No	No	No	No	No	Yes	Yes	Yes	Yes
346	BCAS3	HGNC:14347	17	607470	ENSG00000141376	619641	HENGEL-MAROOFIAN-SCHOLS SYNDROME; HEMARS	AR	sysNDD;IDpanelRadboudumc;HPOmim_ID;HPOmim_EPI;HPOmim_NDD	7	NA	Definitive	993267;993268;993269;993270;993271;1687612	ENST00000407086.8	NM_017679	913	Q9H6U6	928	60677453	61392838	60677851-60677914;60679453-60679540;60683982-60684036;60689686-60689761;60709219-60709325;60747198-60747279;60808004-60808076;60868576-60868683;60874662-60874738;60889695-60889771;60902620-60902703;60910532-60910702;60924407-60924500;60947219-60947352;60989971-60990235;61015751-61015901;61034666-61034790;61037889-61038054;61040792-61040892;61074920-61075020;61078333-61078529;61084467-61084564;613…	ENSG00000267131;ENSG00000267207;ENSG00000266934;ENSG00000267449;ENSG00000286997;ENSG00000267137;ENSG00000273982;ENSG00000187013;ENSG00000267280;ENSG00000289926	0.569019000561541;0.311706276120534;0.00863443626484957;NA;NA;NA;NA;0.292315913772048;0.606218859183492;NA	ENSG00000266934	No	No	NA	No	Yes	No	No	No	No	No	No	Yes	No	Yes	Yes	Yes	Yes
347	BCAT2	HGNC:977	19	113530	ENSG00000105552	NA	intellectual disability	AR	sysNDD	1	NA	Limited		ENST00000316273.11		392	O15382	392	48795062	48811029	48811029-48810984;48807074-48807000;48806717-48806517;48800297-48800187;48800100-48799981;48799838-48799675;48797333-48797191;48797022-48796937;48796718-48796578;48796502-48796428;48795464-48795064	ENSG00000235191;ENSG00000260366;ENSG00000267898;ENSG00000286024	2.41681842109547e-08;3.21913490957534e-08;0.365952140605051;NA	ENSG00000235191;ENSG00000260366	No	No	NA	No	No	No	No	No	No	No	No	Yes	No	No	No	No	No
348	BCHE	HGNC:983	3	177400	ENSG00000114200	617936	Butyrylcholinesterase deficiency	AR	sysNDD	1	NA	Limited	13215;13216;13218;13219;13220;13226;13227;13228;210585;225301;225302;344097;370447;370446;371275;370431;371367;371014;371460;371372;370388;370302;371431;370346;370364;371455;370179;370854;371356;370518;370709;371104;370809;371648;551540;555018;550130;551265;554455;555805;558107;552544;552857;555346;551943;551274;550242;550337;551225;594478;1323972;1323974;1324370;1324374;1677196;2437005;2437111	ENST00000264381.8		602	P06276	602	165772904	165837462	165837423-165837314;165831041-165829517;165786311-165786145;165773506-165772904	ENSG00000244321;ENSG00000240033;ENSG00000241669;ENSG00000244128	NA;0.164064659538428;NA;0.165357586804888	NA	No	No	NA	No	Yes	No	No	No	No	No	Yes	No	No	No	No	No	No
349	BCKDHA	HGNC:986	19	608348	ENSG00000248098	248600	MAPLE SYRUP URINE DISEASE	AR	DDG2P_BrainCog;sysNDD;IDpanelRadboudumc	6	definitive	Definitive	100009;2377;2378;2379;2380;2381;11937;11943;11946;11950;65770;65771;93335;93336;93342;93344;93349;93351;93352;93354;93356;93365;93367;93370;93371;93372;93375;93376;93377;93378;93381;93385;93991;93994;94003;94007;94009;94015;94016;94017;96562;96563;96564;96568;96576;96578;96579;96583;96586;96587;96590;96591;96592;96593;96595;96598;96599;96602;96607;96608;96609;96611;96615;96616;96618;96621;96622;1…	ENST00000269980.7	NM_000709	445	P12694	445	41397808	41425002	41397818-41397935;41410637-41410816;41410923-41411009;41414049-41414157;41419135-41419296;41422164-41422370;41422629-41422770;41422998-41423169;41424438-41425002	ENSG00000269353;ENSG00000269652;ENSG00000286177;ENSG00000277744;ENSG00000268987;ENSG00000268475;ENSG00000268355;ENSG00000268027;ENSG00000268833;ENSG00000278239;ENSG00000267107;ENSG00000290611;ENSG00000291083;ENSG00000289298;ENSG00000270164;ENSG00000291001	NA;0.712746376904531;NA;0.322194424720565;NA;NA;0.310803620892594;0.24813523664057;NA;NA;0.0952452333859978;NA;NA;NA;0.210657750037569;NA	NA	No	No	NA	No	No	No	No	Yes	Yes	Yes	Yes	No	No	No	Yes	No	Yes
350	BCKDHB	HGNC:987	6	248611	ENSG00000083123	248600	MAPLE SYRUP URINE DISEASE	AR	DDG2P_BrainCog;sysNDD;IDpanelRadboudumc	6	definitive	Definitive	100009;2377;2378;2379;2380;2381;11937;11943;11946;11950;65770;65771;93335;93336;93342;93344;93349;93351;93352;93354;93356;93365;93367;93370;93371;93372;93375;93376;93377;93378;93381;93385;93991;93994;94003;94007;94009;94015;94016;94017;96562;96563;96564;96568;96576;96578;96579;96583;96586;96587;96590;96591;96592;96593;96595;96598;96599;96602;96607;96608;96609;96611;96615;96616;96618;96621;96622;1…	ENST00000320393.9	NM_000056	392	P21953	392	80106647	80346270	80106671-80106889;80127547-80127624;80129161-80129229;80167678-80167811;80168875-80169030;80171282-80171390;80200934-80201031;80203102-80203212;80273135-80273221;80343664-80346270	ENSG00000287816;ENSG00000233967;ENSG00000224995;ENSG00000226089;ENSG00000277797;ENSG00000232031;ENSG00000260574;ENSG00000272129;ENSG00000288071;ENSG00000260645;ENSG00000226453	NA;0.0881671243602069;NA;NA;NA;NA;NA;0.571953972956717;NA;0.414042037174103;0.0133768206210193	ENSG00000226453	No	No	NA	No	Yes	No	Yes	Yes	Yes	Yes	Yes	Yes	No	No	Yes	No	Yes
351	BCKDK	HGNC:16902	16	614901	ENSG00000103507	614923	Branched-chain keto acid dehydrogenase kinase deficiency	AR	sysNDD;IDpanelRadboudumc	4	NA	Definitive	39743;39744;39745;434505;1285549;1697225	ENST00000219794.11	NM_005881	412	O14874	412	31106107	31112791	31108386-31108479;31109047-31109418;31109511-31109579;31109673-31109783;31110077-31110124;31110205-31110324;31110401-31110499;31110688-31110761;31111091-31111219;31111300-31111389;31111869-31112027;31112121-31112791	ENSG00000261487;ENSG00000275263;ENSG00000260911;ENSG00000232748;ENSG00000261124;ENSG00000262766;ENSG00000278133;ENSG00000261385;ENSG00000260304;ENSG00000260060;ENSG00000261359;ENSG00000260757;ENSG00000277543;ENSG00000261474;ENSG00000260267;ENSG00000260740;ENSG00000289930	NA;5.59794865666102e-07;0.23066433164282;2.45608695738334e-05;8.83347803086856e-06;7.97695922055296e-05;1.25011929769706e-05;NA;2.91344943543184e-05;0.000489435941368281;NA;0.590771430398968;0.000411455944573537;0.000317617782727946;0.000106986206855808;0.000928458767842079;NA	ENSG00000275263;ENSG00000232748;ENSG00000261124;ENSG00000262766;ENSG00000278133;ENSG00000260304;ENSG00000260060;ENSG00000277543;ENSG00000261474;ENSG00000260267;ENSG00000260740	No	No	NA	No	Yes	No	No	No	No	Yes	No	Yes	No	No	Yes	No	Yes
352	BCL11A	HGNC:13221	2	606557	ENSG00000119866	617101	INTELLECTUAL DEVELOPMENTAL DISORDER WITH PERSISTENCE OF FETAL HEMOGLOBIN	AD	DDG2P_BrainCog;sysNDD;IDpanelRadboudumc;HPOmim_ID;HPOmim_NDD	8	definitive	Definitive	253300;253301;253302;253304;253305;426886;503758;521857;559890;632585;632586;834057;976351;988747;1251950;1297023;1301373;1334760;1342337;1679411;1687104;1698869;1709212;1709732;1804108	ENST00000642384.2	NM_022893	835	Q9H165	835	60450520	60554467	60553654-60553216;60546300-60545971;60468833-60468732;60462424-60457194	ENSG00000233953;ENSG00000231815;ENSG00000271955;ENSG00000286604;ENSG00000285611;ENSG00000287640;ENSG00000233891;ENSG00000222030;ENSG00000285673;ENSG00000228590;ENSG00000233723	NA;NA;NA;NA;NA;NA;NA;7.2553646874068e-05;NA;NA;0.000491162752398306	ENSG00000222030;ENSG00000233723	Yes	Yes	0.206896551724138	Yes	Yes	No	Yes	No	No	No	No	Yes	No	No	No	No	No
353	BCL11B	HGNC:13222	14	606558	ENSG00000127152	618092	INTELLECTUAL DEVELOPMENTAL DISORDER WITH SPEECH DELAY, DYSMORPHIC FACIES, AND T-CELL ABNORMALITIES; IDDSFTA	AD	sysNDD;IDpanelRadboudumc;HPOmim_ID;HPOmim_EPI;HPOmim_NDD	7	NA	Definitive	560174;560175;560176;560177;560178;807549;807550;976002;976734;988777;995958;1029134;1164020;1184138;1292046;1292051;1698957;1703240;1801832;1804030;1804880;1806467;2442366	ENST00000357195.8	NM_138576	894	Q9C0K0	894	99169287	99272197	99272197-99271161;99257839-99257471;99231557-99231345;99176195-99169287	ENSG00000197176;ENSG00000287501;ENSG00000258379;ENSG00000258869;ENSG00000258795;ENSG00000176605;ENSG00000237342;ENSG00000259119;ENSG00000287350;ENSG00000258979;ENSG00000287772;ENSG00000288034;ENSG00000259026;ENSG00000258393;ENSG00000259110;ENSG00000258511;ENSG00000246223;ENSG00000287991;ENSG00000229402;ENSG00000235785;ENSG00000258383;ENSG00000259097;ENSG00000246084;ENSG00000289137;ENSG00000258702…	1.25884250549936e-54;NA;0.726224987063709;0.815203721905246;0.778383438288826;0.576528662037646;0.532418831000857;0.895105331936786;NA;0.000193678128595975;NA;NA;3.42664729062108e-05;0.965420321930987;1.58690100660126e-10;0.000781364057854502;0.350576488451763;NA;9.14421101335949e-08;0.000741912062527711;0.320065517521857;0.599590381849451;5.03839347628553e-07;NA;0.000519010021034268;NA	ENSG00000197176;ENSG00000258979;ENSG00000259026;ENSG00000259110;ENSG00000258511;ENSG00000229402;ENSG00000235785;ENSG00000246084;ENSG00000258702	Yes	Yes	0.0625	No	No	No	Yes	No	No	No	No	Yes	No	No	No	Yes	Yes
354	BCL11B	HGNC:13222	14	606558	ENSG00000127152	617237	IMMUNODEFICIENCY 49; IMD49	AD	sysNDD;IDpanelRadboudumc;HPOmim_ID;HPOmim_EPI;HPOmim_NDD	7	NA	Definitive	254673	ENST00000357195.8	NM_138576	894	Q9C0K0	894	99169287	99272197	99272197-99271161;99257839-99257471;99231557-99231345;99176195-99169287	ENSG00000197176;ENSG00000287501;ENSG00000258379;ENSG00000258869;ENSG00000258795;ENSG00000176605;ENSG00000237342;ENSG00000259119;ENSG00000287350;ENSG00000258979;ENSG00000287772;ENSG00000288034;ENSG00000259026;ENSG00000258393;ENSG00000259110;ENSG00000258511;ENSG00000246223;ENSG00000287991;ENSG00000229402;ENSG00000235785;ENSG00000258383;ENSG00000259097;ENSG00000246084;ENSG00000289137;ENSG00000258702…	NA;NA;NA;NA;NA;NA;NA;NA;NA;4.89309111916525e-06;NA;NA;0.000150875754399494;NA;0.000252252055612183;NA;0.162249253831506;NA;NA;0.0101938143561871;NA;NA;5.81664492670646e-08;NA;0.000626033444651851;NA	ENSG00000258979;ENSG00000259026;ENSG00000259110;ENSG00000235785;ENSG00000246084;ENSG00000258702	Yes	Yes	0.0625	No	No	No	Yes	No	No	No	No	Yes	No	No	Yes	Yes	Yes
355	BCOR	HGNC:20893	X	300485	ENSG00000183337	300166	MICROPHTHALMIA, SYNDROMIC 2; MCOPS2	XLD	DDG2P_BrainCog;IDpanelRadboudumc;HPOmim_ID;HPOmim_EPI;HPOmim_NDD;sysNDD	9	definitive	Definitive	10911;10912;10913;10914;10915;10917;10919;180243;180244;180245;210518;216894;417570;438284;448990;465158;465159;522683;623154;655742;642113;644876;639148;657302;643718;828123;852389;850635;858540;954715;958549;954289;976181;989349;1073665;1070040;1184476;1299663;1324437;1324440;1676781;1679317;1687617;1801366;1805189;2152340;1992413;2094186;2109251;2101830;2441687;2444306	ENST00000378444.9	NM_017745	1755	Q6W2J9	1755	40049815	40177329	40097958-40097215;40077969-40077844;40076532-40076454;40075180-40072349;40071690-40071637;40071159-40070973;40064599-40064336;40063952-40063608;40063071-40062746;40062393-40062139;40057321-40057155;40055513-40055368;40054333-40054256;40054042-40053886;40052400-40051251	ENSG00000234191;ENSG00000235304;ENSG00000236747;ENSG00000235806;ENSG00000287729;ENSG00000238123;ENSG00000261435;ENSG00000285709;ENSG00000223486;ENSG00000236393;ENSG00000289570;ENSG00000289127;ENSG00000224610;ENSG00000289122;ENSG00000289068;ENSG00000288856	NA;NA;0.656849000437189;0.15800459031698;NA;0.201939906136977;NA;NA;0.803617187910797;NA;NA;NA;NA;NA;NA;NA	NA	Yes	No	NA	No	No	No	Yes	No	No	Yes	No	No	No	No	Yes	No	Yes
356	BCORL1	HGNC:25657	X	300688	ENSG00000085185	301029	SHUKLA-VERNON SYNDROME; SHUVER	XLR	DDG2P_BrainCog;IDpanelRadboudumc;HPOmim_ID;HPOmim_EPI;HPOmim_NDD;sysNDD	8	limited	Definitive	638168;638170;1722312	ENST00000540052.6	NM_021946	1785	Q5H9F3	1785	129981107	130058071	129982635-129982762;130005188-130005317;130012578-130012668;130012950-130016213;130020985-130021150;130022897-130022977;130024990-130025379;130028635-130028861;130034455-130034676;130037367-130037533;130039137-130039282;130050717-130050794;130051860-130052016;130055854-130058071	ENSG00000235189;ENSG00000287024;ENSG00000240143;ENSG00000286650	0.498742641894478;NA;0.848612830851024;NA	NA	Yes	No	NA	No	Yes	No	No	No	No	No	No	No	No	No	Yes	Yes	Yes
357	BCS1L	HGNC:1020	2	603647	ENSG00000074582	124000	MITOCHONDRIAL COMPLEX III DEFICIENCY, NUCLEAR TYPE 1; MC3DN1	AR	sysNDD;IDpanelRadboudumc;HPOmim_ID;HPOmim_EPI;HPOmim_NDD	7	NA	Definitive	6163;6164;6165;6168;6169;6170;6173;6174;214160;214165;265046;286054;371015;374395;381524;554974;554577;625207;646751;863524;1028218;1071417;1341952;1457638;1685568;1724531;1724751;1724757;1725149;1725291;1726226;1726500;1805608	ENST00000359273.8	NM_004328	419	Q9Y276	419	218658764	218663443	218659683-218659743;218660939-218661307;218661406-218661545;218661759-218661953;218662197-218662260;218662510-218662679;218662883-218663000;218663134-218663443	ENSG00000228135;ENSG00000235024;ENSG00000236445;ENSG00000224090;ENSG00000286606;ENSG00000287529;ENSG00000230432;ENSG00000229525;ENSG00000286154;ENSG00000272555;ENSG00000261338;ENSG00000237281;ENSG00000273361;ENSG00000288898;ENSG00000288819;ENSG00000290093;ENSG00000225062	1.30560520961062e-06;0.00456853323681824;0.123350928891046;0.572042470050811;NA;NA;1.72391214786063e-06;0.000204087588281448;NA;NA;NA;0.0115250926312163;NA;NA;NA;NA;0.116046295214559	ENSG00000228135;ENSG00000235024;ENSG00000230432;ENSG00000229525;ENSG00000237281	No	No	NA	No	No	Yes	No	No	No	No	No	Yes	No	Yes	Yes	Yes	No
358	BCS1L	HGNC:1020	2	603647	ENSG00000074582	256000	LEIGH SYNDROME; LS	AR	IDpanelRadboudumc	2	NA	NA	1594;6888;7511;7683;9549;9642;9644;9647;9650;12762;12768;12770;40153;40257;155892;214705;214740;214212;215239;215238;215234;215237;215241;217008;216970;218303;225036;243077;280009;280010;365526;305767;372717;373217;372719;372716;381524;379506;381516;419973;430586;432819;456666;456665;488559;488560;488561;488613;496165;496555;496203;496238;520390;520388;520389;520391;523019;548531;548703;587577;59…	ENST00000359273.8	NM_004328	419	Q9Y276	419	218658764	218663443	218659683-218659743;218660939-218661307;218661406-218661545;218661759-218661953;218662197-218662260;218662510-218662679;218662883-218663000;218663134-218663443	ENSG00000228135;ENSG00000235024;ENSG00000236445;ENSG00000224090;ENSG00000286606;ENSG00000287529;ENSG00000230432;ENSG00000229525;ENSG00000286154;ENSG00000272555;ENSG00000261338;ENSG00000237281;ENSG00000273361;ENSG00000288898;ENSG00000288819;ENSG00000290093;ENSG00000225062	0.777382821755918;0.00256447278744909;0.721518968096177;0.416529447815304;NA;NA;0.00104395679550418;0.00148777302047669;NA;0.367333293584592;0.155655692649864;NA;NA;NA;NA;NA;0.203865815484333	ENSG00000235024;ENSG00000230432;ENSG00000229525	No	No	NA	No	No	Yes	No	Yes	No	Yes	Yes	Yes	No	No	No	No	No
359	BDH1	HGNC:1027	3	603063	ENSG00000161267	NA	intellectual disability	AR	sysNDD	1	NA	Limited		ENST00000392379.6	NM_004051	343	Q02338	343	197509783	197573323	197555968-197555781;197554713-197554562;197546486-197546361;197533561-197533489;197532522-197532412;197522781-197522640;197514416-197514264;197512364-197509783	ENSG00000235126;ENSG00000237167;ENSG00000229912;ENSG00000272989;ENSG00000286755;ENSG00000232832;ENSG00000289396;ENSG00000227375;ENSG00000286870;ENSG00000289828;ENSG00000228109;ENSG00000290936;ENSG00000290937;ENSG00000291192;ENSG00000291091;ENSG00000273308;ENSG00000286909;ENSG00000236833;ENSG00000287286;ENSG00000273375;ENSG00000234136	0.713025158624419;0.74466255718911;0.649611164257702;2.9934469212897e-09;NA;0.337537218972503;NA;0.0157765401095709;NA;NA;1.98818159961317e-08;NA;NA;NA;NA;0.000143256054184006;NA;5.91290817006749e-05;NA;1.20834961214184e-05;0.0387748787263084	ENSG00000272989;ENSG00000227375;ENSG00000228109;ENSG00000273308;ENSG00000236833;ENSG00000273375;ENSG00000234136	No	No	NA	No	No	Yes	No	No	No	No	No	Yes	No	No	No	No	No
360	BDNF	HGNC:1033	11	113505	ENSG00000176697	NA	intellectual disability	AR	sysNDD	1	NA	Limited		ENST00000356660.9	NM_170735	247	P23560	247	27654893	27722058	27700455-27700164;27658585-27654893	ENSG00000255496;ENSG00000254934;ENSG00000254606;ENSG00000249867;ENSG00000245573;ENSG00000254526;ENSG00000254530;ENSG00000248990;ENSG00000255094	0.322942483238805;0.00282257430119861;NA;NA;0.132171614091114;NA;0.184478862831087;NA;NA	ENSG00000254934	No	No	NA	No	No	Yes	Yes	No	No	No	No	Yes	No	No	No	No	No
361	BET1	HGNC:14562	7	605456	ENSG00000105829	NA	syndromic disease	AR	sysNDD	1	NA	Limited		ENST00000222547.8	NM_005868	118	O15155	118	93962762	94004382	94004355-94004198;93999294-93999170;93996321-93996265;93994385-93993245	ENSG00000236938;ENSG00000236861;ENSG00000285090;ENSG00000236453;ENSG00000234695;ENSG00000285964	NA;0.0180482782668454;NA;NA;NA;NA	ENSG00000236861	No	No	NA	No	Yes	Yes	Yes	No	No	No	No	Yes	No	No	No	No	No
362	BICD2	HGNC:17208	9	609797	ENSG00000185963	618291	Spinal muscular atrophy, lower extremity-predominant, 2B, autosomal dominant	AD	sysNDD;HPOmim_NDD	2	NA	Limited	422408;429371;617527;1527969;2441951	ENST00000356884.11	NM_015250	855	Q8TD16	824	92711363	92764833	92764833-92764505;92729236-92729024;92722808-92722656;92720755-92720300;92719582-92718539;92717948-92717797;92715463-92711363	ENSG00000236115;ENSG00000285650;ENSG00000290644;ENSG00000290645	0.343487987797993;NA;NA;NA	NA	Yes	Yes	0	No	No	No	No	No	No	No	No	No	No	Yes	No	No	No
363	BICD2	HGNC:17208	9	609797	ENSG00000185963	NA	central nervous system malformation	AD	sysNDD	1	NA	Limited	NA;NA;NA;NA;NA	ENST00000356884.11	NM_015250	855	Q8TD16	824	92711363	92764833	92764833-92764505;92729236-92729024;92722808-92722656;92720755-92720300;92719582-92718539;92717948-92717797;92715463-92711363	ENSG00000236115;ENSG00000285650;ENSG00000290644;ENSG00000290645	0.144252904261337;NA;NA;NA	NA	Yes	Yes	NA	No	No	No	No	No	No	No	No	No	No	No	No	No	No
364	BICD2	HGNC:17208	9	609797	ENSG00000185963	NA	syndromic disease	AR	sysNDD	1	NA	Limited	NA;NA;NA;NA;NA	ENST00000356884.11	NM_015250	855	Q8TD16	824	92711363	92764833	92764833-92764505;92729236-92729024;92722808-92722656;92720755-92720300;92719582-92718539;92717948-92717797;92715463-92711363	ENSG00000236115;ENSG00000285650;ENSG00000290644;ENSG00000290645	NA;NA;NA;NA	NA	Yes	No	NA	No	No	No	No	No	No	No	No	No	No	No	No	No	No
365	BICRA	HGNC:4332	19	605690	ENSG00000063169	619325	COFFIN-SIRIS SYNDROME 12; CSS12	AD	sysNDD;IDpanelRadboudumc;HPOmim_ID;HPOmim_EPI;HPOmim_NDD	7	NA	Definitive	996135;1106676;1106678;1106681;1308646;1685570;1700051;1700052;1708048;1801348;1801369;2441686	ENST00000594866.3	NM_015711	1560	Q9NZM4	1560	47608196	47703277	47609134-47609168;47670443-47670544;47673570-47673615;47673720-47673762;47675851-47675916;47679321-47681276;47681976-47682152;47694115-47694726;47694900-47695080;47695365-47695474;47696451-47696512;47698634-47698782;47698965-47699059;47699303-47699405;47701328-47703277	ENSG00000268746;ENSG00000269806;ENSG00000269656;ENSG00000287896;ENSG00000288827;ENSG00000259108;ENSG00000286669;ENSG00000277383;ENSG00000268061	NA;3.14903717406369e-07;1.46657828962901e-05;NA;NA;NA;NA;6.3868599554837e-08;7.96194164342889e-05	ENSG00000269806;ENSG00000269656;ENSG00000277383;ENSG00000268061	Yes	Yes	0.857142857142857	Yes	Yes	No	No	No	No	No	No	Yes	Yes	Yes	Yes	Yes	Yes
366	BIN1	HGNC:1052	2	601248	ENSG00000136717	255200	MYOPATHY, CENTRONUCLEAR, 2; CNM2	AR	HPOmim_ID;HPOmim_NDD	2	NA	NA	8297;8298;8299;8300;158013;286314;432181;617681;617682;1001992;1690750	ENST00000316724.10	NM_139343	593	O00499	593	127048027	127107288	127107154-127106860;127076706-127076626;127070816-127070762;127070647-127070553;127070090-127069995;127069031-127068924;127068255-127068163;127064018-127063933;127063646-127063571;127062197-127062115;127059155-127059011;127057601-127057473;127054012-127053905;127053445-127053422;127052362-127052255;127051243-127051154;127050912-127050802;127050522-127050421;127048633-127048032	ENSG00000286515;ENSG00000235774;ENSG00000286384;ENSG00000228400;ENSG00000235491;ENSG00000286206;ENSG00000226813;ENSG00000288524;ENSG00000290113;ENSG00000260634;ENSG00000286971;ENSG00000260163	NA;NA;NA;0.290086422871084;NA;NA;NA;NA;NA;0.354639994571339;NA;0.223453824946406	NA	No	No	NA	No	No	No	No	No	No	No	Yes	No	No	No	No	No	No
367	BLM	HGNC:1058	15	604610	ENSG00000197299	210900	Bloom syndrome	AR	DDG2P_BrainCog;sysNDD;IDpanelRadboudumc	6	definitive	Definitive	5454;5455;5457;42064;42066;42067;42069;1331371;42071;42072;42076;1683330;42078;1453917;42084;2137744;1685572;42088;42089;1878278;42092;42177;42178;127478;127481;127491;127497;156484;182059;189032;188870;188963;188790;189048;191064;208637;220018;220019;317406;370566;371055;370200;371569;370185;371382;371550;371130;371048;371108;370265;371432;371641;371040;371640;370390;370702;371621;370723;370126;…	ENST00000355112.8		1417	P54132	1417	90717346	90816166	90717346-90717440;90747389-90747490;90749367-90750067;90751787-90751946;90754811-90754938;90760147-90760279;90760594-90761255;90762966-90763157;90765296-90765414;90766910-90767023;90769133-90769231;90769438-90769586;90782822-90782928;90784921-90785081;90790649-90790844;90794167-90794357;90798190-90798337;90803521-90803720;90804167-90804359;90809137-90809259;90811205-90811406;90815102-90816166	ENSG00000278370;ENSG00000245479;ENSG00000287061;ENSG00000259177;ENSG00000259212;ENSG00000259314;ENSG00000285560;ENSG00000259736;ENSG00000259704;ENSG00000259661;ENSG00000258384;ENSG00000258725	0.00025766453014025;0.00278024615101279;NA;NA;2.53254252083176e-05;1.93030064327688e-05;NA;0.0104067853156064;0.0720635042970261;NA;2.83704022651e-05;0.000241188108190315	ENSG00000278370;ENSG00000245479;ENSG00000259212;ENSG00000259314;ENSG00000259736;ENSG00000258384;ENSG00000258725	No	No	NA	No	No	No	No	Yes	No	Yes	Yes	Yes	No	No	No	No	No
368	BLOC1S1	HGNC:4200	12	601444	ENSG00000135441	NA	intellectual disability	AR	sysNDD;IDpanelRadboudumc	4	NA	Definitive		ENST00000548925.6	NM_001487	153	P78537	153	55716038	55720087	55716046-55716196;55716933-55717005;55719091-55719223;55719499-55719703		NA	NA	No	No	NA	No	Yes	No	No	No	No	No	No	No	No	No	No	No	No
369	BLTP1	HGNC:26953	4	611565	ENSG00000138688	617822	Alkuraya-Kucinskas syndrome	AR	sysNDD	2	NA	Definitive	183349;487548;487549;487551;804447;929835;930606;1030489;1252048;1252049;1323143;1323144;1324618;1705258;2440988;2440990;2440993	ENST00000679879.1	NM_020797	5093	Q2LD37	5005	122152331	122364167	122152331-122152584;122154025-122154112;122170615-122170744;122173036-122173152;122174574-122174652;122175850-122175914;122186036-122186222;122187431-122187512;122187895-122188088;122190000-122190079;122192229-122192379;122196635-122196791;122197196-122197274;122199359-122199450;122201009-122201126;122207110-122207265;122207541-122207638;122209159-122209337;122209818-122209924;122210887-122211095…	ENSG00000261501;ENSG00000289342	NA;NA	NA	No	No	NA	No	No	No	No	No	No	Yes	Yes	No	No	No	Yes	No	Yes
370	BMP1	HGNC:1067	8	112264	ENSG00000168487	614856	OSTEOGENESIS IMPERFECTA, TYPE XIII; OI13	AR	HPOmim_NDD	1	NA	NA	37306;37307;190231;190232;190233;190234;1236182;1299299;1299300	ENST00000306385.10	NM_006132	986	P13497	986	22165140	22212326	22165372-22165553;22173602-22173715;22176143-22176313;22176533-22176650;22176961-22177139;22177852-22177957;22179705-22179829;22180368-22180483;22192049-22192151;22194058-22194174;22194445-22194590;22194724-22194919;22195462-22195587;22196680-22196840;22197240-22197420;22201803-22201928;22206854-22206981;22207303-22207516;22209445-22209695;22211594-22212326	ENSG00000285881;ENSG00000177725	NA;3.78515725929818e-09	ENSG00000177725	No	No	NA	No	Yes	No	No	Yes	No	No	No	Yes	No	No	No	No	No
1640	BLTP1	HGNC:26953	4	611565	ENSG00000138688	617822	ALKURAYA-KUCINSKAS SYNDROME; ALKKUCS	AR	IDpanelRadboudumc;HPOmim_ID;HPOmim_EPI;HPOmim_NDD;DDG2P_BrainCog	6	strong	NA	183349;487548;487549;487551;804447;929835;930606;1030489;1252048;1252049;1323143;1323144;1324618;1705258;2440988;2440990;2440993	ENST00000679879.1	NM_020797	5093	Q2LD37	5005	122152331	122364167	122152331-122152584;122154025-122154112;122170615-122170744;122173036-122173152;122174574-122174652;122175850-122175914;122186036-122186222;122187431-122187512;122187895-122188088;122190000-122190079;122192229-122192379;122196635-122196791;122197196-122197274;122199359-122199450;122201009-122201126;122207110-122207265;122207541-122207638;122209159-122209337;122209818-122209924;122210887-122211095…	ENSG00000261501;ENSG00000289342	0.654172720161488;NA	NA	No	No	NA	No	No	No	No	No	No	Yes	Yes	No	No	No	Yes	No	Yes
372	BMPER	HGNC:24154	7	608699	ENSG00000164619	608022	Diaphanospondylodysostosis	AR	sysNDD;HPOmim_NDD	2	NA	Limited	30742;30743;30744;30745;30746;559441;2437599	ENST00000649409.2	NM_133468	685	Q8N8U9	685	33904308	34156427	33905539-33905746;33906818-33906903;33937289-33937388;33966479-33966561;33970329-33970419;33974702-33974784;34046306-34046405;34051861-34051970;34055163-34055303;34058059-34058163;34062002-34062047;34078857-34079186;34085756-34086092;34143230-34143360;34153092-34156427	ENSG00000173862;ENSG00000227481;ENSG00000236494;ENSG00000233219;ENSG00000286300	0.590463689356764;NA;0.082273986374144;NA;NA	NA	No	No	NA	No	No	No	Yes	No	No	Yes	No	No	No	No	No	No	No
373	BMPR1B	HGNC:1077	4	603248	ENSG00000138696	616849	BRACHYDACTYLY, TYPE A1, D; BDA1D	AD	HPOmim_NDD	1	NA	NA	223155;223156;446284	ENST00000515059.6	NM_001203	502	O00238	502	94757955	95158448	94757955-94758068;94875831-94875900;94996040-94996134;95104408-95104567;95114720-95114822;95115685-95115787;95123810-95123906;95124983-95125121;95129862-95130054;95131215-95131512;95148748-95148923;95152643-95152773;95154548-95158448	ENSG00000249599;ENSG00000249951	0.0399494043901113;NA	ENSG00000249599	Yes	Yes	0.5	Yes	No	No	Yes	No	No	No	No	Yes	No	No	No	No	No
374	BOD1	HGNC:25114	5	616745	ENSG00000145919	NA	intellectual disability	AR	sysNDD	2	NA	Definitive		ENST00000311086.9	NM_138369	185	Q96IK1	185	173607145	173616659	173616650-173616200;173613255-173613131;173609434-173609238;173608292-173607145	ENSG00000253686;ENSG00000253428;ENSG00000253959;ENSG00000287003;ENSG00000289085;ENSG00000254211	0.282597081986806;0.5881729430132;NA;NA;NA;0.420736086107491	NA	No	No	NA	No	No	Yes	No	No	No	No	No	No	No	No	No	No	No
371	BMP4	HGNC:1071	14	112262	ENSG00000125378	607932	MICROPHTHALMIA, SYNDROMIC 6; MCOPS6	XL	sysNDD;HPOmim_EPI;HPOmim_NDD	3		Limited	17700;17701;29616;29617;29618;1458344	ENST00000245451.9	NM_001202	408	P12644	408	53949736	53958761	53956825-53956550;53953400-53953276;53952229-53951853;53950888-53949736	ENSG00000287156;ENSG00000235269;ENSG00000286730;ENSG00000225680;ENSG00000237356	NA;6.55021182726757e-07;NA;NA;0.654172720161488	ENSG00000235269	Yes	No	NA	No	No	No	Yes	No	No	No	No	Yes	No	Yes	No	Yes	Yes
376	BPIFB6	HGNC:16504	20	614110	ENSG00000167104	NA	intellectual disability	AD	sysNDD	1	NA	Limited		ENST00000349552.1	NM_174897	453	Q8NFQ5	453	33031648	33044047	33031648-33031744;33032984-33033083;33034186-33034290;33034763-33034912;33035081-33035144;33035612-33035672;33036445-33036536;33037562-33037738;33038909-33038962;33039347-33039520;33040251-33040318;33041970-33042015;33042815-33042878;33043291-33043367;33044015-33044047	ENSG00000260536;ENSG00000260257;ENSG00000224876;ENSG00000290942	NA;NA;NA;NA	NA	No	Yes	NA	No	No	No	No	No	No	No	No	No	No	No	No	No	No
375	BOLA3	HGNC:24415	2	613183	ENSG00000163170	614299	MULTIPLE MITOCHONDRIAL DYSFUNCTIONS SYNDROME 2 WITH HYPERGLYCINEMIA; MMDS2	AR	DDG2P_BrainCog;sysNDD;EPIpanelRadboudumc;IDpanelRadboudumc;HPOmim_EPI;HPOmim_NDD	9	strong	Definitive	31020;224514;816698;816938;1189446	ENST00000327428.10	NM_212552	107	Q53S33	107	74135400	74147912	74147912-74147821;74145303-74145189;74142360-74142272;74135658-74135400	ENSG00000237737;ENSG00000286623;ENSG00000286883;ENSG00000272183;ENSG00000287435;ENSG00000285068;ENSG00000230002;ENSG00000284902;ENSG00000273245;ENSG00000217702;ENSG00000279070;ENSG00000287250;ENSG00000286244;ENSG00000235499;ENSG00000225439;ENSG00000237883;ENSG00000257702;ENSG00000290727	0.498077970813762;NA;NA;0.269228818263355;NA;NA;0.0817744876485061;NA;0.110408697579957;0.806997043817609;NA;NA;NA;0.244764648311878;0.00714344184420491;0.212034242031077;0.403807753372802;NA	ENSG00000225439	No	No	NA	No	No	No	No	No	No	No	No	Yes	Yes	No	Yes	No	No
378	BPTF	HGNC:3581	17	601819	ENSG00000171634	NA	intellectual disability	AR	sysNDD	2	NA	Definitive	NA;NA;NA;NA;NA;NA;NA;NA;NA;NA;NA;NA;NA;NA;NA;NA;NA;NA;NA	ENST00000306378.11	NM_182641, NM_004459	2920	Q12830	3046	67825503	67984378	67825503-67826337;67853940-67854762;67866464-67866687;67874817-67875020;67891844-67892034;67893370-67893725;67894034-67894165;67903789-67903918;67904702-67904840;67909582-67909761;67910877-67913187;67918714-67918838;67920015-67920143;67922840-67922990;67924547-67924589;67928355-67928601;67929336-67929487;67931911-67932019;67940439-67940656;67944150-67944372;67945409-67946325;67947726-67947808;679…		NA	NA	Yes	No	NA	No	No	No	Yes	No	No	No	No	No	No	No	No	No	No
377	BPTF	HGNC:3581	17	601819	ENSG00000171634	617755	NEURODEVELOPMENTAL DISORDER WITH DYSMORPHIC FACIES AND DISTAL LIMB ANOMALIES; NEDDFL	AD	DDG2P_BrainCog;sysNDD;IDpanelRadboudumc;HPOmim_ID;HPOmim_EPI;HPOmim_NDD	8	strong	Definitive	373330;431072;431064;431065;431071;431066;445285;689464;828184;976787;1028759;1031427;1174080;1319921;1319947;1330710;1334084;1338862;1341680;1341681;1708241;1709195;1801330;2430127	ENST00000306378.11	NM_182641, NM_004459	2920	Q12830	3046	67825503	67984378	67825503-67826337;67853940-67854762;67866464-67866687;67874817-67875020;67891844-67892034;67893370-67893725;67894034-67894165;67903789-67903918;67904702-67904840;67909582-67909761;67910877-67913187;67918714-67918838;67920015-67920143;67922840-67922990;67924547-67924589;67928355-67928601;67929336-67929487;67931911-67932019;67940439-67940656;67944150-67944372;67945409-67946325;67947726-67947808;679…		NA	NA	Yes	Yes	0.645161290322581	Yes	No	No	Yes	No	No	Yes	Yes	No	No	No	No	Yes	Yes
379	BRAF	HGNC:1097	7	164757	ENSG00000157764	115150	Cardiofaciocutaneous syndrome	AD	DDG2P_BrainCog;sysNDD;IDpanelRadboudumc	6	definitive	Definitive	13965;13973;13974;13975;13976;13977;13978;13979;13980;13981;29807;40364;40365;40366;40372;40373;40374;40379;40384;40387;40388;40390;44805;44811;44818;162797;163768;180784;202193;280033;376289;520890;802372;802373;802374;802376;802377;976167;1325840	ENST00000646891.2	NM_004333	766	P15056	766	140719327	140924929	140924929-140924566;140850212-140850111;140834872-140834609;140808995-140808892;140808062-140807960;140801560-140801412;140800481-140800362;140794467-140794308;140787584-140787548;140783157-140783021;140781693-140781576;140778075-140777991;140777088-140776912;140754233-140754187;140753393-140753275;140749418-140749287;140739946-140739812;140734770-140730665	ENSG00000285904;ENSG00000240889;ENSG00000289788	NA;0.868116472772615;NA	NA	Yes	Yes	0	No	Yes	No	No	No	No	No	No	No	No	Yes	Yes	No	Yes
380	BRAF	HGNC:1097	7	164757	ENSG00000157764	613707	LEOPARD syndrome 3	AD	sysNDD;IDpanelRadboudumc	4	NA	Definitive	29807;40347;44811	ENST00000646891.2	NM_004333	766	P15056	766	140719327	140924929	140924929-140924566;140850212-140850111;140834872-140834609;140808995-140808892;140808062-140807960;140801560-140801412;140800481-140800362;140794467-140794308;140787584-140787548;140783157-140783021;140781693-140781576;140778075-140777991;140777088-140776912;140754233-140754187;140753393-140753275;140749418-140749287;140739946-140739812;140734770-140730665	ENSG00000285904;ENSG00000240889;ENSG00000289788	NA;1.1253294677227e-14;NA	ENSG00000240889	Yes	Yes	0	No	Yes	No	No	No	No	No	No	Yes	No	No	Yes	No	Yes
381	BRAF	HGNC:1097	7	164757	ENSG00000157764	613706	Noonan syndrome 7	AD	sysNDD;IDpanelRadboudumc	4	NA	Definitive	13969;29805;29806;29807;29808;40390;44811;162795;180784;222077;376073;587514;666569;945231;1324583	ENST00000646891.2	NM_004333	766	P15056	766	140719327	140924929	140924929-140924566;140850212-140850111;140834872-140834609;140808995-140808892;140808062-140807960;140801560-140801412;140800481-140800362;140794467-140794308;140787584-140787548;140783157-140783021;140781693-140781576;140778075-140777991;140777088-140776912;140754233-140754187;140753393-140753275;140749418-140749287;140739946-140739812;140734770-140730665	ENSG00000285904;ENSG00000240889;ENSG00000289788	NA;0.0328985245886374;NA	ENSG00000240889	Yes	Yes	0	No	Yes	No	No	No	No	No	No	Yes	No	No	Yes	Yes	Yes
382	BRAT1	HGNC:21701	7	614506	ENSG00000106009	614498	RIGIDITY AND MULTIFOCAL SEIZURE SYNDROME, LETHAL NEONATAL; RMFSL	AR	DDG2P_BrainCog;sysNDD;EPIpanelRadboudumc;IDpanelRadboudumc;HPOmim_ID;HPOmim_EPI;HPOmim_NDD	10	strong	Definitive	31199;180136;180137;180138;180139;202197;265048;279703;372962;426933;427101;429928;434520;449963;451290;472924;472936;540176;559429;573854;571508;661637;647546;665075;651803;654304;650471;647953;817329;848367;842737;848333;872930;944680;969810;1006666;1031685;1072484;1074999;1070797;1073760;1324687;1491569;1356724;1393495;1452250;1453640;1458549;1377471;1458796;1804055;2183060;2184776;2189713;190…	ENST00000340611.9	NM_152743	821	Q6PJG6	821	2537810	2555694	2555524-2555487;2554447-2554305;2547478-2547324;2545056-2544909;2543962-2543590;2543323-2543204;2542211-2542120;2541836-2541718;2541484-2541298;2541052-2540979;2539888-2539786;2539642-2539544;2539351-2539179;2538764-2537810	ENSG00000231476;ENSG00000234977;ENSG00000205971;ENSG00000236081;ENSG00000176349;ENSG00000230487;ENSG00000289352;ENSG00000288792	0.183191913659446;0.632609339761136;0.0970711850928489;0.00391915488779555;0.000608255231878761;0.000995609213343401;NA;NA	ENSG00000236081;ENSG00000176349;ENSG00000230487	No	No	NA	No	Yes	No	No	No	No	Yes	Yes	Yes	No	Yes	Yes	Yes	Yes
383	BRAT1	HGNC:21701	7	614506	ENSG00000106009	618056	NEURODEVELOPMENTAL DISORDER WITH CEREBELLAR ATROPHY AND WITH OR WITHOUT SEIZURES; NEDCAS	AR	sysNDD;IDpanelRadboudumc;HPOmim_ID;HPOmim_EPI;HPOmim_NDD	7	NA	Definitive	225028;265048;427101;449963;599368;1006666;1697223;1805471	ENST00000340611.9	NM_152743	821	Q6PJG6	821	2537810	2555694	2555524-2555487;2554447-2554305;2547478-2547324;2545056-2544909;2543962-2543590;2543323-2543204;2542211-2542120;2541836-2541718;2541484-2541298;2541052-2540979;2539888-2539786;2539642-2539544;2539351-2539179;2538764-2537810	ENSG00000231476;ENSG00000234977;ENSG00000205971;ENSG00000236081;ENSG00000176349;ENSG00000230487;ENSG00000289352;ENSG00000288792	NA;NA;NA;0.572518823559532;0.412659841913015;0.221344286609992;NA;NA	NA	No	No	NA	No	Yes	No	No	No	No	No	No	No	No	No	Yes	No	No
385	BRD3	HGNC:1104	9	601541	ENSG00000169925	NA	intellectual disability	AD	sysNDD	1	NA	Limited		ENST00000303407.12	NM_007371	726	Q15059	726	134030305	134068535	134068026-134067945;134053590-134053265;134052443-134052306;134051709-134051562;134050588-134050374;134048454-134048083;134045421-134045293;134041951-134041760;134040269-134040034;134036324-134036032;134034829-134034701;134033705-134030305	ENSG00000235138;ENSG00000261018;ENSG00000225756;ENSG00000290769	1.26923922415684e-05;0.674330089865721;0.139768272541485;NA	ENSG00000235138	Yes	Yes	NA	No	No	Yes	Yes	No	No	No	No	Yes	No	No	No	No	No
386	BRD4	HGNC:13575	19	608749	ENSG00000141867	NA	CORNELIA DE LANGE-LIKE SYNDROME	AD	DDG2P_BrainCog;sysNDD	3	strong	Definitive		ENST00000679869.1	NM_058243	1362	O60885	1362	15235519	15332545	15332539-15332290;15273133-15272815;15269042-15268905;15267551-15267416;15265643-15265354;15264766-15264404;15263548-15263420;15257173-15256964;15256263-15256064;15255592-15255297;15254262-15254152;15244762-15244710;15244600-15244231;15243487-15242900;15240022-15239910;15239821-15239659;15239522-15239392;15239264-15239059;15238980-15238743;15238445-15235519	ENSG00000268564;ENSG00000269635;ENSG00000273218;ENSG00000268189;ENSG00000290008;ENSG00000290507;ENSG00000290595;ENSG00000290701	0.436937924699221;NA;0.000489176039651253;8.38085892855122e-08;NA;NA;NA;NA	ENSG00000273218;ENSG00000268189	Yes	Yes	NA	No	Yes	Yes	No	No	No	No	No	Yes	No	No	No	No	No
384	BRCA1	HGNC:1100	17	113705	ENSG00000012048	617883	FANCONI ANEMIA, COMPLEMENTATION GROUP S; FANCS	AR	sysNDD;HPOmim_ID;HPOmim_NDD,DDG2P_BrainCog	5	both RD and IF	Definitive	55396;209105;495221	ENST00000357654.9	NM_007294	1863	P38398	1863	43044295	43170245	43125364-43125271;43124115-43124017;43115779-43115726;43106533-43106456;43104956-43104868;43104261-43104122;43099880-43099775;43097289-43097244;43095922-43095846;43094860-43091435;43091032-43090944;43082575-43082404;43076614-43076488;43074521-43074331;43071238-43070928;43067695-43067608;43063951-43063874;43063373-43063333;43057135-43057052;43051117-43051063;43049194-43049121;43047703-43047643;430…	ENSG00000213373;ENSG00000266929;ENSG00000287710;ENSG00000267042;ENSG00000267765;ENSG00000273650;ENSG00000197291;ENSG00000198496;ENSG00000267002;ENSG00000266962;ENSG00000291070;ENSG00000188825	0.489061683582995;NA;NA;0.611492860376241;0.199360577535009;0.193158034117453;0.326915334387417;0.248359444040671;0.254743945036491;0.314839619181165;NA;0.0985151036275593	NA	No	No	NA	No	Yes	Yes	No	No	No	No	No	No	No	No	No	No	No
388	BRIP1	HGNC:20473	17	605882	ENSG00000136492	609054	FANCONI ANEMIA, COMPLEMENTATION GROUP J; FANCJ	Other	HPOmim_ID;HPOmim_NDD	2	NA	NA	4736;30535;128151;128154;128156;128166;128174;133762;133763;136152;140808;140852;140984;141319;141382;141487;141499;141753;141838;142343;142366;142551;142595;182367;182330;182372;182369;182347;182345;186406;186335;187416;186992;186424;187476;185987;185848;186411;187164;187379;187396;187378;188251;216799;216130;216129;216128;220899;220629;220601;219850;221621;224527;224563;234281;234570;234745;234…	ENST00000259008.7	NM_032043	1249	Q9BX63	1249	61679139	61863559	61863528-61863284;61861569-61861447;61859907-61859796;61857231-61857058;61849256-61849129;61847220-61847101;61808757-61808467;61801474-61801253;61799299-61799100;61793729-61793597;61784424-61784270;61781005-61780840;61780401-61780261;61776562-61776401;61744591-61744432;61743134-61743013;61716063-61715951;61693512-61693430;61686165-61685836;61684140-61679139	ENSG00000285879;ENSG00000289293;ENSG00000290800	NA;NA;NA	NA	No	No	NA	No	Yes	No	No	Yes	No	Yes	Yes	No	No	No	No	No	No
387	BRF1	HGNC:11551	14	604902	ENSG00000185024	616202	CEREBELLOFACIODENTAL SYNDROME; CFDS	AR	DDG2P_BrainCog;sysNDD;IDpanelRadboudumc;HPOmim_ID;HPOmim_NDD	8	definitive	Definitive	161426;161424;161423;161425;1077071	ENST00000547530.7	NM_001519	677	Q92994	677	105209286	105315589	105301001-105300446;105286376-105286296;105272894-105272721;105256549-105256518;105252579-105252507;105241414-105241265;105228913-105228820;105226760-105226634;105226290-105226251;105226161-105226069;105221914-105221648;105220130-105220069;105219232-105219151;105219053-105218998;105217800-105217544;105212164-105212113;105211293-105211122;105210588-105209286	ENSG00000258811;ENSG00000258593;ENSG00000259067;ENSG00000258430;ENSG00000258701;ENSG00000286636;ENSG00000287459;ENSG00000257622;ENSG00000251602;ENSG00000257270;ENSG00000257556	5.15735383942082e-06;2.13571494755923e-05;7.03770465385744e-05;NA;0.457659692175364;NA;NA;NA;0.726139093302735;7.07707890811863e-06;0.799303924086474	ENSG00000258811;ENSG00000258593;ENSG00000259067;ENSG00000257270	No	No	NA	No	No	No	No	No	No	No	No	Yes	No	No	No	No	No
390	BRSK2	HGNC:11405	11	609236	ENSG00000174672	NA	intellectual disability	AD	DDG2P_BrainCog;sysNDD;IDpanelRadboudumc	5	strong	Definitive		ENST00000528841.6	NM_003957	736	Q8IWQ3	736	1389899	1462689	1389934-1390375;1436040-1436134;1438306-1438391;1440788-1440928;1442490-1442606;1443106-1443139;1443335-1443403;1443489-1443635;1444971-1445002;1445294-1445458;1445571-1445668;1445757-1445907;1449776-1449836;1450587-1450794;1451371-1451419;1454485-1454608;1456348-1456528;1456598-1456687;1459192-1459239;1460500-1462689		NA	NA	Yes	Yes	NA	No	Yes	No	Yes	No	No	No	No	No	No	No	No	No	No
391	BRWD1	HGNC:12760	21	617824	ENSG00000185658	NA	autism spectrum disorder	AD	sysNDD	1	NA	Limited		ENST00000342449.8	NM_033656	2269	Q9NSI6	2320	39184176	39321559	39313632-39313443;39313299-39313241;39313101-39313072;39312900-39312841;39298582-39298432;39296363-39296265;39295903-39295743;39294032-39293811;39280248-39280148;39278813-39278743;39277351-39277251;39276213-39276173;39274472-39274374;39270433-39270283;39270033-39269899;39265019-39264891;39264685-39264460;39258672-39258487;39255828-39255645;39250889-39250796;39247832-39247701;39238573-39238479;392…	ENSG00000237609;ENSG00000229925;ENSG00000232837;ENSG00000229986;ENSG00000287082;ENSG00000223806;ENSG00000287470;ENSG00000272991;ENSG00000237373;ENSG00000238141;ENSG00000235888;ENSG00000289445;ENSG00000205622;ENSG00000289404;ENSG00000255568	0.145823197337239;NA;0.605725715857928;NA;NA;0.342279608249386;NA;NA;NA;0.01676623758553;0.046910626000325;NA;0.749765348312422;NA;0.562770081030038	ENSG00000238141;ENSG00000235888	Yes	Yes	NA	No	Yes	No	Yes	No	No	No	No	Yes	No	No	No	No	No
389	BRPF1	HGNC:14255	3	602410	ENSG00000156983	617333	INTELLECTUAL DEVELOPMENTAL DISORDER WITH DYSMORPHIC FACIES AND PTOSIS; IDDDFP	AD	DDG2P_BrainCog;sysNDD;IDpanelRadboudumc;HPOmim_ID;HPOmim_NDD	8	definitive	Definitive	268185;375484;375485;375486;375487;375488;375490;375491;375492;375493;452827;521797;559906;623648;625524;810669;975193;975192;975191;983015;984637;1064563;1164021;1325379;1333613;1333633;1333744;1343509;1413493;1685592;1685593;1685594;1698831;1700216;1805707;2435595;2441962;2442378	ENST00000383829.7	NM_001003694	1220	P55201	1214	9731729	9748019	9731735-9732138;9734131-9734739;9738999-9739958;9740779-9740941;9741308-9741439;9742025-9742171;9742944-9743253;9743578-9743901;9744224-9744508;9745008-9745155;9745573-9745709;9745812-9745930;9746300-9746454;9747166-9748015	ENSG00000206567;ENSG00000287086;ENSG00000231177;ENSG00000240288;ENSG00000269886;ENSG00000230082;ENSG00000269982;ENSG00000287878;ENSG00000291078;ENSG00000291224	1.71712558317182e-06;NA;0.000341604348863457;9.37790916379364e-05;2.05719869012962e-09;0.0423032406033545;1.24007845851082e-08;NA;NA;NA	ENSG00000206567;ENSG00000231177;ENSG00000240288;ENSG00000269886;ENSG00000230082;ENSG00000269982	Yes	Yes	0.618181818181818	Yes	No	Yes	No	No	No	Yes	No	Yes	No	No	No	No	No
392	BRWD3	HGNC:17342	X	300553	ENSG00000165288	300659	INTELLECTUAL DEVELOPMENTAL DISORDER, X-LINKED 93; XLID93	XLR	DDG2P_BrainCog;IDpanelRadboudumc;HPOmim_ID;HPOmim_NDD;sysNDD	8	definitive	Definitive	10802;10803;10804;216895;235505;374258;623359;626272;1319817;1323983;1343196;1526410;1526411;1710421;2430139;2438769;2442194	ENST00000373275.5	NM_153252	1802	Q6RI45	1802	80669503	80809877	80809877-80809441;80809304-80809246;80809042-80809013;80808598-80808539;80793772-80793622;80791952-80791854;80745729-80745569;80744253-80744032;80736088-80735988;80735197-80735127;80734218-80734118;80733496-80733456;80730020-80729916;80728905-80728752;80725067-80724933;80723876-80723748;80722787-80722562;80719656-80719489;80717759-80717573;80716250-80716157;80709577-80709428;80707503-80707427;807…	ENSG00000284618;ENSG00000289132	NA;NA	NA	Yes	No	NA	No	No	Yes	Yes	No	No	Yes	Yes	No	No	No	No	Yes	Yes
394	BSN	HGNC:1117	3	604020	ENSG00000164061	NA	intellectual disability	AR	sysNDD	1	NA	Limited	NA;NA;NA;NA;NA;NA;NA;NA;NA	ENST00000296452.5	NM_003458	3926	Q9UPA5	3926	49554477	49671549	49554477-49554826;49624975-49625383;49642268-49643152;49650612-49651079;49651543-49658196;49660486-49662562;49662876-49663666;49663787-49663886;49664423-49664554;49664799-49664853;49665229-49665318;49667590-49671549	ENSG00000226913;ENSG00000235120;ENSG00000259970;ENSG00000225399;ENSG00000235908;ENSG00000230698;ENSG00000228008;ENSG00000281691;ENSG00000235016	6.38214785610681e-05;0.000368802856953008;NA;0.00846447925017848;0.00267013942719385;NA;4.56364792558255e-05;0.000252252055612183;0.00031821109282359	ENSG00000226913;ENSG00000235120;ENSG00000225399;ENSG00000235908;ENSG00000228008;ENSG00000281691;ENSG00000235016	Yes	No	NA	No	No	No	Yes	No	No	No	No	Yes	No	No	No	No	No
395	BSND	HGNC:16512	1	606412	ENSG00000162399	602522	BARTTER SYNDROME, TYPE 4A, NEONATAL, WITH SENSORINEURAL DEAFNESS; BARTS4A	AR	HPOmim_ID;HPOmim_NDD	2	NA	NA	4380;4381;4382;4383;4384;4385;4386;4387;4388;4389;590851;620144;837720;1323985	ENST00000651561.1	NM_057176	320	Q8WZ55	320	54998933	55017172	54998933-54999363;55005022-55005116;55006997-55007272;55008214-55017172	ENSG00000284601;ENSG00000233271;ENSG00000230728;ENSG00000237453;ENSG00000287724;ENSG00000233203;ENSG00000280425;ENSG00000198711;ENSG00000232245;ENSG00000287582;ENSG00000235741;ENSG00000242396;ENSG00000225632	NA;NA;0.0102488707407702;0.873453210309753;NA;0.000221879214646268;0.683313087914027;4.84027136333852e-10;NA;NA;NA;NA;NA	ENSG00000230728;ENSG00000233203;ENSG00000198711	No	No	NA	No	No	No	No	No	No	No	No	Yes	No	No	No	No	No
393	BSCL2	HGNC:15832	11	606158	ENSG00000168000	615924	ENCEPHALOPATHY, PROGRESSIVE, WITH OR WITHOUT LIPODYSTROPHY; PELD	AR	IDpanelRadboudumc;HPOmim_ID;HPOmim_EPI;HPOmim_NDD	5	NA	NA	143859;930514;1032980;1802590	ENST00000360796.10	NM_032667	462	Q96G97	398	62689289	62709845	62707424-62707109;62705617-62705301;62702549-62702468;62694711-62694568;62692797-62692663;62692473-62692376;62691421-62691280;62691141-62691075;62690867-62690787;62690692-62690612;62690521-62690275	ENSG00000255118;ENSG00000257058;ENSG00000254404;ENSG00000250659;ENSG00000255446;ENSG00000255126;ENSG00000267811;ENSG00000269176;ENSG00000269463;ENSG00000256690;ENSG00000254964;ENSG00000289194;ENSG00000289562	0.840503471604054;0.474045742472629;NA;NA;0.0956668361518351;NA;0.0122849197223546;0.00106905421727651;0.114875513904509;0.0884958710091518;NA;NA;NA	ENSG00000267811;ENSG00000269176	No	No	NA	No	No	Yes	No	No	No	No	No	Yes	Yes	Yes	Yes	No	Yes
397	BTF3	HGNC:1125	5	602542	ENSG00000145741	NA	intellectual disability	AD	sysNDD	1	NA	Limited		ENST00000380591.8	NM_001207	206	P20290	206	73498408	73505667	73498442-73498799;73499134-73499202;73502488-73502601;73502916-73503117;73504347-73504403;73505192-73505667	ENSG00000251599;ENSG00000287090;ENSG00000251543;ENSG00000247993;ENSG00000251604;ENSG00000251324;ENSG00000271926;ENSG00000272081;ENSG00000249743;ENSG00000272525	0.119838769955804;NA;NA;NA;0.972861349947615;NA;0.360191043499103;0.671208747612172;0.360191043499103;0.000109995332340282	ENSG00000272525	No	Yes	NA	No	No	Yes	No	No	No	No	No	Yes	No	No	No	No	No
398	BTK	HGNC:1133	X	300300	ENSG00000010671	300755	AGAMMAGLOBULINEMIA, X-LINKED; XLA	XLR	HPOmim_NDD	1	NA	NA	11342;11343;11344;11345;11346;11348;11349;11351;11352;11353;11354;11355;11356;11357;11358;11359;11360;11361;11362;11363;11364;11366;11367;11368;11369;11372;11373;11374;11375;11377;11378;11379;11382;11383;11384;11385;11386;11387;11388;11389;11390;11392;11394;11395;11396;11397;35757;35758;35759;35761;35762;35764;35765;35766;279713;439452;492818;492813;492811;495527;495529;495528;562232;619022;63273…	ENST00000308731.8	NM_000061	659	Q06187	659	101349338	101390796	101386191-101386062;101375314-101375144;101374634-101374536;101371701-101371633;101370079-101369998;101362689-101362561;101362240-101362173;101360755-101360568;101360150-101360088;101359347-101359293;101358696-101358617;101358437-101358310;101357583-101357509;101356955-101356784;101356268-101356052;101354694-101354630;101353988-101353870;101353351-101353194;101349956-101349450	ENSG00000225839	NA	NA	Yes	No	NA	No	No	No	No	No	No	Yes	Yes	No	No	No	No	No	No
399	BTN1A1	HGNC:1135	6	601610	ENSG00000124557	NA	autism spectrum disorder	AD	sysNDD	1	NA	Limited		ENST00000684113.1	NM_001732	526	Q13410	526	26500303	26510425	26500303-26500358;26501230-26501365;26501590-26501937;26504925-26505206;26506683-26506832;26507950-26507970;26508061-26508087;26508501-26510425	ENSG00000272810;ENSG00000283064;ENSG00000228223;ENSG00000284607;ENSG00000287050;ENSG00000272462;ENSG00000289117;ENSG00000289447;ENSG00000290055;ENSG00000290789;ENSG00000291104	0.467595695794326;0.135727874734546;0.0149004205739089;NA;NA;0.79418409539192;NA;NA;NA;NA;NA	ENSG00000228223	No	Yes	NA	No	No	No	No	No	No	No	No	Yes	No	No	No	No	No
400	BTN2A2	HGNC:1137	6	613591	ENSG00000124508	NA	intellectual disability	AR	sysNDD	1	NA	Limited		ENST00000356709.9		523	Q8WVV5	523	26383096	26394874	26383108-26383181;26383792-26383915;26385015-26385362;26388013-26388294;26390005-26390211;26390687-26390707;26390803-26390829;26392375-26394874	ENSG00000272810;ENSG00000283064;ENSG00000228223;ENSG00000284607;ENSG00000287050;ENSG00000272462;ENSG00000289117;ENSG00000289447;ENSG00000290055;ENSG00000290789;ENSG00000291104	0.538633361680383;3.09688391978529e-05;2.37217121221568e-06;NA;NA;0.859618460668678;NA;NA;NA;NA;NA	ENSG00000283064;ENSG00000228223	No	No	NA	No	Yes	Yes	No	No	No	No	No	Yes	No	No	No	No	No
401	BTN3A2	HGNC:1139	6	613594	ENSG00000186470	NA	intellectual disability	AR	sysNDD	1	NA	Limited		ENST00000377708.7		334	P78410	334	26365159	26378320	26365198-26365352;26367990-26368050;26368178-26368267;26368565-26368912;26370322-26370603;26372897-26373097;26373276-26373296;26373387-26373413;26374327-26374373;26374771-26374798;26375797-26378312	ENSG00000272810;ENSG00000283064;ENSG00000228223;ENSG00000284607;ENSG00000287050;ENSG00000272462;ENSG00000289117;ENSG00000289447;ENSG00000290055;ENSG00000290789;ENSG00000291104	0.404993300616324;0.800838738497667;0.673665248973508;NA;NA;0.53727090273269;NA;NA;NA;NA;NA	NA	No	No	NA	No	Yes	Yes	No	No	No	No	No	No	No	No	No	No	No
396	BTD	HGNC:1122	3	609019	ENSG00000169814	253260	BIOTINIDASE DEFICIENCY	AR	DDG2P_BrainCog;sysNDD;EPIpanelRadboudumc;IDpanelRadboudumc;HPOmim_ID;HPOmim_EPI;HPOmim_NDD	10	definitive	Limited	1895;1897;1898;1899;1900;1901;1902;1903;1905;24989;24993;2203312;24997;24999;25001;25004;25005;25007;25009;25011;25012;25014;38298;25018;25020;25021;25026;2070102;25028;25029;38579;25031;25036;25037;25039;25040;25043;25044;25045;25052;25055;25057;25082;25069;25071;25073;25075;2203319;25080;25083;2203322;25089;25090;25092;25094;587752;25099;25101;25103;25108;38275;38278;38281;38290;38487;1459410;3…	ENST00000643237.3	NM_000060	523	P43251	543	15601341	15722311	15601745-15601894;15635424-15635688;15641908-15642057;15644316-15653714	ENSG00000286689;ENSG00000287042;ENSG00000290787	NA;NA;NA	NA	No	No	NA	No	No	No	No	No	No	Yes	No	No	No	Yes	Yes	No	Yes
402	BUB1B	HGNC:1149	15	602860	ENSG00000156970	257300	MOSAIC VARIEGATED ANEUPLOIDY SYNDROME 1; MVA1	AD, AR	DDG2P_BrainCog;sysNDD;HPOmim_ID;HPOmim_EPI;HPOmim_NDD;IDpanelRadboudumc	9	definitive	Definitive	6760;6764;403749;434546;438799;533901;572796;581252;639058;851299;849777;854842;863360;947291;939671;959090;958852;986977;1066212;1073991;1074988;1070955;1299567;1320272;1386253;1367214;1398305;1452898;1450254;1453887;1510796;1443723;1405980;1408436;1392551;2141736;2152812;2170845;2187691;2202424;2196645;1946449;1980347;2034835;2083538;2431740	ENST00000287598.11		1050	O60566	1050	40161023	40221123	40161069-40161255;40165053-40165196;40170062-40170121;40170537-40170681;40176477-40176673;40183714-40183883;40185165-40185379;40185551-40185642;40196545-40196774;40199615-40199727;40200244-40200359;40200931-40200980;40202405-40202465;40202589-40202694;40206184-40206458;40208637-40208770;40209635-40209775;40210110-40210210;40212499-40212648;40213332-40213474;40217496-40217667;40218456-40218562;402…	ENSG00000273786;ENSG00000259409;ENSG00000260648;ENSG00000259584;ENSG00000259198;ENSG00000273855;ENSG00000275636;ENSG00000259307;ENSG00000176753;ENSG00000259368;ENSG00000289148;ENSG00000248508	1.52694191444515e-05;NA;0.00341368828406918;0.345679076903548;0.000171212554412581;0.906210416326578;0.841390693343835;0.632609339761136;0.0027427066089914;NA;NA;0.467760638073767	ENSG00000273786;ENSG00000260648;ENSG00000259198;ENSG00000176753	No	No	NA	No	No	Yes	Yes	No	No	Yes	Yes	Yes	No	No	Yes	Yes	Yes
403	C12orf4	HGNC:1184	12	616082	ENSG00000047621	618221	INTELLECTUAL DEVELOPMENTAL DISORDER, AUTOSOMAL RECESSIVE 66; MRT66	AR	sysNDD;IDpanelRadboudumc;HPOmim_ID;HPOmim_EPI;HPOmim_NDD	7	NA	Definitive	183276;592163;592164;931775;977085;977084;1708135;1805729	ENST00000261250.8	NM_020374	552	Q9NQ89	552	4487735	4538508	4538469-4538409;4536219-4536017;4534302-4534157;4530050-4529869;4525583-4525484;4525375-4525254;4518880-4518774;4518255-4518058;4517189-4517061;4505380-4505306;4500340-4500138;4491234-4491177;4490589-4490522;4489899-4487735	ENSG00000256381;ENSG00000255474	0.152610143647762;9.35415886398096e-07	ENSG00000255474	No	No	NA	No	No	No	No	No	No	Yes	No	Yes	No	No	No	No	Yes
404	C12orf57	HGNC:29521	12	615140	ENSG00000111678	218340	TEMTAMY SYNDROME; TEMTYS	AR	DDG2P_BrainCog;sysNDD;IDpanelRadboudumc;HPOmim_ID;HPOmim_EPI;HPOmim_NDD	8	strong	Definitive	41942;41943;155861;242885;534668;620193;662818;661984;802816;1244254;2161002;1933844;1964294;1993030;2023867;2442369	ENST00000229281.6	NM_138425	126	Q99622	126	6942978	6946003	6944022-6944173;6944476-6944652;6945771-6946002		NA	NA	No	No	NA	No	No	Yes	No	No	No	No	No	No	No	No	Yes	Yes	Yes
406	C16orf90	HGNC:34455	16		ENSG00000215131	NA	intellectual disability	AR	sysNDD	1	NA	Limited		ENST00000437192.8	NM_001080524	182	A8MZG2	182	3493484	3495489	3495489-3495376;3494877-3494524;3493987-3493484		NA	NA	No	No	NA	No	No	No	No	No	No	No	No	No	No	No	No	No	No
407	C18orf32	HGNC:31690	18		ENSG00000177576	NA	intellectual disability	AR	sysNDD	1	NA	Limited		ENST00000318240.8	NM_001035005	76	Q8TCD1	76	49477243	49487252	49487234-49487043;49483771-49483584;49482410-49477243		NA	NA	No	No	NA	No	Yes	Yes	Yes	No	No	No	No	No	No	No	No	No	No
408	C19orf12	HGNC:25443	19	614297	ENSG00000131943	614298	NEURODEGENERATION WITH BRAIN IRON ACCUMULATION 4; NBIA4	AD, AR	HPOmim_NDD	1	NA	NA	31155;31156;31157;31158;31626;88865;88866;210552;225875;402183;425168;434549;434550;617481;617482;634443;636274;636275;982027;1188836	ENST00000323670.14	NM_031448	141	Q9NSK7	152	29698937	29715789	29715261-29715125;29708423-29708254;29702977-29698937	ENSG00000267006;ENSG00000288072;ENSG00000286538;ENSG00000287859;ENSG00000286867;ENSG00000289030;ENSG00000267223;ENSG00000289187;ENSG00000267760	0.0989043569837229;NA;NA;NA;NA;NA;NA;NA;NA	NA	No	No	NA	No	No	Yes	Yes	No	No	No	No	No	Yes	Yes	No	No	No
409	C1QBP	HGNC:1243	17	601269	ENSG00000108561	617713	Combined oxidative phosphorylation deficiency 33	AR	DDG2P_BrainCog;sysNDD	2	strong	Limited	441242;441243;441244;441245;441246	ENST00000225698.8	NM_001212	282	Q07021	282	5432777	5448830	5439155-5438842;5438273-5438123;5434966-5434873;5433767-5433669;5433415-5433293;5433164-5432777	ENSG00000263164;ENSG00000263220;ENSG00000263272;ENSG00000261879	0.0690291091564806;0.103979258006531;0.0315753062852058;0.0325195618511266	ENSG00000263272;ENSG00000261879	No	No	NA	No	No	No	No	No	No	No	No	Yes	No	No	No	No	No
410	C22orf31	HGNC:26931	22		ENSG00000100249	NA	intellectual disability	AR	sysNDD	1	NA	Limited		ENST00000216071.5	NM_015370	290	O95567	290	29058672	29061831	29061831-29061790;29060843-29060415;29059182-29058672	ENSG00000235786;ENSG00000177993;ENSG00000226772;ENSG00000237015;ENSG00000272858;ENSG00000226471	0.637966909147894;0.897418799818598;NA;0.698912714139985;0.423149427885587;0.698269292893181	NA	No	No	NA	No	No	No	No	No	No	No	No	No	No	No	No	No	No
411	C2CD3	HGNC:24564	11	615944	ENSG00000168014	615948	OROFACIODIGITAL SYNDROME XIV; OFD14	AR	DDG2P_BrainCog;sysNDD;IDpanelRadboudumc;HPOmim_ID;HPOmim_NDD	6	strong	Limited	144038;144039;144040;625149;625150;1075627;1072108;1213728;1323994;1878236	ENST00000334126.12	NM_015531	2353	Q4AC94	2353	74012718	74171210	74171002-74170738;74168613-74168344;74161556-74161399;74139828-74139605;74138967-74138720;74133557-74133425;74132972-74132844;74123135-74122988;74118382-74118228;74114593-74114384;74113892-74113780;74109152-74109034;74106493-74106371;74103625-74103131;74100676-74100525;74098255-74098009;74095408-74095228;74093999-74093816;74092588-74092416;74090936-74090813;74085886-74085618;74084970-74084881;740…	ENSG00000255847;ENSG00000287425;ENSG00000246211;ENSG00000254631;ENSG00000255440;ENSG00000254928;ENSG00000254837	0.357549344998398;NA;NA;NA;0.541608210965525;NA;0.216083165645685	NA	No	No	NA	No	Yes	No	No	No	No	No	Yes	No	No	No	No	No	No
412	C2orf42	HGNC:26056	2		ENSG00000115998	NA	intellectual disability	AD	sysNDD	1	NA	Limited		ENST00000264434.7	NM_017880	574	Q9NWW7	574	70149885	70248615	70191019-70190973;70182935-70182667;70181997-70181163;70179642-70179532;70175777-70175673;70169661-70169557;70165635-70165528;70165192-70165092;70160787-70160625;70150564-70149885	ENSG00000233060;ENSG00000231327;ENSG00000179818	0.0114126322525436;0.161374314836618;0.000295673780525031	ENSG00000233060;ENSG00000179818	No	Yes	NA	No	Yes	Yes	No	No	No	No	No	Yes	No	No	No	No	No
413	C2orf69	HGNC:26799	2	619219	ENSG00000178074	619423	COMBINED OXIDATIVE PHOSPHORYLATION DEFICIENCY 53; COXPD53	AR	sysNDD;HPOmim_EPI;HPOmim_NDD	4	NA	Definitive	870947;1177454;1177455;1177457;1177458;1177459	ENST00000319974.6	NM_153689	385	Q8N8R5	385	199911293	199955935	199911293-199911771;199925062-199928273	ENSG00000236653;ENSG00000225421;ENSG00000231557;ENSG00000232732;ENSG00000238217;ENSG00000257045;ENSG00000225953	0.180707362254468;0.484011930416262;NA;0.358223741092961;0.912986667805003;0.42767933975566;0.227841925476467	NA	No	No	NA	No	No	No	No	No	No	No	No	No	No	No	Yes	No	Yes
414	C9orf72	HGNC:28337	9	614260	ENSG00000147894	105550	Frontotemporal dementia and/or amyotrophic lateral sclerosis 1	AD	sysNDD	1	NA	Limited	8110;31151;183034;202211;253029;451357;503881;642133;835699;855037;967349;1019776;1076912;1069495;1071292;1163456;1319146;1323651;1473565;1459183;1458052;1387627;2136359;2166073;1912117;1948518;1962648;1985646;2083476	ENST00000380003.8	NM_018325	481	Q96LT7	481	27535640	27573866	27573481-27573431;27567164-27566677;27565590-27565531;27562476-27562381;27561649-27561585;27560299-27560227;27558607-27558491;27556796-27556561;27550707-27550650;27548666-27548557;27548422-27546546	ENSG00000237734;ENSG00000287355;ENSG00000285103	0.933565816158851;NA;NA	NA	No	Yes	0.618181818181818	Yes	No	Yes	Yes	No	No	Yes	No	No	Yes	Yes	No	No	No
415	CA2	HGNC:1373	8	611492	ENSG00000104267	259730	OSTEOPETROSIS AUTOSOMAL RECESSIVE TYPE 3	AR	DDG2P_BrainCog;sysNDD;IDpanelRadboudumc	6	definitive	Definitive	916;917;919;920;288909;522744;632526;632527;804410;911482;973759;1810040	ENST00000285379.10	NM_000067	260	P00918	260	85463968	85481493	85464007-85464115;85465272-85465469;85473693-85473811;85474324-85474416;85475798-85475860;85477120-85477275;85480670-85481493		NA	NA	No	No	NA	No	Yes	No	Yes	No	No	No	No	No	No	No	No	No	No
416	CA5A	HGNC:1377	16	114761	ENSG00000174990	615751	CARBONIC ANHYDRASE VA DEFICIENCY, HYPERAMMONEMIA DUE TO; CA5AD	AR	sysNDD;IDpanelRadboudumc;HPOmim_NDD	5	NA	Definitive	127087;127088;127089;388645;584317;570252;962096;973554;1956686	ENST00000649794.3	NM_001739	305	P35218	305	87881546	87936580	87936529-87936309;87926945-87926748;87904904-87904786;87902520-87902425;87901974-87901912;87891954-87891799;87888272-87888013		NA	NA	No	No	NA	No	Yes	No	No	No	No	Yes	No	No	No	No	No	No	No
417	CA8	HGNC:1382	8	114815	ENSG00000178538	613227	Cerebellar ataxia and mental retardation with or without quadrupedal locomotion 3	AR	DDG2P_BrainCog;sysNDD;IDpanelRadboudumc	6	definitive	Definitive	17604;29620;522600;560540;931983	ENST00000317995.5		290	P35219	290	60185412	60281400	60281400-60281048;60279880-60279689;60266049-60265925;60232379-60232284;60226935-60226873;60224585-60224537;60222761-60222649;60208919-60208750;60189985-60185412	ENSG00000253879;ENSG00000254775;ENSG00000254048;ENSG00000253260;ENSG00000251396;ENSG00000167912	NA;NA;NA;NA;0.227053331690744;0.630213199248814	NA	No	No	NA	No	No	No	Yes	No	No	No	No	No	No	No	No	Yes	Yes
418	CABP7	HGNC:20834	22	618759	ENSG00000100314	NA	intellectual disability	AD	sysNDD	1	NA	Limited		ENST00000216144.4	NM_182527	215	Q86V35	215	29720003	29731833	29720003-29720533;29727662-29727805;29728630-29728742;29729055-29729208;29729442-29731833	ENSG00000232530;ENSG00000279159;ENSG00000227117;ENSG00000268812;ENSG00000225676;ENSG00000225465;ENSG00000282816;ENSG00000234208;ENSG00000232396;ENSG00000287967;ENSG00000273350;ENSG00000272689;ENSG00000273428;ENSG00000181123;ENSG00000289846;ENSG00000289888;ENSG00000290778	NA;0.175902512772481;0.46074816141933;NA;NA;0.471229752594698;NA;NA;0.00338345310843626;NA;0.995110436097518;0.991311640191103;0.181963353097558;NA;NA;NA;NA	ENSG00000232396	No	Yes	NA	No	No	No	No	No	No	No	No	Yes	No	No	No	No	No
419	CACNA1A	HGNC:1388	19	601011	ENSG00000141837	617106	DEVELOPMENTAL AND EPILEPTIC ENCEPHALOPATHY 42; DEE42	AD	DDG2P_BrainCog;sysNDD;IDpanelRadboudumc;HPOmim_ID;HPOmim_EPI;HPOmim_NDD	8	strong	Definitive	8504;68432;68439;195663;195935;196769;254267;254268;254269;265613;279951;280762;372975;373626;373933;392083;392420;423943;420055;422063;420056;434561;446905;446903;453193;476264;476232;476259;476239;476236;476235;476276;488475;500851;542835;542827;542828;542820;546157;560724;566307;570273;567724;580312;583270;565995;583770;573195;585569;585567;585573;593523;637965;655727;645463;659920;644525;6509…	ENST00000360228.11	NM_000068	2506	O00555	2506	13206442	13633025	13506479-13505932;13455212-13455107;13453015-13452876;13371779-13371688;13365469-13365317;13359799-13359606;13335909-13335806;13334493-13334378;13332925-13332869;13330333-13330244;13317321-13317112;13312781-13312669;13308528-13308416;13308251-13308120;13307854-13307782;13303884-13303767;13303613-13303546;13300656-13300550;13299353-13298544;13286966-13286503;13285206-13285068;13283396-13283267;132…	ENSG00000267417;ENSG00000267610;ENSG00000266897;ENSG00000267512;ENSG00000287296;ENSG00000267598	0.42111557274119;0.839714818879984;0.00328347707970806;2.7730797947425e-06;NA;0.155397581965939	ENSG00000266897;ENSG00000267512	Yes	Yes	0.317307692307692	Yes	Yes	No	No	Yes	Yes	Yes	Yes	Yes	No	No	Yes	Yes	Yes
420	CACNA1A	HGNC:1388	19	601011	ENSG00000141837	NA	developmental and epileptic encephalopathy	AR	sysNDD	2	NA	Definitive	NA;NA;NA;NA;NA;NA;NA;NA;NA;NA;NA;NA;NA;NA;NA;NA;NA;NA;NA;NA;NA;NA;NA;NA;NA;NA;NA;NA;NA;NA;NA;NA;NA;NA;NA;NA;NA;NA;NA;NA;NA;NA;NA;NA;NA;NA;NA;NA;NA;NA;NA;NA;NA;NA;NA;NA;NA;NA;NA;NA;NA;NA;NA;NA;NA;NA;NA;NA;NA;NA;NA;NA;NA;NA;NA;NA;NA;NA;NA;NA;NA;NA;NA;NA;NA;NA;NA;NA;NA;NA;NA;NA;NA;NA;NA;NA;NA;NA;NA;NA;NA;NA;NA;NA;NA;NA;NA;NA;NA;NA;NA;NA;NA;NA;NA;NA;NA;NA;NA;NA;NA;NA;NA;NA;NA;NA;NA;NA;NA;NA;NA;NA;NA;…	ENST00000360228.11	NM_000068	2506	O00555	2506	13206442	13633025	13506479-13505932;13455212-13455107;13453015-13452876;13371779-13371688;13365469-13365317;13359799-13359606;13335909-13335806;13334493-13334378;13332925-13332869;13330333-13330244;13317321-13317112;13312781-13312669;13308528-13308416;13308251-13308120;13307854-13307782;13303884-13303767;13303613-13303546;13300656-13300550;13299353-13298544;13286966-13286503;13285206-13285068;13283396-13283267;132…	ENSG00000267417;ENSG00000267610;ENSG00000266897;ENSG00000267512;ENSG00000287296;ENSG00000267598	NA;NA;NA;NA;NA;NA	NA	Yes	No	NA	No	Yes	No	No	No	No	No	No	No	No	No	No	No	No
421	CACNA1A	HGNC:1388	19	601011	ENSG00000141837	141500	MIGRAINE, FAMILIAL HEMIPLEGIC, 1; FHM1	AD	EPIpanelRadboudumc;IDpanelRadboudumc	4	NA	NA	8487;8488;8489;8490;8497;8499;8503;8504;8513;8520;68433;68439;279951;375366;437417;585567;931418;976218;976736;992630;995995;1338921;1526165;1679523;1679524;1679525;1679526;1679528;1679529;1679530;1679531;1679532;1679533;1707523	ENST00000360228.11	NM_000068	2506	O00555	2506	13206442	13633025	13506479-13505932;13455212-13455107;13453015-13452876;13371779-13371688;13365469-13365317;13359799-13359606;13335909-13335806;13334493-13334378;13332925-13332869;13330333-13330244;13317321-13317112;13312781-13312669;13308528-13308416;13308251-13308120;13307854-13307782;13303884-13303767;13303613-13303546;13300656-13300550;13299353-13298544;13286966-13286503;13285206-13285068;13283396-13283267;132…	ENSG00000267417;ENSG00000267610;ENSG00000266897;ENSG00000267512;ENSG00000287296;ENSG00000267598	2.27660079852545e-08;2.19823972924505e-08;1.13384555854177e-08;NA;NA;NA	ENSG00000267417;ENSG00000267610;ENSG00000266897	Yes	Yes	0.0625	No	Yes	No	No	No	No	Yes	Yes	Yes	No	No	Yes	Yes	Yes
422	CACNA1B	HGNC:1389	9	601012	ENSG00000148408	618497	NEURODEVELOPMENTAL DISORDER WITH SEIZURES AND NONEPILEPTIC HYPERKINETIC MOVEMENTS; NEDNEH	AR	DDG2P_BrainCog;sysNDD;IDpanelRadboudumc;HPOmim_ID;HPOmim_EPI;HPOmim_NDD	8	strong	Definitive	635833;635834;635835;635836	ENST00000371372.6	NM_000718	2339	Q00975	2339	137877782	138124624	137877782-137878217;137879054-137879159;137882744-137882883;137913180-137913271;137914654-137914806;137917241-137917431;137952274-137952377;137955698-137955813;137956771-137956827;137957598-137957687;137971383-137971592;137975907-137976019;137984138-137984250;137986413-137986544;137986782-137986854;138006767-138006884;138010010-138010077;138013129-138013235;138023011-138023811;138024955-138025172…		NA	NA	Yes	No	NA	No	No	No	No	No	No	Yes	No	No	Yes	Yes	Yes	Yes	Yes
423	CACNA1C	HGNC:1390	12	114205	ENSG00000151067	601005	TIMOTHY SYNDROME; TS	AD	sysNDD;IDpanelRadboudumc;HPOmim_ID;HPOmim_EPI;HPOmim_NDD	7	NA	Definitive	17632;17633;180284;190711;190633;190634;190654;196966;208682;372313;521136;802809;973262;1164022;1309258;1334090;1685596;1685597;1707563	ENST00000399655.6	NM_000719	2138	Q13936	2221	1970772	2697950	2052987-2053611;2115224-2115545;2120325-2120430;2448976-2449115;2457567-2457706;2486104-2486262;2493190-2493386;2504842-2504945;2512812-2512984;2549943-2550033;2556951-2556977;2566422-2566582;2567569-2567794;2581590-2581797;2582822-2582942;2584503-2584617;2585376-2585496;2585835-2585904;2593213-2593345;2595874-2596003;2597230-2597289;2601854-2601960;2605081-2605168;2605679-2605786;2606611-2606663…	ENSG00000285627;ENSG00000287698;ENSG00000235049;ENSG00000203593;ENSG00000256837;ENSG00000278255;ENSG00000256025;ENSG00000256721;ENSG00000285555;ENSG00000285734;ENSG00000256769;ENSG00000256271;ENSG00000246627;ENSG00000256150;ENSG00000258325;ENSG00000258092;ENSG00000288984;ENSG00000278356;ENSG00000250899;ENSG00000289832;ENSG00000274659;ENSG00000256706;ENSG00000289980	NA;NA;0.78459476517344;0.0228257636735383;0.484011930416262;NA;0.06386701308067;0.0456808957485321;NA;NA;0.00122062356539222;1.23500772235656e-20;6.65877472591528e-167;3.77085644760593e-07;0.56729796954963;0.550399050630023;NA;NA;0.000600685905438957;NA;NA;0.895914046169992;NA	ENSG00000203593;ENSG00000256721;ENSG00000256769;ENSG00000256271;ENSG00000246627;ENSG00000256150;ENSG00000250899	Yes	Yes	0.0487804878048781	No	No	No	Yes	Yes	Yes	No	No	Yes	No	No	Yes	No	Yes
424	CACNA1C	HGNC:1390	12	114205	ENSG00000151067	NA	intellectual disability	AD	sysNDD	2	NA	Definitive	NA;NA;NA;NA;NA;NA;NA;NA;NA;NA;NA;NA;NA;NA;NA	ENST00000399655.6	NM_000719	2138	Q13936	2221	1970772	2697950	2052987-2053611;2115224-2115545;2120325-2120430;2448976-2449115;2457567-2457706;2486104-2486262;2493190-2493386;2504842-2504945;2512812-2512984;2549943-2550033;2556951-2556977;2566422-2566582;2567569-2567794;2581590-2581797;2582822-2582942;2584503-2584617;2585376-2585496;2585835-2585904;2593213-2593345;2595874-2596003;2597230-2597289;2601854-2601960;2605081-2605168;2605679-2605786;2606611-2606663…	ENSG00000285627;ENSG00000287698;ENSG00000235049;ENSG00000203593;ENSG00000256837;ENSG00000278255;ENSG00000256025;ENSG00000256721;ENSG00000285555;ENSG00000285734;ENSG00000256769;ENSG00000256271;ENSG00000246627;ENSG00000256150;ENSG00000258325;ENSG00000258092;ENSG00000288984;ENSG00000278356;ENSG00000250899;ENSG00000289832;ENSG00000274659;ENSG00000256706;ENSG00000289980	NA;NA;0.0984639363430006;0.361679751831011;NA;NA;0.0243901280298549;0.0827702805830343;NA;NA;NA;0.0170128427886391;0.000424870239334273;NA;0.0101511450318323;NA;NA;0.248846421153366;0.00752718480392047;NA;0.0489174995043715;0.377087179986344;NA	ENSG00000256025;ENSG00000256271;ENSG00000246627;ENSG00000258325;ENSG00000250899;ENSG00000274659	Yes	Yes	NA	No	No	No	Yes	No	No	No	No	Yes	No	No	No	No	No
425	CACNA1D	HGNC:1391	3	114206	ENSG00000157388	614896	SINOATRIAL NODE DYSFUNCTION AND DEAFNESS	AR	DDG2P_BrainCog	1	strong	NA	39709;402284;801978	ENST00000350061.11	NM_000720	2161	Q01668	2161	53328963	53813733	53494611-53495233;53497152-53497461;53501615-53501720;53650779-53650918;53660133-53660275;53665660-53665812;53666339-53666535;53673023-53673126;53702641-53702810;53718301-53718388;53719755-53719781;53722314-53722474;53723434-53723659;53723792-53723999;53726879-53726999;53730442-53730556;53731077-53731146;53732016-53732082;53732815-53732962;53735374-53735503;53740280-53740339;53743011-53743117;537…	ENSG00000271916;ENSG00000271976;ENSG00000289063	0.518616237610333;0.109712194668647;NA	NA	Yes	No	NA	No	Yes	No	No	Yes	Yes	No	No	No	No	No	No	No	No
426	CACNA1D	HGNC:1391	3	114206	ENSG00000157388	615474	PRIMARY ALDOSTERONISM, SEIZURES, AND NEUROLOGIC ABNORMALITIES; PASNA	AD	DDG2P_BrainCog;IDpanelRadboudumc;HPOmim_ID;HPOmim_EPI;HPOmim_NDD	6	strong	NA	66072;66073;1710231	ENST00000350061.11	NM_000720	2161	Q01668	2161	53328963	53813733	53494611-53495233;53497152-53497461;53501615-53501720;53650779-53650918;53660133-53660275;53665660-53665812;53666339-53666535;53673023-53673126;53702641-53702810;53718301-53718388;53719755-53719781;53722314-53722474;53723434-53723659;53723792-53723999;53726879-53726999;53730442-53730556;53731077-53731146;53732016-53732082;53732815-53732962;53735374-53735503;53740280-53740339;53743011-53743117;537…	ENSG00000271916;ENSG00000271976;ENSG00000289063	NA;NA;NA	NA	Yes	Yes	0.125	No	Yes	No	No	Yes	Yes	No	No	No	No	No	Yes	Yes	Yes
427	CACNA1D	HGNC:1391	3	114206	ENSG00000157388	NA	autism spectrum disorder	AD	sysNDD	2	NA	Definitive	NA;NA;NA;NA;NA	ENST00000350061.11	NM_000720	2161	Q01668	2161	53328963	53813733	53494611-53495233;53497152-53497461;53501615-53501720;53650779-53650918;53660133-53660275;53665660-53665812;53666339-53666535;53673023-53673126;53702641-53702810;53718301-53718388;53719755-53719781;53722314-53722474;53723434-53723659;53723792-53723999;53726879-53726999;53730442-53730556;53731077-53731146;53732016-53732082;53732815-53732962;53735374-53735503;53740280-53740339;53743011-53743117;537…	ENSG00000271916;ENSG00000271976;ENSG00000289063	1.43969395231429e-06;1.92960936907179e-05;NA	ENSG00000271916;ENSG00000271976	Yes	Yes	NA	No	Yes	No	No	No	No	No	No	Yes	No	No	No	No	No
428	CACNA1E	HGNC:1392	1	601013	ENSG00000198216	618285	DEVELOPMENTAL AND EPILEPTIC ENCEPHALOPATHY 69; DEE69	AD	DDG2P_BrainCog;sysNDD;EPIpanelRadboudumc;IDpanelRadboudumc;HPOmim_EPI;HPOmim_NDD	9	strong	Definitive	224995;265066;390468;521483;617451;989253;1320140;1685598;1703708	ENST00000367573.7	NM_000721	2313	Q15878	2313	181317690	181813262	181483517-181484010;181510477-181510582;181511371-181511510;181577766-181577869;181579072-181579224;181580595-181580776;181651338-181651441;181710954-181711069;181715338-181715391;181716040-181716129;181717093-181717302;181718055-181718167;181719751-181719863;181720206-181720337;181720783-181720855;181721758-181721875;181724470-181724537;181726065-181726162;181731175-181731231;181732384-181733034…	ENSG00000179452;ENSG00000288574;ENSG00000287452;ENSG00000224810;ENSG00000225982;ENSG00000228918	NA;NA;NA;0.566364033615567;0.0758443195565117;NA	NA	Yes	Yes	0	No	No	No	No	No	No	No	No	No	Yes	Yes	Yes	Yes	Yes
429	CACNA1G	HGNC:1394	17	604065	ENSG00000006283	NA	AUTOSOMAL RECESSIVE INTELLECTUAL DEVELOPMENTAL DISORDER	AR	DDG2P_BrainCog;sysNDD	3	limited	Definitive	NA;NA;NA;NA;NA;NA;NA;NA;NA;NA;NA	ENST00000359106.10	NM_018896	2377	O43497	2377	50560715	50627474	50560715-50561701;50568870-50568981;50569165-50569298;50569706-50569803;50571878-50572037;50572554-50572854;50573021-50573113;50575543-50576326;50578188-50578564;50590471-50590622;50591435-50591620;50591739-50591853;50591937-50592092;50594993-50595061;50596562-50596646;50596730-50596923;50599428-50599859;50600726-50600826;50601051-50601174;50602820-50602888;50603015-50603199;50604155-50604281;506…	ENSG00000251239;ENSG00000251665;ENSG00000249870;ENSG00000262006;ENSG00000261976;ENSG00000262967;ENSG00000264895;ENSG00000250976;ENSG00000229980;ENSG00000285829;ENSG00000249451;ENSG00000250286;ENSG00000250107;ENSG00000247011;ENSG00000290053	0.0652379230240948;0.461918436630294;0.739972016504485;0.0176785558519206;0.661804840733652;8.25403156619039e-06;0.0711207900715303;0.981850496478472;0.859478372811193;NA;0.964679145164351;0.00796110493654173;5.04322252903516e-08;0.940840123057215;NA	ENSG00000262006;ENSG00000262967;ENSG00000250286;ENSG00000250107	Yes	No	NA	No	No	No	No	No	No	No	No	Yes	No	No	No	No	No
430	CACNA1G	HGNC:1394	17	604065	ENSG00000006283	618087	SPINOCEREBELLAR ATAXIA 42, EARLY-ONSET, SEVERE, WITH NEURODEVELOPMENTAL DEFICITS; SCA42ND	AD	sysNDD;IDpanelRadboudumc;HPOmim_ID;HPOmim_NDD	6	NA	Definitive	280269;426883;559581;1332877;1804078	ENST00000359106.10	NM_018896	2377	O43497	2377	50560715	50627474	50560715-50561701;50568870-50568981;50569165-50569298;50569706-50569803;50571878-50572037;50572554-50572854;50573021-50573113;50575543-50576326;50578188-50578564;50590471-50590622;50591435-50591620;50591739-50591853;50591937-50592092;50594993-50595061;50596562-50596646;50596730-50596923;50599428-50599859;50600726-50600826;50601051-50601174;50602820-50602888;50603015-50603199;50604155-50604281;506…	ENSG00000251239;ENSG00000251665;ENSG00000249870;ENSG00000262006;ENSG00000261976;ENSG00000262967;ENSG00000264895;ENSG00000250976;ENSG00000229980;ENSG00000285829;ENSG00000249451;ENSG00000250286;ENSG00000250107;ENSG00000247011;ENSG00000290053	3.20741628876818e-106;0.712226065683603;0.847030896962583;NA;NA;NA;NA;0.833913758622244;0.00578609971426242;NA;3.64513853032666e-05;4.59642528638423e-32;5.06032800002113e-47;0.991048382116441;NA	ENSG00000251239;ENSG00000229980;ENSG00000249451;ENSG00000250286;ENSG00000250107	Yes	Yes	0	No	No	No	No	No	No	No	No	Yes	No	No	No	Yes	Yes
431	CACNA1G	HGNC:1394	17	604065	ENSG00000006283	616795	SPINOCEREBELLAR ATAXIA 42; SCA42	AD	IDpanelRadboudumc	2	NA	NA	221981;974856;1027470;1027472;1027471;1228386	ENST00000359106.10	NM_018896	2377	O43497	2377	50560715	50627474	50560715-50561701;50568870-50568981;50569165-50569298;50569706-50569803;50571878-50572037;50572554-50572854;50573021-50573113;50575543-50576326;50578188-50578564;50590471-50590622;50591435-50591620;50591739-50591853;50591937-50592092;50594993-50595061;50596562-50596646;50596730-50596923;50599428-50599859;50600726-50600826;50601051-50601174;50602820-50602888;50603015-50603199;50604155-50604281;506…	ENSG00000251239;ENSG00000251665;ENSG00000249870;ENSG00000262006;ENSG00000261976;ENSG00000262967;ENSG00000264895;ENSG00000250976;ENSG00000229980;ENSG00000285829;ENSG00000249451;ENSG00000250286;ENSG00000250107;ENSG00000247011;ENSG00000290053	NA;0.355005349059835;NA;0.131141248621662;NA;NA;0.00031176866477371;NA;0.0167600267317493;NA;0.00856073959851962;0.000645127944884585;4.94938671083835e-06;0.394199854977919;NA	ENSG00000264895;ENSG00000229980;ENSG00000249451;ENSG00000250286;ENSG00000250107	Yes	Yes	0	No	No	No	No	No	No	No	No	Yes	No	No	No	No	No
432	CACNA1H	HGNC:1395	16	607904	ENSG00000196557	611942	EPILEPSY, CHILDHOOD ABSENCE, SUSCEPTIBILITY TO, 6	AD	DDG2P_BrainCog	1	limited	NA	402204;1803065	ENST00000348261.11	NM_001005407	2353	O95180	2353	1153106	1221771	1153106-1153470;1153720-1154036;1194972-1195083;1195432-1195565;1195926-1196023;1198615-1198774;1200256-1200571;1200716-1200808;1201663-1202452;1204010-1204458;1205114-1205265;1206104-1206289;1207001-1207118;1207275-1207430;1207770-1207860;1208013-1208221;1209032-1209412;1210035-1210135;1210370-1210493;1210583-1210651;1210787-1210971;1211168-1211294;1211481-1211606;1211716-1211805;1211946-1212138…	ENSG00000260532;ENSG00000287855;ENSG00000275438;ENSG00000268836;ENSG00000286901;ENSG00000282907;ENSG00000260022;ENSG00000260316;ENSG00000269482;ENSG00000228779;ENSG00000259840;ENSG00000273551;ENSG00000260403;ENSG00000259910;ENSG00000261294;ENSG00000277010;ENSG00000276984;ENSG00000260439;ENSG00000276931;ENSG00000260807;ENSG00000260496;ENSG00000261720;ENSG00000261713;ENSG00000228201;ENSG00000262528…	NA;NA;NA;NA;NA;NA;NA;NA;NA;0.000599523941058837;NA;NA;NA;NA;NA;NA;NA;NA;NA;NA;NA;NA;NA;0.218091403150527;NA;NA;NA;NA;NA;NA;NA	ENSG00000228779	No	Yes	0.333333333333333	Yes	Yes	No	No	No	No	No	No	Yes	No	No	No	No	No
433	CACNA1H	HGNC:1395	16	607904	ENSG00000196557	NA	intellectual disability	AR	sysNDD	2	NA	Definitive	NA	ENST00000348261.11	NM_001005407	2353	O95180	2353	1153106	1221771	1153106-1153470;1153720-1154036;1194972-1195083;1195432-1195565;1195926-1196023;1198615-1198774;1200256-1200571;1200716-1200808;1201663-1202452;1204010-1204458;1205114-1205265;1206104-1206289;1207001-1207118;1207275-1207430;1207770-1207860;1208013-1208221;1209032-1209412;1210035-1210135;1210370-1210493;1210583-1210651;1210787-1210971;1211168-1211294;1211481-1211606;1211716-1211805;1211946-1212138…	ENSG00000260532;ENSG00000287855;ENSG00000275438;ENSG00000268836;ENSG00000286901;ENSG00000282907;ENSG00000260022;ENSG00000260316;ENSG00000269482;ENSG00000228779;ENSG00000259840;ENSG00000273551;ENSG00000260403;ENSG00000259910;ENSG00000261294;ENSG00000277010;ENSG00000276984;ENSG00000260439;ENSG00000276931;ENSG00000260807;ENSG00000260496;ENSG00000261720;ENSG00000261713;ENSG00000228201;ENSG00000262528…	0.991717880107281;NA;0.783769794664258;0.206567582196886;NA;NA;0.722796848799719;0.0232094213546658;0.205755029117099;0.25733058504972;0.423748075213927;5.34605490387069e-07;0.266822107280511;0.217463356219601;NA;2.97387490116576e-05;0.295313504437647;0.476017267635581;0.941031697554926;0.000735644594166782;0.931464886520362;NA;0.889541339617359;0.21768118050818;0.0388646433440833;0.2528623958788…	ENSG00000260316;ENSG00000273551;ENSG00000277010;ENSG00000260807;ENSG00000262528	No	No	NA	No	Yes	No	No	No	No	No	No	Yes	No	No	No	No	No
434	CACNA1I	HGNC:1396	22	608230	ENSG00000100346	NA	intellectual disability	AD	sysNDD;IDpanelRadboudumc	4	NA	Definitive		ENST00000402142.4	NM_001003406	2223	Q9P0X4	2223	39570753	39689735	39570753-39570988;39598151-39598262;39600520-39600653;39619310-39619407;39634565-39634724;39640867-39641182;39642797-39642889;39646569-39646881;39647822-39647926;39649501-39649925;39658152-39658303;39658931-39659116;39659433-39659550;39659697-39659852;39660344-39660437;39661108-39661310;39661965-39662435;39662776-39662876;39663718-39663841;39664091-39664159;39664739-39664923;39665498-39665624;396…	ENSG00000229999;ENSG00000272834;ENSG00000261202	0.00574881409551152;0.00418792037767532;0.854993465408584	ENSG00000229999;ENSG00000272834	Yes	Yes	NA	No	No	No	Yes	No	No	No	No	Yes	No	No	No	No	No
435	CACNA2D1	HGNC:1399	7	114204	ENSG00000153956	NA	intellectual disability	AR	sysNDD	2	NA	Definitive		ENST00000356860.8	NM_000722	1091	P54289	1103	81946444	82443956	82443777-82443365;82349649-82349568;82335251-82335135;82170609-82170550;82136676-82136635;82117173-82117044;82084900-82084769;82066524-82066455;82064354-82064304;82060527-82060428;82038235-82038077;82032901-82032797;82014479-82014401;82013510-82013461;82012243-82012154;82007756-82007679;82005839-82005765;82005497-82005423;81997250-81997179;81994939-81994868;81991246-81991185;81984711-81984635;819…	ENSG00000223770	0.770635018201728	NA	Yes	No	NA	No	No	No	Yes	No	No	No	No	No	No	No	No	No	No
436	CACNA2D2	HGNC:1400	3	607082	ENSG00000007402	618501	CEREBELLAR ATROPHY WITH SEIZURES AND VARIABLE DEVELOPMENTAL DELAY; CASVDD	AR	EPIpanelRadboudumc;IDpanelRadboudumc;HPOmim_NDD;sysNDD	7	NA	Definitive	40230;100785;578284;637020;637021;1325389;1526049;1687585;1696632;1706533;1805265	ENST00000424201.7	NM_006030	1143	Q9NY47	1150	50362613	50504244	50503634-50503218;50476199-50476118;50434429-50434313;50394168-50394109;50387612-50387568;50384337-50384196;50381126-50380995;50380805-50380748;50380018-50379968;50379824-50379725;50379590-50379432;50379199-50379092;50378993-50378915;50378333-50378284;50378097-50378008;50377803-50377732;50377541-50377467;50376188-50376114;50376034-50375963;50375880-50375809;50375705-50375644;50374813-50374737;503…	ENSG00000273356;ENSG00000271858;ENSG00000280382;ENSG00000288988;ENSG00000289504	0.899866559804484;0.00120134047095055;NA;NA;NA	ENSG00000271858	Yes	No	NA	No	No	No	No	No	No	Yes	No	Yes	No	No	Yes	Yes	Yes
437	CACNA2D3	HGNC:15460	3	606399	ENSG00000157445	NA	autism spectrum disorder	AD	sysNDD	1	NA	Limited		ENST00000474759.6		1091	Q8IZS8	1091	54122547	55074557	54122552-54122835;54123513-54123594;54320442-54320558;54386715-54386774;54503492-54503654;54562800-54562931;54569795-54569855;54569954-54570104;54581803-54581877;54627787-54627876;54642128-54642241;54752599-54752677;54764218-54764351;54816853-54816870;54837159-54837230;54838568-54838648;54846393-54846467;54871539-54871622;54879018-54879089;54879350-54879411;54880796-54880863;54885281-54885326;548…	ENSG00000240708;ENSG00000242568;ENSG00000242775;ENSG00000244586;ENSG00000242317;ENSG00000240777;ENSG00000281708;ENSG00000288029;ENSG00000286353;ENSG00000265992;ENSG00000243715;ENSG00000239991;ENSG00000243572	NA;NA;NA;0.394162119386663;NA;NA;0.712226065683603;NA;NA;0.0330430557673863;5.85651525003892e-05;NA;NA	ENSG00000265992;ENSG00000243715	No	Yes	NA	No	No	No	No	No	No	No	No	Yes	No	No	No	No	No
438	CACNB2	HGNC:1402	10	600003	ENSG00000165995	NA	intellectual disability	AD	sysNDD	1	NA	Limited		ENST00000324631.13	NM_000724	660	Q08289	660	18140424	18543557	18140424-18140856;18150883-18150975;18401924-18402043;18498355-18498477;18500812-18500948;18506471-18506547;18514236-18514369;18518336-18518416;18518910-18518968;18527588-18527697;18534076-18534227;18536101-18536196;18538180-18538365;18539230-18543557	ENSG00000226083;ENSG00000235020	0.843558803999702;0.288194757476752	NA	No	Yes	NA	No	Yes	No	No	No	No	No	No	No	No	No	No	No	No
439	CACNB4	HGNC:1404	2	601949	ENSG00000182389	607682	EPILEPSY, IDIOPATHIC GENERALIZED, SUSCEPTIBILITY TO, 9; EIG9	AD	DDG2P_BrainCog;EPIpanelRadboudumc	3	limited	NA	374311	ENST00000539935.7	NM_000726.3	520	O00305	520	151832771	152099167	152099044-152098949;152098413-152098330;151883370-151883251;151880922-151880800;151876556-151876426;151872493-151872417;151870861-151870842;151870611-151870531;151869235-151869177;151860820-151860711;151855375-151855224;151853543-151853448;151842088-151841903;151839379-151832771	ENSG00000288066	NA	NA	No	Yes	0.333333333333333	Yes	Yes	No	Yes	No	No	No	No	No	No	No	Yes	Yes	Yes
440	CACNB4	HGNC:1404	2	601949	ENSG00000182389	NA	intellectual disability	AR	sysNDD	1	NA	Limited	NA	ENST00000539935.7	NM_000726.3	520	O00305	520	151832771	152099167	152099044-152098949;152098413-152098330;151883370-151883251;151880922-151880800;151876556-151876426;151872493-151872417;151870861-151870842;151870611-151870531;151869235-151869177;151860820-151860711;151855375-151855224;151853543-151853448;151842088-151841903;151839379-151832771	ENSG00000288066	NA	NA	No	No	NA	No	Yes	No	Yes	No	No	No	No	No	No	No	No	No	No
441	CACNG2	HGNC:1406	22	602911	ENSG00000166862	614256	?Intellectual developmental disorder, autosomal dominant 10	AD	sysNDD	1	NA	Limited	30282	ENST00000300105.7		323	Q9Y698	323	36560857	36703752	36703752-36702366;36587548-36587465;36566493-36566353;36564886-36560857	ENSG00000234979;ENSG00000287773;ENSG00000183822;ENSG00000286485;ENSG00000231467;ENSG00000287236;ENSG00000235237;ENSG00000215403;ENSG00000229971;ENSG00000261675;ENSG00000234688	0.00163205302002771;NA;NA;NA;NA;NA;0.921970059240024;NA;NA;4.54035833371665e-07;2.845221152276e-07	ENSG00000234979;ENSG00000261675;ENSG00000234688	Yes	Yes	0.333333333333333	Yes	No	No	No	No	No	No	No	Yes	No	No	No	No	No
442	CACNG7	HGNC:13626	19	606899	ENSG00000105605	NA	intellectual disability	AR	sysNDD	1	NA	Limited		ENST00000391767.6		275	P62955	275	53909278	53943950	53909278-53909517;53912803-53913027;53914500-53914586;53915365-53915505;53941470-53941615;53942036-53943950	ENSG00000228323;ENSG00000232220	0.00581804503841873;NA	ENSG00000228323	No	No	NA	No	No	No	No	No	No	No	No	Yes	No	No	No	No	No
443	CAD	HGNC:1424	2	114010	ENSG00000084774	616457	DEVELOPMENTAL AND EPILEPTIC ENCEPHALOPATHY 50; DEE50	AR	DDG2P_BrainCog;sysNDD;EPIpanelRadboudumc;IDpanelRadboudumc;HPOmim_EPI;HPOmim_NDD	10	definitive	Definitive	203465;203466;374829;374830;374831;422220;801658;930757;989329;1098703;1342296	ENST00000264705.9		2225	P27708	2225	27217369	27243943	27217369-27217633;27217877-27218016;27221218-27221347;27222194-27222336;27222519-27222660;27222866-27223037;27223563-27223748;27223917-27224029;27224345-27224490;27224745-27224876;27225010-27225243;27225705-27225926;27226131-27226319;27226525-27226649;27226832-27226962;27231468-27231580;27231980-27232224;27232448-27232694;27233042-27233140;27233312-27233536;27233626-27233808;27234008-27234226;272…	ENSG00000234945;ENSG00000234072;ENSG00000230286;ENSG00000205500;ENSG00000231636;ENSG00000272056;ENSG00000229122;ENSG00000272148	1.90722521164389e-11;6.53459413885364e-07;0.0100211602034644;5.33819211140176e-07;5.67297330078756e-07;0.621433192960177;0.0125880870548599;0.000104046348171744	ENSG00000234945;ENSG00000234072;ENSG00000230286;ENSG00000205500;ENSG00000231636;ENSG00000229122;ENSG00000272148	Yes	No	NA	No	No	No	No	No	No	Yes	Yes	Yes	Yes	Yes	Yes	Yes	Yes
444	CADPS	HGNC:1426	3	604667	ENSG00000163618	NA	intellectual disability	AR	sysNDD	1	NA	Limited		ENST00000383710.9	NM_003716, NM_183393, NM_183394	1353	Q9ULU8	1353	62398346	62875416	62875416-62874589;62765984-62765871;62753773-62753441;62662394-62662314;62651080-62650847;62645843-62645722;62592748-62592637;62585324-62585185;62570938-62570872;62557513-62557405;62550115-62549903;62536581-62536445;62533058-62532871;62518250-62518149;62516643-62516580;62516182-62516059;62512768-62512751;62499268-62499162;62493665-62493645;62492446-62492290;62491480-62491339;62481869-62481723;624…	ENSG00000241472	0.575939104248094	NA	No	No	NA	No	No	No	No	No	No	No	No	No	No	No	No	No	No
445	CADPS2	HGNC:16018	7	609978	ENSG00000081803	NA	intellectual disability	AD	sysNDD	1	NA	Limited		ENST00000449022.7	NM_017954	1296	Q86UW7	1296	122318411	122886759	122886460-122885999;122737068-122736955;122663569-122663237;122629328-122629248;122621717-122621481;122615299-122615181;122581290-122581179;122554689-122554550;122513315-122513249;122491420-122491312;122490281-122490081;122480860-122480852;122474517-122474381;122471562-122471375;122451475-122451374;122441575-122441512;122438464-122438341;122416164-122416061;122414076-122414068;122407696-122407540…	ENSG00000240499;ENSG00000230316;ENSG00000234418	0.00101141133585701;0.33065388374757;0.0584608320479129	ENSG00000240499	No	Yes	NA	No	No	No	No	No	No	No	No	Yes	No	No	No	No	No
446	CAMK1D	HGNC:19341	10	607957	ENSG00000183049	NA	intellectual disability	AD	sysNDD	1	NA	Limited		ENST00000619168.5	NM_020397	385	Q8IU85	385	12349547	12835545	12349547-12349910;12553225-12553356;12666736-12666810;12760948-12761086;12769673-12769799;12791158-12791233;12814195-12814307;12816250-12816328;12824465-12824552;12825573-12825690;12828769-12835545	ENSG00000285994;ENSG00000285520;ENSG00000228302;ENSG00000225778;ENSG00000289266;ENSG00000289920;ENSG00000289395	NA;NA;0.116170147691786;0.677823415950051;NA;NA;NA	NA	Yes	Yes	NA	No	No	No	Yes	No	No	No	No	No	No	No	No	No	No
447	CAMK2A	HGNC:1460	5	114078	ENSG00000070808	617798	INTELLECTUAL DEVELOPMENTAL DISORDER, AUTOSOMAL DOMINANT 53; MRD53	AD	DDG2P_BrainCog;sysNDD;IDpanelRadboudumc;HPOmim_ID;HPOmim_EPI;HPOmim_NDD	8	strong	Definitive	430918;430917;430916;430914;430913;430912;560171;560173;666572;975359;1162321;1285567;1700224;1709169;1803780;1804079;2442355;2442356	ENST00000671881.1	NM_015981	489	Q9UQM7	478	150219491	150290093	150289773-150289564;150273159-150273065;150265015-150264956;150257617-150257563;150256831-150256766;150256645-150256573;150253546-150253444;150252065-150251982;150251844-150251750;150250810-150250688;150250309-150250226;150247814-150247772;150245201-150245161;150239736-150239704;150238748-150238700;150231380-150231305;150228286-150228192;150223217-150222989;150222713-150219491	ENSG00000287323;ENSG00000286331	NA;NA	NA	Yes	Yes	0.0740740740740741	No	No	No	No	No	No	No	No	No	No	No	Yes	Yes	Yes
448	CAMK2A	HGNC:1460	5	114078	ENSG00000070808	618095	INTELLECTUAL DEVELOPMENTAL DISORDER, AUTOSOMAL RECESSIVE 63; MRT63	AR	sysNDD;IDpanelRadboudumc;HPOmim_ID;HPOmim_EPI;HPOmim_NDD	7	NA	Definitive	560170	ENST00000671881.1	NM_015981	489	Q9UQM7	478	150219491	150290093	150289773-150289564;150273159-150273065;150265015-150264956;150257617-150257563;150256831-150256766;150256645-150256573;150253546-150253444;150252065-150251982;150251844-150251750;150250810-150250688;150250309-150250226;150247814-150247772;150245201-150245161;150239736-150239704;150238748-150238700;150231380-150231305;150228286-150228192;150223217-150222989;150222713-150219491	ENSG00000287323;ENSG00000286331	NA;NA	NA	Yes	No	NA	No	No	No	No	No	No	No	No	No	No	No	Yes	Yes	Yes
449	CAMK2B	HGNC:1461	7	607707	ENSG00000058404	617799	INTELLECTUAL DEVELOPMENTAL DISORDER, AUTOSOMAL DOMINANT 54; MRD54	AD	DDG2P_BrainCog;sysNDD;IDpanelRadboudumc;HPOmim_ID;HPOmim_EPI;HPOmim_NDD	8	strong	Definitive	430925;430923;430922;430921;430920;560179;560180;1333822;1805867	ENST00000395749.7	NM_172084	666	Q13554	666	44210019	44334577	44325594-44325357;44284225-44284131;44263064-44263005;44258926-44258872;44254607-44254542;44247192-44247120;44243527-44243425;44243333-44243250;44242654-44242560;44242340-44242218;44241783-44241700;44240749-44240707;44239663-44239589;44234676-44234639;44234461-44234390;44232866-44232822;44231054-44231006;44229501-44229388;44228924-44228796;44226644-44226516;44220901-44220826;44220710-44220616;442…	ENSG00000239775	NA	NA	No	Yes	0.0625	No	Yes	No	No	No	No	Yes	No	No	Yes	No	Yes	Yes	Yes
450	CAMK4	HGNC:1464	5	114080	ENSG00000152495	NA	intellectual disability	AD	sysNDD;IDpanelRadboudumc	4	NA	Definitive		ENST00000282356.9	NM_001744	473	Q16566	473	111223653	111494886	111224384-111224644;111344024-111344102;111374850-111374912;111376860-111376942;111394710-111394782;111446686-111446776;111449129-111449203;111473311-111473386;111478381-111478507;111482785-111482937;111484026-111494886	ENSG00000249318;ENSG00000246859;ENSG00000248268;ENSG00000288965	0.000548421923011115;1.00088197709228e-05;0.00638998070168718;NA	ENSG00000249318;ENSG00000246859;ENSG00000248268	No	Yes	NA	No	No	No	No	No	No	No	No	Yes	No	No	No	No	No
451	CAMLG	HGNC:1471	5	601118	ENSG00000164615	NA	metabolic disease	AR	sysNDD	1	NA	Limited		ENST00000297156.4	NM_001745	296	P49069	296	134738495	134752157	134738548-134738792;134741063-134741523;134743987-134744052;134750759-134752157	ENSG00000270177;ENSG00000248559;ENSG00000250564;ENSG00000251169;ENSG00000250994	0.271169409978286;3.22773770070369e-05;0.207081796102955;0.000659925193382339;0.150536761191532	ENSG00000248559;ENSG00000251169	No	No	NA	No	No	No	No	No	No	No	No	Yes	No	No	No	No	No
452	CAMTA1	HGNC:18806	1	611501	ENSG00000171735	614756	CEREBELLAR DYSFUNCTION WITH VARIABLE COGNITIVE AND BEHAVIORAL ABNORMALITIES; CECBA	AD	DDG2P_BrainCog;sysNDD;IDpanelRadboudumc;HPOmim_ID;HPOmim_EPI;HPOmim_NDD	8	strong	Definitive	216897;280426;280872;422992;426685;431151;432176;559860;599309;801430;973014;973263;976737;982402;984639;988757;1029369;1297016;1324007;1334751;1342305;1342309;1679264;1685599;1700201;1723214;1804080;2429024;2438790;2441676	ENST00000303635.12	NM_015215	1673	Q9Y6Y1	1673	6785454	7769706	6785454-6785575;6820181-6820250;6825092-6825210;7091304-7091371;7249491-7249626;7467830-7467901;7640400-7640553;7661726-7661866;7663353-7665199;7670911-7671037;7677599-7677733;7732448-7732599;7736344-7736540;7736931-7737009;7737255-7737570;7737959-7738482;7744835-7745022;7745845-7746091;7747710-7747781;7751199-7751392;7752459-7752533;7755638-7755668;7766459-7769706	ENSG00000228750;ENSG00000284744;ENSG00000269925;ENSG00000236266;ENSG00000237436;ENSG00000237365;ENSG00000237402;ENSG00000237728;ENSG00000225126;ENSG00000270171;ENSG00000270035;ENSG00000269978	0.923851368281249;NA;0.000508400129790984;0.538527343669046;0.173993194362176;NA;0.953488457830637;NA;0.699176987308447;0.00042303880306121;0.000829762319203401;0.00233435127235651	ENSG00000269925;ENSG00000270171;ENSG00000270035;ENSG00000269978	Yes	Yes	0.815789473684211	Yes	Yes	No	Yes	No	No	Yes	Yes	Yes	No	Yes	Yes	Yes	Yes
453	CAPG	HGNC:1474	2	153615	ENSG00000042493	NA	autism spectrum disorder	AD	sysNDD	1	NA	Limited	NA;NA;NA	ENST00000263867.9	NM_001747	348	P40121	348	85394753	85418432	85410366-85410317;85402158-85402123;85401957-85401785;85401683-85401529;85401329-85401165;85399285-85399136;85398782-85398690;85398152-85398020;85395626-85395538;85394958-85394753	ENSG00000273196;ENSG00000286011;ENSG00000286532;ENSG00000288858	NA;NA;NA;NA	NA	No	Yes	NA	No	No	No	No	No	No	No	No	No	No	No	No	No	No
454	CAPN10	HGNC:1477	2	605286	ENSG00000142330	NA	AUTOSOMAL RECESSIVE INTELLECTUAL DEVELOPMENTAL DISORDER	AR	DDG2P_BrainCog;sysNDD	3	limited	Definitive		ENST00000391984.7	NM_023083	672	Q9HC96	672	240586734	240617705	240586734-240587052;240589343-240589474;240590815-240591011;240591933-240592150;240593906-240594047;240594543-240594709;240595024-240595304;240596319-240596521;240596681-240596942;240597888-240598087;240598352-240598397;240598651-240599104	ENSG00000287049;ENSG00000260942;ENSG00000219159	NA;1.07543341186628e-07;0.166338625150963	ENSG00000260942	No	No	NA	No	Yes	No	Yes	No	No	No	No	Yes	No	No	No	No	No
455	CAPN12	HGNC:13249	19	608839	ENSG00000182472	NA	intellectual disability	AR	sysNDD	1	NA	Limited		ENST00000328867.9		719	Q6ZSI9	719	38730187	38769904	38744474-38743929;38743102-38743033;38742528-38742410;38741910-38741777;38740219-38740051;38738648-38738574;38738503-38738418;38738347-38738273;38737638-38737475;38737388-38737156;38736563-38736552;38736318-38736110;38735544-38735502;38735429-38735370;38734870-38734813;38734389-38734319;38734204-38734142;38733781-38733703;38731223-38731107;38731023-38730965;38730878-38730192	ENSG00000287271;ENSG00000266963;ENSG00000267291;ENSG00000267375;ENSG00000267892;ENSG00000268756;ENSG00000286037;ENSG00000269445;ENSG00000267090;ENSG00000268055;ENSG00000269688;ENSG00000269050;ENSG00000269486	NA;0.440399900851795;0.332139341287748;NA;0.00590952807003159;0.609034828516496;NA;NA;NA;0.657002008805672;0.571953972956717;NA;0.591061513971458	ENSG00000267892	No	No	NA	No	Yes	No	Yes	No	No	No	No	Yes	No	No	No	No	No
456	CAPN15	HGNC:11182	16	603267	ENSG00000103326	NA	intellectual disability	AD	sysNDD	2	NA	Definitive	NA;NA;NA;NA;NA;NA	ENST00000219611.7	NM_005632	1086	O75808	1086	527712	554636	527712-528029;533946-533998;536029-536142;546817-548287;548993-549201;549288-549471;549615-549838;551302-551427;551512-551664;552051-552212;552301-552530;552605-552771;552863-553041;553339-554636	ENSG00000260532;ENSG00000287855;ENSG00000275438;ENSG00000268836;ENSG00000286901;ENSG00000282907;ENSG00000260022;ENSG00000260316;ENSG00000269482;ENSG00000228779;ENSG00000259840;ENSG00000273551;ENSG00000260403;ENSG00000259910;ENSG00000261294;ENSG00000277010;ENSG00000276984;ENSG00000260439;ENSG00000276931;ENSG00000260807;ENSG00000260496;ENSG00000261720;ENSG00000261713;ENSG00000228201;ENSG00000262528…	NA;NA;NA;NA;NA;NA;NA;NA;NA;0.000137628441210922;NA;NA;NA;NA;NA;NA;NA;NA;NA;NA;NA;NA;NA;7.35765650085526e-10;NA;NA;NA;NA;NA;NA;NA	ENSG00000228779;ENSG00000228201	Yes	Yes	NA	No	No	No	No	No	No	No	No	Yes	No	No	No	No	No
457	CAPN15	HGNC:11182	16	603267	ENSG00000103326	619318	OCULOGASTROINTESTINAL NEURODEVELOPMENTAL SYNDROME; OGIN	AR	sysNDD;IDpanelRadboudumc;HPOmim_NDD	5	NA	Definitive	1074289;1074290;1074291;1074292;1074294;1810410	ENST00000219611.7	NM_005632	1086	O75808	1086	527712	554636	527712-528029;533946-533998;536029-536142;546817-548287;548993-549201;549288-549471;549615-549838;551302-551427;551512-551664;552051-552212;552301-552530;552605-552771;552863-553041;553339-554636	ENSG00000260532;ENSG00000287855;ENSG00000275438;ENSG00000268836;ENSG00000286901;ENSG00000282907;ENSG00000260022;ENSG00000260316;ENSG00000269482;ENSG00000228779;ENSG00000259840;ENSG00000273551;ENSG00000260403;ENSG00000259910;ENSG00000261294;ENSG00000277010;ENSG00000276984;ENSG00000260439;ENSG00000276931;ENSG00000260807;ENSG00000260496;ENSG00000261720;ENSG00000261713;ENSG00000228201;ENSG00000262528…	0.608054755603562;NA;0.594292580582011;7.08603660172436e-09;NA;NA;0.376789150522792;0.833072891174481;6.42237728748311e-13;1.35680795081978e-10;0.385605309244739;0.18414161412429;6.09286120592535e-08;6.41766129981604e-11;NA;0.291162880738771;0.00581894013765471;0.603511912499667;0.0358912472058786;0.091852491198748;0.308312319303393;NA;0.466554321205514;1.32718891071889e-05;0.000371996680107149;8…	ENSG00000268836;ENSG00000269482;ENSG00000228779;ENSG00000260403;ENSG00000259910;ENSG00000276984;ENSG00000276931;ENSG00000228201;ENSG00000262528;ENSG00000260394;ENSG00000261659;ENSG00000277142	Yes	No	NA	No	No	No	No	No	No	Yes	No	Yes	No	No	No	No	No
458	CAPN3	HGNC:1480	15	114240	ENSG00000092529	NA	intellectual disability	AR	sysNDD	1	NA	Limited		ENST00000397163.8		821	P20807	821	42359498	42412949	42359501-42360114;42384483-42384552;42386167-42386285;42387753-42387886;42388928-42389096;42389953-42390096;42392639-42392722;42394256-42394341;42396800-42396877;42399492-42399652;42401641-42401810;42402124-42402135;42402794-42403002;42403741-42403777;42405926-42405943;42408211-42408324;42409303-42409380;42409787-42409844;42409931-42409995;42410428-42410496;42410588-42410666;42410884-42411000;424…	ENSG00000257797;ENSG00000261684;ENSG00000261822;ENSG00000261002	NA;NA;NA;0.843987898187407	NA	No	No	NA	No	Yes	No	No	No	No	No	No	No	No	No	No	No	No
459	CAPN9	HGNC:1486	1	606401	ENSG00000135773	NA	intellectual disability	AR	sysNDD	1	NA	Limited		ENST00000271971.7	NM_006615	690	O14815	690	230747384	230802003	230747388-230747709;230755337-230755406;230759512-230759630;230762653-230762786;230767541-230767709;230769180-230769263;230772014-230772099;230774554-230774631;230778973-230779133;230780179-230780336;230780500-230780708;230785981-230786017;230787522-230787602;230790132-230790189;230791864-230791928;230792426-230792494;230792850-230792928;230795163-230795279;230798162-230798220;230801570-230801989	ENSG00000244137;ENSG00000225656;ENSG00000223393;ENSG00000288037;ENSG00000287395;ENSG00000235710	1.81633630753053e-05;NA;0.0158374809466568;NA;NA;0.941289176712575	ENSG00000244137;ENSG00000223393	No	No	NA	No	No	No	No	No	No	No	No	Yes	No	No	No	No	No
460	CAPRIN1	HGNC:6743	11	601178	ENSG00000135387	NA	AUTISM OR INTELLECTUAL DISABILITY	AD	DDG2P_BrainCog;sysNDD	2	limited	Limited		ENST00000341394.9	NM_005898	709	Q14444	709	34051731	34102610	34051731-34051871;34052421-34052636;34071726-34071788;34071901-34071987;34076236-34076474;34076560-34076642;34079628-34079765;34082825-34082877;34082955-34083041;34086064-34086219;34086305-34086413;34089395-34089456;34090179-34090289;34090529-34090678;34091906-34092056;34096479-34096673;34097196-34097296;34097698-34097761;34099303-34102610	ENSG00000255271;ENSG00000255169;ENSG00000254619;ENSG00000255133;ENSG00000184566;ENSG00000286626	NA;NA;NA;0.85742866220977;NA;NA	NA	Yes	Yes	NA	No	No	No	No	No	No	No	No	No	No	No	No	No	No
461	CAPS	HGNC:1487	19	114212	ENSG00000105519	NA	intellectual disability	AR	sysNDD	1	NA	Limited		ENST00000588776.8	NM_004058	189	Q13938	275	5912339	5916211	5914254-5914309;5914385-5914489;5914563-5914740;5914940-5915146;5915221-5916211	ENSG00000275234;ENSG00000268203;ENSG00000268191;ENSG00000269680;ENSG00000267709;ENSG00000267299;ENSG00000267563;ENSG00000269802;ENSG00000269444;ENSG00000266941;ENSG00000267571;ENSG00000267262;ENSG00000276980;ENSG00000289543;ENSG00000266983	0.885650264909984;NA;NA;0.0752972066043138;0.00575279389073341;0.538244638752039;0.751460983382142;0.79057800525946;0.654172720161488;NA;0.170085038258306;NA;0.000514148584840433;NA;0.253105967740152	ENSG00000267709;ENSG00000276980	No	No	NA	No	No	No	No	No	No	No	No	Yes	No	No	No	No	No
462	CAPS2	HGNC:16471	12	607724	ENSG00000180881	NA	intellectual disability	AR	sysNDD	1	NA	Limited		ENST00000699294.1		557	Q9BXY5	557	75275979	75390928	75330324-75329867;75326527-75326418;75325288-75325239;75323222-75323177;75321576-75321400;75316434-75316312;75312915-75312848;75304876-75304757;75299911-75299837;75298966-75298871;75298780-75298687;75293367-75293249;75291820-75291744;75289775-75289621;75285080-75284961;75282347-75282251;75279065-75275979	ENSG00000257434;ENSG00000273987;ENSG00000254451	0.882250687827313;0.000240240777392928;0.0862245887832182	ENSG00000273987	No	No	NA	No	Yes	No	Yes	No	No	No	No	Yes	No	No	No	No	No
463	CAPZA2	HGNC:1490	7	601571	ENSG00000198898	NA	intellectual disability	AD	sysNDD	1	NA	Limited		ENST00000361183.8	NM_006136	286	P47755	286	116811070	116922049	116862587-116862650;116888127-116888190;116892994-116893045;116898772-116898835;116904177-116904383;116906263-116906342;116910233-116910311;116912069-116912140;116916060-116916122;116917727-116922049	ENSG00000237870;ENSG00000243243;ENSG00000237813;ENSG00000235427;ENSG00000231210	NA;0.589951410049515;0.693439790776924;NA;NA	NA	Yes	Yes	NA	No	Yes	No	No	No	No	No	No	No	No	No	No	No	No
464	CARNMT1	HGNC:23435	9	616552	ENSG00000156017	NA	intellectual disability	AR	sysNDD	1	NA	Limited		ENST00000376834.8	NM_152420	409	Q8N4J0	409	74980790	75028423	75028293-75028012;75017448-75017253;75016431-75016268;74999870-74999730;74998776-74998598;74996560-74996447;74985010-74984907;74983868-74980790	ENSG00000203321;ENSG00000229587	0.00900956506877751;9.37330298622131e-07	ENSG00000203321;ENSG00000229587	No	No	NA	No	Yes	No	No	No	No	No	No	Yes	No	No	No	No	No
465	CARS1	HGNC:1493	11	123859	ENSG00000110619	618891	MICROCEPHALY, DEVELOPMENTAL DELAY, AND BRITTLE HAIR SYNDROME; MDBH	AR	DDG2P_BrainCog;sysNDD;IDpanelRadboudumc;HPOmim_ID;HPOmim_EPI;HPOmim_NDD	8	strong	Definitive	877075;877076;877077;877078;877079;1694463	ENST00000380525.9	NM_001751	831	P49589	748	3000922	3057613	3057423-3057343;3048001-3047753;3042256-3042165;3040984-3040896;3039931-3039835;3039292-3039194;3038199-3038050;3029443-3029303;3029084-3028996;3026797-3026676;3020332-3020220;3019267-3019139;3018749-3018620;3018511-3018408;3017954-3017857;3017295-3017106;3015849-3015781;3012276-3012195;3006959-3006879;3005433-3005366;3002600-3002541;3002053-3001970;3001248-3000929	ENSG00000269821;ENSG00000236301;ENSG00000224513;ENSG00000254592;ENSG00000229414;ENSG00000237941;ENSG00000183562;ENSG00000247473;ENSG00000285644;ENSG00000234791;ENSG00000238184;ENSG00000230483;ENSG00000254827;ENSG00000290075;ENSG00000290098	0.655044192909572;NA;0.0780245506761087;NA;0.898314586780472;0.962864861610211;0.584920748461822;0.300045740298062;NA;NA;0.0615081454657172;NA;0.0119621578284083;NA;NA	ENSG00000254827	No	No	NA	No	No	No	No	No	No	Yes	No	Yes	No	Yes	Yes	Yes	Yes
466	CARS2	HGNC:25695	13	612800	ENSG00000134905	616672	COMBINED OXIDATIVE PHOSPHORYLATION DEFICIENCY 27; COXPD27	AR	DDG2P_BrainCog;sysNDD;IDpanelRadboudumc;HPOmim_ID;HPOmim_EPI;HPOmim_NDD	8	strong	Definitive	180135;265071;450267;521824;817082;972919;1193396;2083473	ENST00000257347.9	NM_024537	564	Q9HA77	564	110641412	110713603	110706116-110705870;110705571-110705521;110701555-110701438;110688018-110687947;110687826-110687721;110683134-110683051;110677103-110676974;110667473-110667340;110663518-110663451;110651100-110651034;110647239-110647101;110646090-110645967;110644483-110644385;110642521-110642315;110641608-110641417	ENSG00000259831;ENSG00000275880;ENSG00000229152;ENSG00000255874	0.235414119843625;0.0168812799166221;0.000810055450991404;0.826254986133448	ENSG00000275880;ENSG00000229152	No	No	NA	No	Yes	No	Yes	No	No	Yes	No	Yes	Yes	Yes	Yes	Yes	Yes
467	CASK	HGNC:1497	X	300172	ENSG00000147044	300749	INTELLECTUAL DEVELOPMENTAL DISORDER WITH MICROCEPHALY AND PONTINE AND CEREBELLAR HYPOPLASIA; MICPCH	XL	DDG2P_BrainCog;EPIpanelRadboudumc;IDpanelRadboudumc;HPOmim_ID;HPOmim_EPI;HPOmim_NDD;sysNDD	11	definitive	Definitive	11530;11531;11536;29937;29939;29940;29941;158066;158069;158070;158071;158074;158077;158080;158082;158084;158086;158087;180215;195200;210586;210585;210581;216899;254208;418109;431176;432816;433537;434586;434587;434588;446289;446287;446288;489049;503609;523666;570810;580053;592117;619127;632602;632600;632601;638400;689749;803984;803985;803986;813732;813943;828187;976007;976147;977904;977902;977820;…	ENST00000378163.7	NM_003688	926	O14936	926	41514934	41923554	41923554-41922930;41853227-41853115;41787283-41787178;41745601-41745524;41739456-41739384;41671530-41671428;41665452-41665277;41660561-41660439;41636661-41636578;41626703-41626604;41622634-41622617;41610025-41609904;41589592-41589515;41586987-41586907;41578528-41578340;41569746-41569668;41561644-41561559;41559847-41559779;41557100-41557032;41555635-41555600;41553915-41553719;41542806-41542691;415…	ENSG00000285899;ENSG00000231772;ENSG00000287223;ENSG00000224294;ENSG00000233033;ENSG00000233103	NA;0.6224061343019;NA;0.344250206823489;1.55030294516401e-160;0.294473653593222	ENSG00000233033	Yes	No	NA	No	No	No	Yes	No	No	Yes	Yes	Yes	No	No	Yes	Yes	Yes
468	CASK	HGNC:1497	X	300172	ENSG00000147044	300422	FG SYNDROME 4; FGS4	XLR	DDG2P_BrainCog;sysNDD;IDpanelRadboudumc;HPOmim_ID;HPOmim_EPI;HPOmim_NDD	9	definitive	Definitive	11532;11534;11535;11536;29937;158084;575647;619127;689749;810578;930346;976147;1319147;1676836	ENST00000378163.7	NM_003688	926	O14936	926	41514934	41923554	41923554-41922930;41853227-41853115;41787283-41787178;41745601-41745524;41739456-41739384;41671530-41671428;41665452-41665277;41660561-41660439;41636661-41636578;41626703-41626604;41622634-41622617;41610025-41609904;41589592-41589515;41586987-41586907;41578528-41578340;41569746-41569668;41561644-41561559;41559847-41559779;41557100-41557032;41555635-41555600;41553915-41553719;41542806-41542691;415…	ENSG00000285899;ENSG00000231772;ENSG00000287223;ENSG00000224294;ENSG00000233033;ENSG00000233103	NA;NA;NA;NA;0.0194826471564597;NA	ENSG00000233033	Yes	No	NA	No	No	No	Yes	No	No	Yes	No	Yes	No	No	Yes	No	Yes
469	CASP2	HGNC:1503	7	600639	ENSG00000106144	NA	AUTOSOMAL RECESSIVE INTELLECTUAL DEVELOPMENTAL DISORDER	AR	DDG2P_BrainCog;sysNDD	2	limited	Limited		ENST00000310447.10	NM_032982	452	P42575	325	143288215	143307696	143288351-143288529;143291540-143291690;143292300-143292467;143292617-143292698;143294230-143294324;143294597-143294773;143299923-143300051;143300204-143300294;143303784-143303933;143304674-143304783;143304940-143307696	ENSG00000272619;ENSG00000232533;ENSG00000229153;ENSG00000290786	0.109627512704402;0.000329018807445556;6.47201015045457e-06;NA	ENSG00000232533;ENSG00000229153	No	No	NA	No	No	No	Yes	No	No	No	No	Yes	No	No	No	No	No
470	CASQ2	HGNC:1513	1	114251	ENSG00000118729	611938	VENTRICULAR TACHYCARDIA, CATECHOLAMINERGIC POLYMORPHIC, 2; CPVT2	AR	EPIpanelRadboudumc	2	NA	NA	17610;17611;17612;41042;41043;190759;427947;427946;427948;519365;801535;1033372;1324014;2438853	ENST00000261448.6	NM_001232	399	O14958	399	115700021	115768714	115768714-115768308;115744912-115744828;115740828-115740728;115738335-115738224;115732974-115732901;115727122-115726992;115725553-115725508;115717894-115717840;115705292-115705192;115702995-115702921;115701426-115700021	ENSG00000228127;ENSG00000285698;ENSG00000228035;ENSG00000287103;ENSG00000237993	0.0455080204648779;NA;0.565400286448501;NA;0.0430226279214064	ENSG00000228127;ENSG00000237993	No	No	NA	No	No	No	Yes	No	No	No	Yes	Yes	No	No	Yes	No	No
471	CASZ1	HGNC:26002	1	609895	ENSG00000130940	NA	intellectual disability	AD	sysNDD	1	NA	Limited		ENST00000377022.8	NM_017766	1759	Q86V15	1759	10636604	10796650	10796646-10796564;10760857-10760701;10705544-10705492;10693912-10693874;10665571-10665083;10660536-10659702;10658576-10658508;10656736-10656646;10655813-10655649;10654591-10654419;10654218-10653377;10651076-10650941;10650755-10650692;10649437-10649283;10649192-10649070;10648139-10647801;10646326-10646128;10645088-10644917;10643311-10643160;10643000-10642859;10640059-10636604	ENSG00000287727;ENSG00000272078	NA;0.0685680863556039	NA	Yes	Yes	NA	No	No	No	Yes	No	No	No	No	No	No	No	No	No	No
472	CBL	HGNC:1541	11	165360	ENSG00000110395	613563	NOONAN SYNDROME-LIKE DISORDER WITH OR WITHOUT JUVENILE MYELOMONOCYTIC LEUKEMIA; NSLL	AD	DDG2P_BrainCog;sysNDD;IDpanelRadboudumc;HPOmim_NDD	7	definitive	Definitive	13807;13808;13809;13810;13811;40401;40406;45196;45197;179116;180815;180827;280598;405365;477692;548022;561499;689750;975833;1700195	ENST00000264033.6	NM_005188	906	P22681	906	119206298	119313926	119206339-119206612;119232448-119232695;119271735-119271881;119273868-119274024;119274832-119274953;119275997-119276134;119277757-119277844;119278166-119278297;119278510-119278713;119284969-119285100;119285189-119285566;119287852-119287946;119296918-119297034;119297384-119297481;119298358-119298540;119299495-119308149	ENSG00000271751;ENSG00000272186;ENSG00000245385;ENSG00000289124;ENSG00000245248	0.015532540854763;2.25769730685876e-06;NA;NA;0.245406324576764	ENSG00000271751;ENSG00000272186	No	Yes	0.0851063829787234	No	No	No	Yes	No	No	No	No	Yes	No	No	No	No	No
[truncated: 3,165 more rows]
