# Supplementary material for: Systematic analysis of genetic and phenotypic characteristics reveals antisense oligonucleotide therapy potential for one-third of neurodevelopmental disorders
Source: Genome Med. 2025 May 21;17:59. doi: 10.1186/s13073-025-01477-x (PMC12096787; doi:10.1186/s13073-025-01477-x)
Supplement: Supplementary file 5 — Additional file 5. Annotated dataset of ClinVar variants linked to the NDD dataset with predicted suitable AON strategies. [file 13073_2025_1477_MOESM5_ESM.xlsx]

## Sheet: Column_info
variation_name	HGVS variant nomenclature
CHROM	Chromosome number
STRAND	strand (1 = + , -1 = - )
AlleleID	Clinvar AlleleID
GeneID	Clinvar GeneID
HGNC_symbol	HUGO Gene Nomenclature approved gene symbol
HGNC_ID	HUGO Gene Nomenclature Committee gene ID
Gene_EnsemblID	Ensembl GENE ID
Phenotype_name	Phenotype name according to Online Mendelian Inheritance in Man (OMIM)
CLNDISDB	Pairs of disease database name and identifier (from ClinVar)
best_OMIM_ID_match	Most linked OMIM ID to each CLINVAR entry
ClinVar_Variant_ID	the ClinVar Variation ID
RS...dbSNP.	dbSNP identifier
RCVaccession	RCV accession
CLNVC	variant type
CLINSIG	clinical significance for this single variant; multiple values are separated by a vertical bar
Start	Gene start position according to GRCh38
Stop	Gene end position according to GRCh38
POS	Position of the variant according to GRCh38
REF	Reference sequence
ALT	Altered sequence
Number_of_submittions	The number of submittions to CLINVAR
SubmitterCategories	Clinvar Submitter Categories
ClinSigSimple	0 = no current value of Likely pathogenic or Pathogenic and 1 = at least one current record submitted with an interpretation of Likely pathogenic or Pathogenic (independent of whether that record includes assertion criteria and evidence).
MANE_EnsemblID	Ensembl Transcript ID of the Matched Annotation from NCBI and EMBL-EBI (MANE) transcript
exons_inf	list of start-end of all exons of the Matched Annotation from NCBI and EMBL-EBI (MANE) transcript
EXON	Exon number of the variant according to the MANE transcript (VEP)
INTRON	Intron number of the variant according to the MANE transcript (VEP)
cDNA_position	cDNA position according to the MANE transcript (VEP)
CDS_position	CDS position according to the MANE transcript (VEP)
Protein_position	Protein position according to the MANE transcript (VEP)
Amino_acids	Amino-acid change according to the MANE transcript (VEP)
predicted_NMD_escape	Predicted NMD-escape (VEP)
VEP_consequences	Consequences predicted by Ensembl's variant effect predictor (VEP)
VEP_consequence_most_severe	Most severe consequence as predicted by Ensembl's variant effect predictor (VEP)
IMPACT	Predicted impact (VEP)
SpliceAI_pred_DP_AG	SpliceAI predicted effect on splicing. Delta position for acceptor gain
SpliceAI_pred_DP_AL	SpliceAI predicted effect on splicing. Delta position for acceptor loss
SpliceAI_pred_DP_DG	SpliceAI predicted effect on splicing. Delta position for donor gain
SpliceAI_pred_DP_DL	SpliceAI predicted effect on splicing. Delta position for donor loss
SpliceAI_pred_DS_AG	SpliceAI predicted effect on splicing. Delta score for acceptor gain
SpliceAI_pred_DS_AL	SpliceAI predicted effect on splicing. Delta score for acceptor loss
SpliceAI_pred_DS_DG	SpliceAI predicted effect on splicing. Delta score for donor gain
SpliceAI_pred_DS_DL	SpliceAI predicted effect on splicing. Delta score for donor loss
Splice_correct targetable	deep_intronic if variant is deep intronic, recurrent_deep_intronic if variant is deep intronic and >3 clinvar submittions
ES-RF targetable	Yes if predicted to be targetable by ES-RF
ES-VE targetable	Yes if predicted to be targetable by ES-VE
Source score >2	NDD linked to this variant has a source score > 2

## Sheet: Targetable_ClinVar_variants
variation_name	CHROM	STRAND	AlleleID	GeneID	HGNC_symbol	HGNC_ID	Gene_EnsemblID	Phenotype_name	CLNDISDB	best_OMIM_ID_match	ClinVar_Variant_ID	RS...dbSNP.	RCVaccession	CLNVC	CLINSIG	Start	Stop	POS	REF	ALT	Number_of_submissions	SubmitterCategories	ClinSigSimple	MANE_EnsemblID	exons_inf	EXON	INTRON	cDNA_position	CDS_position	Protein_position	Amino_acids	predicted_NMD_escape	VEP_Consequence	VEP_consequence_most_severe	IMPACT	SpliceAI_pred_DP_AG	SpliceAI_pred_DP_AL	SpliceAI_pred_DP_DG	SpliceAI_pred_DP_DL	SpliceAI_pred_DS_AG	SpliceAI_pred_DS_AL	SpliceAI_pred_DS_DG	SpliceAI_pred_DS_DL	Splice_correct_targetable	ES-RF targetable	ES-VE targetable	Source score >2
NM_017547.4(FOXRED1):c.694C>T(p.Gln232Ter)	11	1	15044	55572	FOXRED1	HGNC:26927	ENSG00000110074	Mitochondrial complex 1 deficiency, nuclear type 19|not provided|Leigh syndrome	MONDO:MONDO:0032624,MedGen:C4748791,OMIM:618241|MedGen:CN517202|MONDO:MONDO:0009723,MedGen:C0023264,OMIM:256000,Orphanet:506	618241	5	rs267606829	RCV000000015|RCV000578659|RCV001194045	single nucleotide variant	Pathogenic	126275389	126275389	126275389	C	T	5	3	1	ENST00000263578.10	126269154-126269291;126271437-126271657;126272969-126273079;126273336-126273454;126274927-126275021;126275327-126275428;126275794-126275870;126276059-126276219;126276394-126276523;126277071-126277175;126277435-126278126	6/11	-	747	694	232	Q/*	-	stop_gained	stop_gained	HIGH	39	-18	-48	39	0.00	0.00	0.03	0.11	NA	No	Yes	Yes
NM_017547.4(FOXRED1):c.1289A>G(p.Asn430Ser)	11	1	15045	55572	FOXRED1	HGNC:26927	ENSG00000110074	Mitochondrial complex 1 deficiency, nuclear type 19	MONDO:MONDO:0032624,MedGen:C4748791,OMIM:618241	618241	6	rs267606830	RCV000000016	single nucleotide variant	Pathogenic	126277517	126277517	126277517	A	G	1	1	1	ENST00000263578.10	126269154-126269291;126271437-126271657;126272969-126273079;126273336-126273454;126274927-126275021;126275327-126275428;126275794-126275870;126276059-126276219;126276394-126276523;126277071-126277175;126277435-126278126	11/11	-	1342	1289	430	N/S	-	missense_variant	missense_variant	MODERATE	44	25	-5	-26	0.00	0.00	0.00	0.00	NA	No	No	Yes
NM_025152.3(NUBPL):c.166G>A(p.Gly56Arg)	14	1	15046	80224	NUBPL	HGNC:20278	ENSG00000151413	not provided|Inborn genetic diseases|Mitochondrial complex 1 deficiency, nuclear type 21	MedGen:CN517202|MeSH:D030342,MedGen:C0950123|MONDO:MONDO:0032625,MedGen:C4748792,OMIM:618242	618242	214885	rs200401432	RCV000196589|RCV000622708|RCV001526454	single nucleotide variant	Conflicting interpretations of pathogenicity	31562125	31562125	31562125	G	A	4	2	1	ENST00000281081.12	31561404-31561547;31562068-31562215;31565014-31565048;31599289-31599379;31673355-31673394;31673484-31673574;31787780-31787873;31826629-31826714;31846471-31846591;31850119-31850201;31859118-31861224	2/11	-	202	166	56	G/R	-	missense_variant	missense_variant	MODERATE	2	1	27	-31	0.00	0.00	0.00	0.00	NA	No	No	Yes
NM_020779.4(WDR35):c.25-2A>G	2	-1	15059	57539	WDR35	HGNC:29250	ENSG00000132031	Cranioectodermal dysplasia 2	MONDO:MONDO:0013323,MedGen:C3150874,OMIM:613610,Orphanet:1515	613610	20	rs397515534	RCV000000037	single nucleotide variant	Pathogenic	19989284	19989284	19989284	T	C	1	1	1	ENST00000281405.9	19990105-19989992;19989282-19989165;19982534-19982463;19980783-19980691;19978879-19978751;19975663-19975530;19974633-19974468;19973708-19973563;19969605-19969480;19966909-19966724;19960614-19960554;19953978-19953834;19951484-19951415;19948217-19948164;19946570-19946461;19945996-19945786;19941839-19941759;19938401-19938265;19937946-19937743;19936365-19936219;19935603-19935471;19933511-19933401;199…	-	-	-	-	-	-	-	downstream_gene_variant	downstream_gene_variant	MODIFIER	-	-	-	-	-	-	-	-	NA	No	No	No
NM_020779.4(WDR35):c.1844A>G(p.Glu615Gly)	2	-1	15060	57539	WDR35	HGNC:29250	ENSG00000118965	Cranioectodermal dysplasia 2	MONDO:MONDO:0013323,MedGen:C3150874,OMIM:613610,Orphanet:1515	613610	21	rs267607174	RCV000000038	single nucleotide variant	Pathogenic	19945787	19945787	19945787	T	C	2	1	1	ENST00000281405.9	19990105-19989992;19989282-19989165;19982534-19982463;19980783-19980691;19978879-19978751;19975663-19975530;19974633-19974468;19973708-19973563;19969605-19969480;19966909-19966724;19960614-19960554;19953978-19953834;19951484-19951415;19948217-19948164;19946570-19946461;19945996-19945786;19941839-19941759;19938401-19938265;19937946-19937743;19936365-19936219;19935603-19935471;19933511-19933401;199…	16/27	-	1934	1844	615	E/G	-	missense_variant,splice_region_variant	splice_region_variant	MODERATE	-1	37	27	-1	0.00	0.00	0.30	0.87	NA	No	No	No
NM_020779.4(WDR35):c.2858del(p.Pro953fs)	2	-1	15061	57539	WDR35	HGNC:29250	ENSG00000118965	Cranioectodermal dysplasia 2	MONDO:MONDO:0013323,MedGen:C3150874,OMIM:613610,Orphanet:1515	613610	22	rs397515334	RCV000000039	Deletion	Pathogenic	19931375	19931375	19931374	AG	A	1	1	1	ENST00000281405.9	19990105-19989992;19989282-19989165;19982534-19982463;19980783-19980691;19978879-19978751;19975663-19975530;19974633-19974468;19973708-19973563;19969605-19969480;19966909-19966724;19960614-19960554;19953978-19953834;19951484-19951415;19948217-19948164;19946570-19946461;19945996-19945786;19941839-19941759;19938401-19938265;19937946-19937743;19936365-19936219;19935603-19935471;19933511-19933401;199…	24/27	-	2948	2858	953	P/X	-	frameshift_variant	frameshift_variant	HIGH	27	-33	7	15	0.06	0.00	0.00	0.00	NA	No	Yes	No
NM_020779.4(WDR35):c.2590G>A(p.Ala864Thr)	2	-1	15062	57539	WDR35	HGNC:29250	ENSG00000118965	Cranioectodermal dysplasia 2|not provided	MONDO:MONDO:0013323,MedGen:C3150874,OMIM:613610,Orphanet:1515|MedGen:CN517202	613610	23	rs267607175	RCV000000040|RCV000508347	single nucleotide variant	Likely pathogenic	19933469	19933469	19933469	C	T	2	3	1	ENST00000281405.9	19990105-19989992;19989282-19989165;19982534-19982463;19980783-19980691;19978879-19978751;19975663-19975530;19974633-19974468;19973708-19973563;19969605-19969480;19966909-19966724;19960614-19960554;19953978-19953834;19951484-19951415;19948217-19948164;19946570-19946461;19945996-19945786;19941839-19941759;19938401-19938265;19937946-19937743;19936365-19936219;19935603-19935471;19933511-19933401;199…	22/27	-	2680	2590	864	A/T	-	missense_variant	missense_variant	MODERATE	-26	42	42	29	0.00	0.16	0.00	0.00	NA	No	No	No
NM_001083961.2(WDR62):c.4205_4208del(p.Val1402fs)	19	1	15079	284403	WDR62	HGNC:24502	ENSG00000075702	Microcephaly 2, primary, autosomal recessive, with or without cortical malformations	MONDO:MONDO:0011435,MedGen:C1858535,OMIM:604317,Orphanet:2512	604317	40	rs397704721	RCV000000057	Deletion	Pathogenic	36104569	36104572	36104568	GTGCC	G	1	1	1	ENST00000401500.7	36054897-36055148;36058780-36058871;36059968-36060030;36065958-36066015;36066257-36066427;36067306-36067443;36067828-36068010;36071556-36071716;36073342-36073531;36081433-36081570;36083063-36083241;36084653-36084744;36086687-36086812;36089038-36089105;36089185-36089306;36090445-36090520;36091200-36091311;36091402-36091465;36092689-36092811;36094031-36094164;36097027-36097079;36099399-36099617;361…	31/32	-	4280-4283	4205-4208	1402-1403	VP/X	-	frameshift_variant	frameshift_variant	HIGH	-25	-30	-12	-1	0.00	0.00	0.00	0.00	NA	No	No	Yes
NM_001083961.2(WDR62):c.1576G>A(p.Glu526Lys)	19	1	15080	284403	WDR62	HGNC:24502	ENSG00000075702	Microcephaly 2, primary, autosomal recessive, with or without cortical malformations|not provided|Autosomal recessive primary microcephaly|Inborn genetic diseases	MONDO:MONDO:0011435,MedGen:C1858535,OMIM:604317,Orphanet:2512|MedGen:CN517202|MONDO:MONDO:0016660,MedGen:C3711387,OMIM:PS251200,Orphanet:2512|MeSH:D030342,MedGen:C0950123	604317	41	rs147875659	RCV000000058|RCV000489330|RCV001174806|RCV002512586	single nucleotide variant	Conflicting interpretations of pathogenicity	36084678	36084678	36084678	G	A	11	3	1	ENST00000401500.7	36054897-36055148;36058780-36058871;36059968-36060030;36065958-36066015;36066257-36066427;36067306-36067443;36067828-36068010;36071556-36071716;36073342-36073531;36081433-36081570;36083063-36083241;36084653-36084744;36086687-36086812;36089038-36089105;36089185-36089306;36090445-36090520;36091200-36091311;36091402-36091465;36092689-36092811;36094031-36094164;36097027-36097079;36099399-36099617;361…	12/32	-	1651	1576	526	E/K	-	missense_variant	missense_variant	MODERATE	3	-25	-25	32	0.01	0.01	0.00	0.00	NA	No	No	Yes
NM_001083961.2(WDR62):c.671G>C(p.Trp224Ser)	19	1	15081	284403	WDR62	HGNC:24502	ENSG00000075702	Microcephaly 2, primary, autosomal recessive, with or without cortical malformations	MONDO:MONDO:0011435,MedGen:C1858535,OMIM:604317,Orphanet:2512	604317	42	rs267607176	RCV000000059	single nucleotide variant	Pathogenic	36067415	36067415	36067415	G	C	1	1	1	ENST00000401500.7	36054897-36055148;36058780-36058871;36059968-36060030;36065958-36066015;36066257-36066427;36067306-36067443;36067828-36068010;36071556-36071716;36073342-36073531;36081433-36081570;36083063-36083241;36084653-36084744;36086687-36086812;36089038-36089105;36089185-36089306;36090445-36090520;36091200-36091311;36091402-36091465;36092689-36092811;36094031-36094164;36097027-36097079;36099399-36099617;361…	6/32	-	746	671	224	W/S	-	missense_variant	missense_variant	MODERATE	-48	28	28	-48	0.03	0.00	0.00	0.00	NA	No	No	Yes
NM_001083961.2(WDR62):c.1408C>T(p.Gln470Ter)	19	1	15082	284403	WDR62	HGNC:24502	ENSG00000075702	Microcephaly 2, primary, autosomal recessive, with or without cortical malformations	MONDO:MONDO:0011435,MedGen:C1858535,OMIM:604317,Orphanet:2512	604317	43	rs267607177	RCV000000060	single nucleotide variant	Pathogenic	36083099	36083099	36083099	C	T	1	1	1	ENST00000401500.7	36054897-36055148;36058780-36058871;36059968-36060030;36065958-36066015;36066257-36066427;36067306-36067443;36067828-36068010;36071556-36071716;36073342-36073531;36081433-36081570;36083063-36083241;36084653-36084744;36086687-36086812;36089038-36089105;36089185-36089306;36090445-36090520;36091200-36091311;36091402-36091465;36092689-36092811;36094031-36094164;36097027-36097079;36099399-36099617;361…	11/32	-	1483	1408	470	Q/*	-	stop_gained	stop_gained	HIGH	12	-36	-20	14	0.00	0.00	0.00	0.00	NA	No	No	Yes
NM_001083961.2(WDR62):c.3839_3855del(p.Gly1280fs)	19	1	15083	284403	WDR62	HGNC:24502	ENSG00000075702	Microcephaly 2, primary, autosomal recessive, with or without cortical malformations	MONDO:MONDO:0011435,MedGen:C1858535,OMIM:604317,Orphanet:2512	604317	44	rs397704725	RCV000000061	Deletion	Pathogenic	36103666	36103682	36103665	GGGCCAAGAGCCTGCCCT	G	1	1	1	ENST00000401500.7	36054897-36055148;36058780-36058871;36059968-36060030;36065958-36066015;36066257-36066427;36067306-36067443;36067828-36068010;36071556-36071716;36073342-36073531;36081433-36081570;36083063-36083241;36084653-36084744;36086687-36086812;36089038-36089105;36089185-36089306;36090445-36090520;36091200-36091311;36091402-36091465;36092689-36092811;36094031-36094164;36097027-36097079;36099399-36099617;361…	30/32	-	3914-3930	3839-3855	1280-1285	GQEPAL/X	-	frameshift_variant	frameshift_variant	HIGH	-	-	-	-	-	-	-	-	NA	No	No	Yes
NM_015910.7(WDPCP):c.76-1G>T	2	-1	15084	51057	WDPCP	HGNC:28027	ENSG00000143951	Bardet-Biedl syndrome 15	MONDO:MONDO:0014443,MedGen:C3150127,OMIM:615992,Orphanet:110	615992	45	rs397704728	RCV000000062	single nucleotide variant	Pathogenic	63492941	63492941	63492941	C	A	1	1	1	ENST00000272321.12	63588477-63588197;63492940-63492856;63487494-63487447;63486586-63486542;63484987-63484917;63484663-63484604;63439871-63439757;63437554-63437421;63433936-63433745;63404657-63404048;63382094-63381906;63378509-63378386;63313311-63313248;63259409-63259307;63174832-63174670;63153574-63153495;63152945-63152914;63122056-63119559	-	1/17	-	-	-	-	-	splice_acceptor_variant	splice_acceptor_variant	HIGH	-6	-1	-6	-1	0.02	0.84	0.00	0.00	NA	No	No	Yes
NM_001199107.2(TBC1D24):c.439G>C(p.Asp147His)	16	1	15087	57465	TBC1D24	HGNC:29203	ENSG00000162065	Familial infantile myoclonic epilepsy|Autosomal dominant nonsyndromic hearing loss 65;Developmental and epileptic encephalopathy, 1;Caused by mutation in the TBC1 domain family, member 24	MONDO:MONDO:0011506,MedGen:C0917800,OMIM:605021,Orphanet:352582|MONDO:MONDO:0014470,MedGen:C3892048,OMIM:616044,Orphanet:90635;MONDO:MONDO:0010632,MedGen:C3463992,OMIM:308350;MedGen:CN236805	605021	48	rs267607103	RCV000000065|RCV001851500	single nucleotide variant	Pathogenic	2496587	2496587	2496587	G	C	3	3	1	ENST00000646147.1	2475127-2475170;2496034-2497113;2497710-2497727;2498238-2498396;2499357-2499420;2499835-2499930;2500268-2500490;2500804-2505730	2/8	-	598	439	147	D/H	-	missense_variant	missense_variant	MODERATE	-29	-4	10	23	0.00	0.00	0.00	0.00	NA	No	No	Yes
NM_001199107.2(TBC1D24):c.1544C>T(p.Ala515Val)	16	1	15088	57465	TBC1D24	HGNC:29203	ENSG00000162065	Familial infantile myoclonic epilepsy|Autosomal dominant nonsyndromic hearing loss 65;Developmental and epileptic encephalopathy, 1;Caused by mutation in the TBC1 domain family, member 24|not provided|DOORS syndrome|Inborn genetic diseases	MONDO:MONDO:0011506,MedGen:C0917800,OMIM:605021,Orphanet:352582|MONDO:MONDO:0014470,MedGen:C3892048,OMIM:616044,Orphanet:90635;MONDO:MONDO:0010632,MedGen:C3463992,OMIM:308350;MedGen:CN236805|MedGen:CN517202|MONDO:MONDO:0009079,MedGen:C0795934,OMIM:220500,Orphanet:3231,Orphanet:79500|MeSH:D030342,MedGen:C0950123	605021	49	rs267607105	RCV000000066|RCV000540418|RCV000730513|RCV002247226|RCV002399304	single nucleotide variant	Conflicting interpretations of pathogenicity	2500822	2500822	2500822	C	T	8	3	1	ENST00000646147.1	2475127-2475170;2496034-2497113;2497710-2497727;2498238-2498396;2499357-2499420;2499835-2499930;2500268-2500490;2500804-2505730	8/8	-	1703	1544	515	A/V	-	missense_variant	missense_variant	MODERATE	40	-12	-2	-18	0.00	0.00	0.00	0.00	NA	No	No	Yes
NM_001199107.2(TBC1D24):c.751T>C(p.Phe251Leu)	16	1	15089	57465	TBC1D24	HGNC:29203	ENSG00000162065	Familial infantile myoclonic epilepsy	MONDO:MONDO:0011506,MedGen:C0917800,OMIM:605021,Orphanet:352582	605021	50	rs267607104	RCV000000067	single nucleotide variant	Pathogenic	2496899	2496899	2496899	T	C	2	3	1	ENST00000646147.1	2475127-2475170;2496034-2497113;2497710-2497727;2498238-2498396;2499357-2499420;2499835-2499930;2500268-2500490;2500804-2505730	2/8	-	910	751	251	F/L	-	missense_variant	missense_variant	MODERATE	-45	9	8	-37	0.00	0.00	0.00	0.00	NA	No	No	Yes
NM_152269.5(MTRFR):c.248del(p.Val83fs)	12	1	15092	91574	MTRFR	HGNC:26784	ENSG00000130921	Combined oxidative phosphorylation defect type 7|Abnormality of brain morphology|Hereditary spastic paraplegia 55|Epileptic encephalopathy	MONDO:MONDO:0013306,MedGen:C3150801,OMIM:613559,Orphanet:254930|Human Phenotype Ontology:HP:0012443,MedGen:C4021085|MONDO:MONDO:0014020,MedGen:C3539506,OMIM:615035,Orphanet:320375|Human Phenotype Ontology:HP:0200134,MedGen:C0543888	613559	53	rs587776508	RCV000000070|RCV000454329|RCV000679867|RCV001003606	Deletion	Pathogenic/Likely pathogenic	123253922	123253922	123253921	GT	G	5	3	1	ENST00000253233.6	123233436-123233531;123253647-123253956;123256813-123257960	2/3	-	372	248	83	V/X	NMD_escaping_variant	frameshift_variant	frameshift_variant	HIGH	-	-	-	-	-	-	-	-	NA	No	No	Yes
NM_152269.5(MTRFR):c.210del(p.Gly72fs)	12	1	15093	91574	MTRFR	HGNC:26784	ENSG00000130921	Combined oxidative phosphorylation defect type 7|not provided|Spastic paraplegia;Combined oxidative phosphorylation defect type 7	MONDO:MONDO:0013306,MedGen:C3150801,OMIM:613559,Orphanet:254930|MedGen:CN517202|Human Phenotype Ontology:HP:0001258,Human Phenotype Ontology:HP:0007062,Human Phenotype Ontology:HP:0007124,Human Phenotype Ontology:HP:0007216,MedGen:C0037772;MONDO:MONDO:0013306,MedGen:C3150801,OMIM:613559,Orphanet:254930	613559	54	rs576462794	RCV000000071|RCV000200775|RCV001382822	Deletion	Pathogenic/Likely pathogenic	123253884	123253884	123253883	CA	C	12	3	1	ENST00000253233.6	123233436-123233531;123253647-123253956;123256813-123257960	2/3	-	334	210	70	P/X	-	frameshift_variant	frameshift_variant	HIGH	-	-	-	-	-	-	-	-	NA	No	No	Yes
NM_001194998.2(CEP152):c.794A>C(p.Gln265Pro)	15	-1	15094	22995	CEP152	HGNC:29298	ENSG00000103995	Microcephaly 9, primary, autosomal recessive|not provided|CEP152-Related Disorders|Microcephaly 9, primary, autosomal recessive;Seckel syndrome 5	MONDO:MONDO:0013923,MedGen:C3553886,OMIM:614852,Orphanet:2512|MedGen:CN517202|MedGen:CN239248|MONDO:MONDO:0013923,MedGen:C3553886,OMIM:614852,Orphanet:2512;MONDO:MONDO:0013443,MedGen:C3151187,OMIM:613823,Orphanet:808	614852	55	rs267606717	RCV000000072|RCV000413650|RCV000778440|RCV000763360	single nucleotide variant	Pathogenic/Likely pathogenic	48793359	48793359	48793359	T	G	5	3	1	ENST00000380950.7	48811069-48810961;48805656-48805563;48798051-48797948;48797730-48797661;48797579-48797301;48796160-48796010;48793461-48793321;48791376-48791237;48789001-48788801;48784120-48783973;48782230-48782139;48781359-48781196;48772691-48772487;48769081-48768956;48768328-48768219;48767463-48767335;48767192-48767060;48762672-48762391;48760266-48760135;48756553-48755903;48752469-48752349;48748610-48748443;487…	7/27	-	910	794	265	Q/P	-	missense_variant	missense_variant	MODERATE	-23	-2	10	-38	0.00	0.00	0.00	0.00	NA	No	No	No
NM_001194998.2(CEP152):c.2959C>T(p.Arg987Ter)	15	-1	15095	22995	CEP152	HGNC:29298	ENSG00000103995	Microcephaly 9, primary, autosomal recessive	MONDO:MONDO:0013923,MedGen:C3553886,OMIM:614852,Orphanet:2512	614852	56	rs267606718	RCV000000073	single nucleotide variant	Likely pathogenic	48756289	48756289	48756289	G	A	2	3	1	ENST00000380950.7	48811069-48810961;48805656-48805563;48798051-48797948;48797730-48797661;48797579-48797301;48796160-48796010;48793461-48793321;48791376-48791237;48789001-48788801;48784120-48783973;48782230-48782139;48781359-48781196;48772691-48772487;48769081-48768956;48768328-48768219;48767463-48767335;48767192-48767060;48762672-48762391;48760266-48760135;48756553-48755903;48752469-48752349;48748610-48748443;487…	20/27	-	3075	2959	987	R/*	-	stop_gained	stop_gained	HIGH	42	-31	36	-17	0.00	0.00	0.00	0.00	NA	No	No	No
NM_006642.5(SDCCAG8):c.1420del(p.Glu474fs)	1	1	15096	10806	SDCCAG8	HGNC:10671	ENSG00000054282	Senior-Loken syndrome 7|not provided|Bardet-Biedl syndrome|Senior-Loken syndrome 7;Bardet-Biedl syndrome 16	MONDO:MONDO:0013326,MedGen:C3150877,OMIM:613615,Orphanet:3156|MedGen:CN517202|MONDO:MONDO:0015229,MedGen:C0752166,OMIM:PS209900,Orphanet:110|MONDO:MONDO:0013326,MedGen:C3150877,OMIM:613615,Orphanet:3156;MONDO:MONDO:0014444,MedGen:C3889474,OMIM:615993,Orphanet:110	613615	57	rs397515335	RCV000000074|RCV000256021|RCV000625956|RCV001056393	Deletion	Pathogenic/Likely pathogenic	243344277	243344277	243344276	AG	A	5	3	1	ENST00000366541.8	243256041-243256240;243270105-243270257;243270978-243271063;243274543-243274656;243286272-243286397;243293091-243293219;243304713-243304777;243307989-243308177;243316755-243316893;243330540-243330692;243341039-243341173;243344215-243344331;243378721-243378863;243415702-243415829;243417968-243418076;243426427-243426558;243489014-243489140;243499756-243500091	12/18	-	1553	1420	474	E/X	-	frameshift_variant	frameshift_variant	HIGH	-38	1	-47	-49	0.00	0.00	0.00	0.00	NA	No	Yes	No
NM_006642.5(SDCCAG8):c.1339dup(p.Glu447fs)	1	1	15097	10806	SDCCAG8	HGNC:10671	ENSG00000054282	Senior-Loken syndrome 7	MONDO:MONDO:0013326,MedGen:C3150877,OMIM:613615,Orphanet:3156	613615	58	rs387906218	RCV000000075	Duplication	Pathogenic	243341153	243341154	243341153	C	CG	1	1	1	ENST00000366541.8	243256041-243256240;243270105-243270257;243270978-243271063;243274543-243274656;243286272-243286397;243293091-243293219;243304713-243304777;243307989-243308177;243316755-243316893;243330540-243330692;243341039-243341173;243344215-243344331;243378721-243378863;243415702-243415829;243417968-243418076;243426427-243426558;243489014-243489140;243499756-243500091	11/18	-	1472-1473	1339-1340	447	E/GX	-	frameshift_variant	frameshift_variant	HIGH	17	0	37	17	0.00	0.00	0.00	0.00	NA	No	Yes	No
NM_006642.5(SDCCAG8):c.1946_1949del(p.Cys649fs)	1	1	15098	10806	SDCCAG8	HGNC:10671	ENSG00000054282	Senior-Loken syndrome 7	MONDO:MONDO:0013326,MedGen:C3150877,OMIM:613615,Orphanet:3156	613615	59	rs397515336	RCV000000076	Microsatellite	Pathogenic	243426517	243426520	243426516	AGTGT	A	1	1	1	ENST00000366541.8	243256041-243256240;243270105-243270257;243270978-243271063;243274543-243274656;243286272-243286397;243293091-243293219;243304713-243304777;243307989-243308177;243316755-243316893;243330540-243330692;243341039-243341173;243344215-243344331;243378721-243378863;243415702-243415829;243417968-243418076;243426427-243426558;243489014-243489140;243499756-243500091	16/18	-	2079-2082	1946-1949	649-650	CV/X	-	frameshift_variant	frameshift_variant	HIGH	36	-33	40	49	0.00	0.00	0.00	0.00	NA	No	Yes	No
NM_000051.4(ATM):c.5763-1050A>G	11	1	18060	472	ATM	HGNC:795	ENSG00000149311	Ataxia - telangiectasia variant|Ataxia-telangiectasia syndrome|Hereditary cancer-predisposing syndrome|not provided|Ataxia-telangiectasia syndrome;Familial cancer of breast|Breast and/or ovarian cancer	MONDO:MONDO:0018266,MedGen:C1876175,Orphanet:370109|MONDO:MONDO:0008840,MedGen:C0004135,OMIM:208900,Orphanet:100|MONDO:MONDO:0015356,MeSH:D009386,MedGen:C0027672,Orphanet:140162|MedGen:CN517202|MONDO:MONDO:0008840,MedGen:C0004135,OMIM:208900,Orphanet:100;MONDO:MONDO:0016419,MedGen:C0346153,OMIM:114480,Orphanet:227535|MedGen:CN221562	208900	3021	rs774925473	RCV000003157|RCV000229886|RCV000494077|RCV000724150|RCV002496239|RCV003149561	single nucleotide variant	Pathogenic/Likely pathogenic	108309110	108309110	108309110	A	G	13	3	1	ENST00000675843.1	108223067-108223186;108227595-108227696;108227776-108227888;108229178-108229323;108235670-108235834;108243953-108244118;108244788-108245026;108246964-108247127;108248933-108249102;108250701-108251072;108251837-108252031;108252817-108252912;108253814-108254039;108256215-108256340;108257481-108257606;108258986-108259075;108267171-108267342;108268410-108268609;108271064-108271146;108271251-108271406…	-	38/62	-	-	-	-	-	intron_variant	intron_variant	MODIFIER	-5	30	-5	-30	0.00	0.00	0.44	0.00	recurrent_deep_intronic	No	No	Yes
NM_006642.5(SDCCAG8):c.679A>T(p.Lys227Ter)	1	1	15100	10806	SDCCAG8	HGNC:10671	ENSG00000054282	Bardet-Biedl syndrome 16	MONDO:MONDO:0014444,MedGen:C3889474,OMIM:615993,Orphanet:110	615993	61	rs267607031	RCV000000078	single nucleotide variant	Pathogenic	243304716	243304716	243304716	A	T	1	1	1	ENST00000366541.8	243256041-243256240;243270105-243270257;243270978-243271063;243274543-243274656;243286272-243286397;243293091-243293219;243304713-243304777;243307989-243308177;243316755-243316893;243330540-243330692;243341039-243341173;243344215-243344331;243378721-243378863;243415702-243415829;243417968-243418076;243426427-243426558;243489014-243489140;243499756-243500091	7/18	-	812	679	227	K/*	-	stop_gained	stop_gained	HIGH	3	-3	-3	0	0.00	0.40	0.00	0.00	NA	No	No	Yes
NM_177924.5(ASAH1):c.665C>A(p.Thr222Lys)	8	-1	15130	427	ASAH1	HGNC:735	ENSG00000104763	Farber lipogranulomatosis	MONDO:MONDO:0009218,MedGen:C0268255,OMIM:228000,Orphanet:333	228000	91	rs137853593	RCV000000111	single nucleotide variant	Pathogenic	18061724	18061724	18061724	G	T	1	1	1	ENST00000637790.2	18084107-18083981;18075587-18075541;18071390-18071300;18069878-18069792;18067298-18067220;18064531-18064457;18063230-18063185;18062423-18062279;18061740-18061686;18061458-18061377;18059703-18059572;18059464-18059341;18058891-18058835;18057623-18055992	9/14	-	714	665	222	T/K	-	missense_variant	missense_variant	MODERATE	-19	16	-35	-38	0.00	0.00	0.00	0.00	NA	No	No	Yes
NM_177924.5(ASAH1):c.413A>T(p.Glu138Val)	8	-1	15131	427	ASAH1	HGNC:735	ENSG00000104763	Farber lipogranulomatosis|not provided	MONDO:MONDO:0009218,MedGen:C0268255,OMIM:228000,Orphanet:333|MedGen:CN517202	228000	92	rs137853594	RCV000000112|RCV000853547	single nucleotide variant	Likely pathogenic	18064501	18064501	18064501	T	A	3	3	1	ENST00000637790.2	18084107-18083981;18075587-18075541;18071390-18071300;18069878-18069792;18067298-18067220;18064531-18064457;18063230-18063185;18062423-18062279;18061740-18061686;18061458-18061377;18059703-18059572;18059464-18059341;18058891-18058835;18057623-18055992	6/14	-	462	413	138	E/V	-	missense_variant	missense_variant	MODERATE	-44	30	2	-44	0.00	0.24	0.00	0.00	NA	No	No	Yes
NM_177924.5(ASAH1):c.107A>G(p.Tyr36Cys)	8	-1	15132	427	ASAH1	HGNC:735	ENSG00000104763	Farber lipogranulomatosis	MONDO:MONDO:0009218,MedGen:C0268255,OMIM:228000,Orphanet:333	228000	93	rs137853595	RCV000000113	single nucleotide variant	Likely pathogenic	18075559	18075559	18075559	T	C	2	3	1	ENST00000637790.2	18084107-18083981;18075587-18075541;18071390-18071300;18069878-18069792;18067298-18067220;18064531-18064457;18063230-18063185;18062423-18062279;18061740-18061686;18061458-18061377;18059703-18059572;18059464-18059341;18058891-18058835;18057623-18055992	2/14	-	156	107	36	Y/C	-	missense_variant	missense_variant	MODERATE	28	21	-22	3	0.00	0.00	0.00	0.00	NA	No	No	Yes
NM_177924.5(ASAH1):c.958A>G(p.Asn320Asp)	8	-1	15133	427	ASAH1	HGNC:735	ENSG00000104763	Farber lipogranulomatosis	MONDO:MONDO:0009218,MedGen:C0268255,OMIM:228000,Orphanet:333	228000	94	rs137853596	RCV000000114	single nucleotide variant	Pathogenic	18059424	18059424	18059424	T	C	1	1	1	ENST00000637790.2	18084107-18083981;18075587-18075541;18071390-18071300;18069878-18069792;18067298-18067220;18064531-18064457;18063230-18063185;18062423-18062279;18061740-18061686;18061458-18061377;18059703-18059572;18059464-18059341;18058891-18058835;18057623-18055992	12/14	-	1007	958	320	N/D	-	missense_variant	missense_variant	MODERATE	40	-44	24	17	0.00	0.00	0.00	0.00	NA	No	No	Yes
NM_177924.5(ASAH1):c.544C>G(p.Leu182Val)	8	-1	15134	427	ASAH1	HGNC:735	ENSG00000104763	Farber lipogranulomatosis	MONDO:MONDO:0009218,MedGen:C0268255,OMIM:228000,Orphanet:333	228000	95	rs137853597	RCV000000115	single nucleotide variant	Pathogenic	18062383	18062383	18062383	G	C	1	1	1	ENST00000637790.2	18084107-18083981;18075587-18075541;18071390-18071300;18069878-18069792;18067298-18067220;18064531-18064457;18063230-18063185;18062423-18062279;18061740-18061686;18061458-18061377;18059703-18059572;18059464-18059341;18058891-18058835;18057623-18055992	8/14	-	593	544	182	L/V	-	missense_variant	missense_variant	MODERATE	-35	-16	1	-14	0.00	0.00	0.00	0.00	NA	No	No	Yes
NM_000355.4(TCN2):c.927_930del(p.Cys309fs)	22	1	15135	6948	TCN2	HGNC:11653	ENSG00000185339	Transcobalamin II deficiency	MONDO:MONDO:0010149,MedGen:C0342701,OMIM:275350,Orphanet:859	275350	96	rs1157135425	RCV000000116	Deletion	Pathogenic	30615771	30615774	30615770	ACTGT	A	3	3	1	ENST00000215838.8	30607174-30607395;30610871-30611063;30612873-30613042;30614349-30614501;30615301-30615473;30615601-30615787;30617330-30617495;30622968-30623083;30626460-30627271	6/9	-	1085-1088	927-930	309-310	CL/X	-	frameshift_variant	frameshift_variant	HIGH	-28	-3	14	-1	0.00	0.00	0.00	0.00	NA	No	No	Yes
NM_000355.4(TCN2):c.427+2T>G	22	1	15137	6948	TCN2	HGNC:11653	ENSG00000185339	Transcobalamin II deficiency	MONDO:MONDO:0010149,MedGen:C0342701,OMIM:275350,Orphanet:859	275350	98	rs606231119	RCV000000118	single nucleotide variant	Pathogenic	30613044	30613044	30613044	T	G	1	1	1	ENST00000215838.8	30607174-30607395;30610871-30611063;30612873-30613042;30614349-30614501;30615301-30615473;30615601-30615787;30617330-30617495;30622968-30623083;30626460-30627271	-	3/8	-	-	-	-	-	splice_donor_variant	splice_donor_variant	HIGH	34	-2	22	-2	0.00	0.00	0.00	0.92	NA	No	No	Yes
NM_000355.4(TCN2):c.940+303_1106+746delinsCTGG	22	1	15138	6948	TCN2	HGNC:11653	ENSG00000185339	Transcobalamin II deficiency	MONDO:MONDO:0010149,MedGen:C0342701,OMIM:275350,Orphanet:859	275350	99	rs-1	RCV000000119	Indel	Pathogenic	30616090	30618241	30616090	TTGGTTAACTCTAATACAACATGATAAGCCCCAGTAGCAGCATGATCCAGGCTTTCTCTGAGAGAGGGTCTGAGGACGTGACTGGGATTTGCCAATTAAGAATGGAGAAAGAGGCCAGGTGCAGTGACTCATGCCTGTAATCCCAACACTTTGGGAGGCCGAGGCGGGTGGCTCACCTGAGGTCAGGAGTTCGAGACCAGCCTGGCTAACATGGCGAAACTCCATCTATTAAAAATACAAAAAAGTAGCTGGGTGTGGTGGCGAGTGCCTGTAACCCCAGCTAAGCTACTCAGGAGGCTGAGGCAAGAGAATCACTTGAACCTCAGAGGTGGAGGTTGCAGTGAGCCAAGATCATGCCACTGCACTCCAGTCTGGGTGACAGAGTAAGACTATGTCTCA…	CTGG	1	1	1	ENST00000215838.8	30607174-30607395;30610871-30611063;30612873-30613042;30614349-30614501;30615301-30615473;30615601-30615787;30617330-30617495;30622968-30623083;30626460-30627271	7/9	6-7/8	-	-	-	-	-	splice_acceptor_variant,splice_donor_variant,splice_donor_5th_base_variant,coding_sequence_variant,intron_variant	SV	HIGH	-	-	-	-	-	-	-	-	NA	No	No	Yes
NM_000355.4(TCN2):c.581-176A>T	22	1	15139	6948	TCN2	HGNC:11653	ENSG00000185339	Transcobalamin II deficiency	MONDO:MONDO:0010149,MedGen:C0342701,OMIM:275350,Orphanet:859	275350	100	rs372866837	RCV000000120	single nucleotide variant	Pathogenic	30615125	30615125	30615125	A	T	1	1	1	ENST00000215838.8	30607174-30607395;30610871-30611063;30612873-30613042;30614349-30614501;30615301-30615473;30615601-30615787;30617330-30617495;30622968-30623083;30626460-30627271	-	4/8	-	-	-	-	-	intron_variant	intron_variant	MODIFIER	-22	38	-2	18	0.00	0.00	0.79	0.00	deep_intronic	No	No	Yes
NM_001193315.2(VIPAS39):c.535C>T(p.Gln179Ter)	14	-1	15150	63894	VIPAS39	HGNC:20347	ENSG00000151445	Arthrogryposis, renal dysfunction, and cholestasis 2	MONDO:MONDO:0013255,MedGen:C3150672,OMIM:613404,Orphanet:2697	613404	111	rs267607173	RCV000000131	single nucleotide variant	Pathogenic	77444311	77444311	77444311	G	A	1	1	1	ENST00000557658.6	77457601-77457495;77454102-77454010;77453401-77453299;77451333-77451187;77449752-77449714;77449357-77449293;77448550-77448494;77444341-77444249;77443152-77443119;77442662-77442560;77441093-77441066;77437881-77437808;77435919-77435844;77435393-77435259;77434303-77434262;77433931-77433842;77429767-77429681;77429095-77429006;77428474-77428370;77427636-77426675	8/20	-	642	535	179	Q/*	-	stop_gained	stop_gained	HIGH	44	-3	31	-29	0.02	0.00	0.00	0.00	NA	No	Yes	No
NM_001193315.2(VIPAS39):c.749_753del(p.Thr250fs)	14	-1	15151	63894	VIPAS39	HGNC:20347	ENSG00000151445	Arthrogryposis, renal dysfunction, and cholestasis 2	MONDO:MONDO:0013255,MedGen:C3150672,OMIM:613404,Orphanet:2697	613404	112	rs794726653	RCV000000132	Deletion	Pathogenic	77441075	77441079	77441074	CTTCTG	C	1	1	1	ENST00000557658.6	77457601-77457495;77454102-77454010;77453401-77453299;77451333-77451187;77449752-77449714;77449357-77449293;77448550-77448494;77444341-77444249;77443152-77443119;77442662-77442560;77441093-77441066;77437881-77437808;77435919-77435844;77435393-77435259;77434303-77434262;77433931-77433842;77429767-77429681;77429095-77429006;77428474-77428370;77427636-77426675	11/20	-	856-860	749-753	250-251	TE/X	-	frameshift_variant	frameshift_variant	HIGH	-	-	-	-	-	-	-	-	NA	No	No	No
NM_001193315.2(VIPAS39):c.658C>T(p.Arg220Ter)	14	-1	15152	63894	VIPAS39	HGNC:20347	ENSG00000151445	Arthrogryposis, renal dysfunction, and cholestasis 2	MONDO:MONDO:0013255,MedGen:C3150672,OMIM:613404,Orphanet:2697	613404	113	rs200370925	RCV000000133	single nucleotide variant	Pathogenic	77442636	77442636	77442636	G	A	1	1	1	ENST00000557658.6	77457601-77457495;77454102-77454010;77453401-77453299;77451333-77451187;77449752-77449714;77449357-77449293;77448550-77448494;77444341-77444249;77443152-77443119;77442662-77442560;77441093-77441066;77437881-77437808;77435919-77435844;77435393-77435259;77434303-77434262;77433931-77433842;77429767-77429681;77429095-77429006;77428474-77428370;77427636-77426675	10/20	-	765	658	220	R/*	-	stop_gained	stop_gained	HIGH	9	26	-5	4	0.00	0.39	0.00	0.00	NA	No	No	No
NM_001193315.2(VIPAS39):c.871C>T(p.Gln291Ter)	14	-1	15153	63894	VIPAS39	HGNC:20347	ENSG00000151445	Arthrogryposis, renal dysfunction, and cholestasis 2	MONDO:MONDO:0013255,MedGen:C3150672,OMIM:613404,Orphanet:2697	613404	114	rs267607171	RCV000000134	single nucleotide variant	Pathogenic	77435885	77435885	77435885	G	A	1	1	1	ENST00000557658.6	77457601-77457495;77454102-77454010;77453401-77453299;77451333-77451187;77449752-77449714;77449357-77449293;77448550-77448494;77444341-77444249;77443152-77443119;77442662-77442560;77441093-77441066;77437881-77437808;77435919-77435844;77435393-77435259;77434303-77434262;77433931-77433842;77429767-77429681;77429095-77429006;77428474-77428370;77427636-77426675	13/20	-	978	871	291	Q/*	-	stop_gained	stop_gained	HIGH	31	34	2	-41	0.00	0.29	0.00	0.00	NA	No	No	No
NM_001193315.2(VIPAS39):c.2T>G(p.Met1Arg)	14	-1	15154	63894	VIPAS39	HGNC:20347	ENSG00000151445	Arthrogryposis, renal dysfunction, and cholestasis 2	MONDO:MONDO:0013255,MedGen:C3150672,OMIM:613404,Orphanet:2697	613404	115	rs267607172	RCV000000135	single nucleotide variant	Pathogenic	77454101	77454101	77454101	A	C	1	1	1	ENST00000557658.6	77457601-77457495;77454102-77454010;77453401-77453299;77451333-77451187;77449752-77449714;77449357-77449293;77448550-77448494;77444341-77444249;77443152-77443119;77442662-77442560;77441093-77441066;77437881-77437808;77435919-77435844;77435393-77435259;77434303-77434262;77433931-77433842;77429767-77429681;77429095-77429006;77428474-77428370;77427636-77426675	2/20	-	109	2	1	M/R	-	start_lost,splice_region_variant	splice_region_variant	HIGH	46	1	24	-14	0.37	0.01	0.00	0.00	NA	No	No	No
NM_000071.3(CBS):c.919G>A(p.Gly307Ser)	21	-1	15156	875	CBS	HGNC:1550	ENSG00000160200	Homocystinuria, pyridoxine-nonresponsive|HYPERHOMOCYSTEINEMIA, THROMBOTIC, CBS-RELATED|not provided|Classic homocystinuria|Homocystinuria|Familial thoracic aortic aneurysm and aortic dissection	MedGen:C4017308|MedGen:C3150344|MedGen:CN517202|MONDO:MONDO:0009352,MedGen:C0751202,OMIM:236200,Orphanet:394|Human Phenotype Ontology:HP:0002156,MONDO:MONDO:0004737,MedGen:C0019880|MONDO:MONDO:0019625,MedGen:C4707243,OMIM:PS607086,Orphanet:91387	236200	117	rs121964962	RCV000000137|RCV000000138|RCV000078112|RCV000173641|RCV000366433|RCV002313701	single nucleotide variant	Pathogenic	43062988	43062988	43062988	C	T	15	3	1	ENST00000398165.8	43075835-43075770;43073341-43073266;43072201-43071985;43068615-43068509;43066377-43066243;43065695-43065616;43065521-43065387;43065272-43065203;43063991-43063900;43063078-43062953;43062395-43062311;43060546-43060441;43059303-43059226;43058968-43058834;43058253-43058145;43056887-43056803;43053983-43053191	10/17	-	1069	919	307	G/S	-	missense_variant	missense_variant	MODERATE	-2	5	-32	-35	0.00	0.00	0.00	0.00	NA	No	No	Yes
NM_000071.3(CBS):c.434C>T(p.Pro145Leu)	21	-1	15157	875	CBS	HGNC:1550	ENSG00000160200	Homocystinuria, pyridoxine-responsive|Classic homocystinuria|Homocystinuria|HYPERHOMOCYSTEINEMIA, THROMBOTIC, CBS-RELATED	MedGen:C3502110|MONDO:MONDO:0009352,MedGen:C0751202,OMIM:236200,Orphanet:394|Human Phenotype Ontology:HP:0002156,MONDO:MONDO:0004737,MedGen:C0019880|MedGen:C3150344	236200	118	rs121964963	RCV000000139|RCV000625555|RCV001250193|RCV002227955	single nucleotide variant	Pathogenic/Likely pathogenic	43066260	43066260	43066260	G	A	5	3	1	ENST00000398165.8	43075835-43075770;43073341-43073266;43072201-43071985;43068615-43068509;43066377-43066243;43065695-43065616;43065521-43065387;43065272-43065203;43063991-43063900;43063078-43062953;43062395-43062311;43060546-43060441;43059303-43059226;43058968-43058834;43058253-43058145;43056887-43056803;43053983-43053191	5/17	-	584	434	145	P/L	-	missense_variant	missense_variant	MODERATE	-29	22	-17	10	0.00	0.00	0.00	0.00	NA	No	No	Yes
NM_000071.3(CBS):c.341C>T(p.Ala114Val)	21	-1	15158	875	CBS	HGNC:1550	ENSG00000160200	Homocystinuria, pyridoxine-responsive|not provided|Homocystinuria|Classic homocystinuria|HYPERHOMOCYSTEINEMIA, THROMBOTIC, CBS-RELATED|Familial thoracic aortic aneurysm and aortic dissection	MedGen:C3502110|MedGen:CN517202|Human Phenotype Ontology:HP:0002156,MONDO:MONDO:0004737,MedGen:C0019880|MONDO:MONDO:0009352,MedGen:C0751202,OMIM:236200,Orphanet:394|MedGen:C3150344|MONDO:MONDO:0019625,MedGen:C4707243,OMIM:PS607086,Orphanet:91387	236200	119	rs121964964	RCV000000140|RCV000200823|RCV000590659|RCV000490533|RCV002227956|RCV002453244	single nucleotide variant	Pathogenic/Likely pathogenic	43066353	43066353	43066353	G	A	15	3	1	ENST00000398165.8	43075835-43075770;43073341-43073266;43072201-43071985;43068615-43068509;43066377-43066243;43065695-43065616;43065521-43065387;43065272-43065203;43063991-43063900;43063078-43062953;43062395-43062311;43060546-43060441;43059303-43059226;43058968-43058834;43058253-43058145;43056887-43056803;43053983-43053191	5/17	-	491	341	114	A/V	-	missense_variant	missense_variant	MODERATE	-17	-3	16	-10	0.00	0.00	0.00	0.00	NA	No	No	Yes
NM_000071.3(CBS):c.833T>C(p.Ile278Thr)	21	-1	15159	875	CBS	HGNC:1550	ENSG00000160200	Homocystinuria, pyridoxine-responsive|HYPERHOMOCYSTEINEMIA, THROMBOTIC, CBS-RELATED|not provided|Classic homocystinuria|Homocystinuria|Intellectual disability|Familial thoracic aortic aneurysm and aortic dissection|Connective tissue disorder|See cases	MedGen:C3502110|MedGen:C3150344|MedGen:CN517202|MONDO:MONDO:0009352,MedGen:C0751202,OMIM:236200,Orphanet:394|Human Phenotype Ontology:HP:0002156,MONDO:MONDO:0004737,MedGen:C0019880|Human Phenotype Ontology:HP:0000730,Human Phenotype Ontology:HP:0001249,Human Phenotype Ontology:HP:0001267,Human Phenotype Ontology:HP:0001286,Human Phenotype Ontology:HP:0002122,Human Phenotype Ontology:HP:0002192,Hu…	236200	120	rs5742905	RCV000000141|RCV000000142|RCV000078111|RCV000173640|RCV000781197|RCV001252178|RCV002310621|RCV002276525|RCV003128384	single nucleotide variant	Conflicting interpretations of pathogenicity	43063074	43063074	43063074	A	G	31	3	1	ENST00000398165.8	43075835-43075770;43073341-43073266;43072201-43071985;43068615-43068509;43066377-43066243;43065695-43065616;43065521-43065387;43065272-43065203;43063991-43063900;43063078-43062953;43062395-43062311;43060546-43060441;43059303-43059226;43058968-43058834;43058253-43058145;43056887-43056803;43053983-43053191	10/17	-	983	833	278	I/T	-	missense_variant	missense_variant	MODERATE	4	-18	0	-18	0.00	0.00	0.00	0.00	NA	No	No	Yes
NM_000071.3(CBS):c.430G>A(p.Glu144Lys)	21	-1	15161	875	CBS	HGNC:1550	ENSG00000160200	Homocystinuria, pyridoxine-responsive|Classic homocystinuria|not provided|Homocystinuria|HYPERHOMOCYSTEINEMIA, THROMBOTIC, CBS-RELATED	MedGen:C3502110|MONDO:MONDO:0009352,MedGen:C0751202,OMIM:236200,Orphanet:394|MedGen:CN517202|Human Phenotype Ontology:HP:0002156,MONDO:MONDO:0004737,MedGen:C0019880|MedGen:C3150344	236200	122	rs121964966	RCV000000144|RCV000169074|RCV000723427|RCV001251284|RCV002227957	single nucleotide variant	Pathogenic/Likely pathogenic	43066264	43066264	43066264	C	T	9	3	1	ENST00000398165.8	43075835-43075770;43073341-43073266;43072201-43071985;43068615-43068509;43066377-43066243;43065695-43065616;43065521-43065387;43065272-43065203;43063991-43063900;43063078-43062953;43062395-43062311;43060546-43060441;43059303-43059226;43058968-43058834;43058253-43058145;43056887-43056803;43053983-43053191	5/17	-	580	430	144	E/K	-	missense_variant	missense_variant	MODERATE	-3	18	-1	-21	0.00	0.00	0.00	0.00	NA	No	No	Yes
NM_000071.3(CBS):c.1616T>C(p.Leu539Ser)	21	-1	15163	875	CBS	HGNC:1550	ENSG00000160200	Homocystinuria, pyridoxine-responsive|Classic homocystinuria|Homocystinuria	MedGen:C3502110|MONDO:MONDO:0009352,MedGen:C0751202,OMIM:236200,Orphanet:394|Human Phenotype Ontology:HP:0002156,MONDO:MONDO:0004737,MedGen:C0019880	236200	124	rs121964968	RCV000000146|RCV000675072|RCV002468955	single nucleotide variant	Conflicting interpretations of pathogenicity	43053920	43053920	43053920	A	G	3	3	1	ENST00000398165.8	43075835-43075770;43073341-43073266;43072201-43071985;43068615-43068509;43066377-43066243;43065695-43065616;43065521-43065387;43065272-43065203;43063991-43063900;43063078-43062953;43062395-43062311;43060546-43060441;43059303-43059226;43058968-43058834;43058253-43058145;43056887-43056803;43053983-43053191	17/17	-	1766	1616	539	L/S	-	missense_variant	missense_variant	MODERATE	46	-23	-36	20	0.00	0.00	0.00	0.00	NA	No	No	Yes
NM_000071.3(CBS):c.797G>A(p.Arg266Lys)	21	-1	15164	875	CBS	HGNC:1550	ENSG00000160200	Homocystinuria, pyridoxine-responsive|Classic homocystinuria|Homocystinuria|not provided|HYPERHOMOCYSTEINEMIA, THROMBOTIC, CBS-RELATED|Familial thoracic aortic aneurysm and aortic dissection	MedGen:C3502110|MONDO:MONDO:0009352,MedGen:C0751202,OMIM:236200,Orphanet:394|Human Phenotype Ontology:HP:0002156,MONDO:MONDO:0004737,MedGen:C0019880|MedGen:CN517202|MedGen:C3150344|MONDO:MONDO:0019625,MedGen:C4707243,OMIM:PS607086,Orphanet:91387	236200	125	rs121964969	RCV000000147|RCV000469164|RCV001192721|RCV001546787|RCV002227958|RCV002313702	single nucleotide variant	Pathogenic/Likely pathogenic	43063931	43063931	43063931	C	T	6	3	1	ENST00000398165.8	43075835-43075770;43073341-43073266;43072201-43071985;43068615-43068509;43066377-43066243;43065695-43065616;43065521-43065387;43065272-43065203;43063991-43063900;43063078-43062953;43062395-43062311;43060546-43060441;43059303-43059226;43058968-43058834;43058253-43058145;43056887-43056803;43053983-43053191	9/17	-	947	797	266	R/K	-	missense_variant	missense_variant	MODERATE	-2	-1	-31	-1	0.00	0.00	0.00	0.00	NA	No	No	Yes
NM_000071.3(CBS):c.1330G>A(p.Asp444Asn)	21	-1	15165	875	CBS	HGNC:1550	ENSG00000160200	Homocystinuria, pyridoxine-responsive|HYPERHOMOCYSTEINEMIA, THROMBOTIC, CBS-RELATED|not provided|Classic homocystinuria|Homocystinuria|Familial thoracic aortic aneurysm and aortic dissection	MedGen:C3502110|MedGen:C3150344|MedGen:CN517202|MONDO:MONDO:0009352,MedGen:C0751202,OMIM:236200,Orphanet:394|Human Phenotype Ontology:HP:0002156,MONDO:MONDO:0004737,MedGen:C0019880|MONDO:MONDO:0019625,MedGen:C4707243,OMIM:PS607086,Orphanet:91387	236200	126	rs28934891	RCV000000148|RCV000000149|RCV000078108|RCV000174656|RCV000781196|RCV002381232	single nucleotide variant	Pathogenic/Likely pathogenic	43058862	43058862	43058862	C	T	11	3	1	ENST00000398165.8	43075835-43075770;43073341-43073266;43072201-43071985;43068615-43068509;43066377-43066243;43065695-43065616;43065521-43065387;43065272-43065203;43063991-43063900;43063078-43062953;43062395-43062311;43060546-43060441;43059303-43059226;43058968-43058834;43058253-43058145;43056887-43056803;43053983-43053191	14/17	-	1480	1330	444	D/N	-	missense_variant	missense_variant	MODERATE	-26	21	-14	-23	0.00	0.00	0.01	0.00	NA	No	No	Yes
NM_000071.3(CBS):c.502G>A(p.Val168Met)	21	-1	15166	875	CBS	HGNC:1550	ENSG00000160200	Homocystinuria, pyridoxine-responsive|not provided|Classic homocystinuria|HYPERHOMOCYSTEINEMIA, THROMBOTIC, CBS-RELATED|Homocystinuria|Familial thoracic aortic aneurysm and aortic dissection	MedGen:C3502110|MedGen:CN517202|MONDO:MONDO:0009352,MedGen:C0751202,OMIM:236200,Orphanet:394|MedGen:C3150344|Human Phenotype Ontology:HP:0002156,MONDO:MONDO:0004737,MedGen:C0019880|MONDO:MONDO:0019625,MedGen:C4707243,OMIM:PS607086,Orphanet:91387	236200	127	rs121964970	RCV000000150|RCV000179250|RCV000458159|RCV002227959|RCV002265542|RCV002310622	single nucleotide variant	Conflicting interpretations of pathogenicity	43065645	43065645	43065645	C	T	8	3	1	ENST00000398165.8	43075835-43075770;43073341-43073266;43072201-43071985;43068615-43068509;43066377-43066243;43065695-43065616;43065521-43065387;43065272-43065203;43063991-43063900;43063078-43062953;43062395-43062311;43060546-43060441;43059303-43059226;43058968-43058834;43058253-43058145;43056887-43056803;43053983-43053191	6/17	-	652	502	168	V/M	-	missense_variant	missense_variant	MODERATE	23	50	-2	-29	0.00	0.00	0.00	0.00	NA	No	No	Yes
NM_000071.3(CBS):c.1224-2A>C	21	-1	15167	875	CBS	HGNC:1550	ENSG00000160200	Homocystinuria, pyridoxine-responsive|Classic homocystinuria|not provided|Homocystinuria|HYPERHOMOCYSTEINEMIA, THROMBOTIC, CBS-RELATED|Familial thoracic aortic aneurysm and aortic dissection	MedGen:C3502110|MONDO:MONDO:0009352,MedGen:C0751202,OMIM:236200,Orphanet:394|MedGen:CN517202|Human Phenotype Ontology:HP:0002156,MONDO:MONDO:0004737,MedGen:C0019880|MedGen:C3150344|MONDO:MONDO:0019625,MedGen:C4707243,OMIM:PS607086,Orphanet:91387	236200	128	rs375846341	RCV000000151|RCV000174658|RCV000198380|RCV000590542|RCV002227960|RCV002354142	single nucleotide variant	Pathogenic	43058970	43058970	43058970	T	G	13	3	1	ENST00000398165.8	43075835-43075770;43073341-43073266;43072201-43071985;43068615-43068509;43066377-43066243;43065695-43065616;43065521-43065387;43065272-43065203;43063991-43063900;43063078-43062953;43062395-43062311;43060546-43060441;43059303-43059226;43058968-43058834;43058253-43058145;43056887-43056803;43053983-43053191	-	13/16	-	-	-	-	-	splice_acceptor_variant	splice_acceptor_variant	HIGH	-24	-2	-24	-1	0.85	0.99	0.00	0.00	NA	No	No	Yes
NM_000071.3(CBS):c.1058C>T(p.Thr353Met)	21	-1	15170	875	CBS	HGNC:1550	ENSG00000160200	Homocystinuria, pyridoxine-nonresponsive|not provided|Classic homocystinuria|Cardiovascular phenotype|HYPERHOMOCYSTEINEMIA, THROMBOTIC, CBS-RELATED|Homocystinuria	MedGen:C4017308|MedGen:CN517202|MONDO:MONDO:0009352,MedGen:C0751202,OMIM:236200,Orphanet:394|MedGen:CN230736|MedGen:C3150344|Human Phenotype Ontology:HP:0002156,MONDO:MONDO:0004737,MedGen:C0019880	236200	131	rs121964972	RCV000000154|RCV000078106|RCV000169466|RCV000249963|RCV002227961|RCV002271361	single nucleotide variant	Pathogenic/Likely pathogenic	43060528	43060528	43060528	G	A	9	3	1	ENST00000398165.8	43075835-43075770;43073341-43073266;43072201-43071985;43068615-43068509;43066377-43066243;43065695-43065616;43065521-43065387;43065272-43065203;43063991-43063900;43063078-43062953;43062395-43062311;43060546-43060441;43059303-43059226;43058968-43058834;43058253-43058145;43056887-43056803;43053983-43053191	12/17	-	1208	1058	353	T/M	-	missense_variant	missense_variant	MODERATE	11	21	2	19	0.00	0.00	0.00	0.00	NA	No	No	Yes
NM_000071.3(CBS):c.572C>T(p.Thr191Met)	21	-1	15171	875	CBS	HGNC:1550	ENSG00000160200	Homocystinuria, pyridoxine-nonresponsive|not provided|Classic homocystinuria|Homocystinuria|HYPERHOMOCYSTEINEMIA, THROMBOTIC, CBS-RELATED|Inborn genetic diseases	MedGen:C4017308|MedGen:CN517202|MONDO:MONDO:0009352,MedGen:C0751202,OMIM:236200,Orphanet:394|Human Phenotype Ontology:HP:0002156,MONDO:MONDO:0004737,MedGen:C0019880|MedGen:C3150344|MeSH:D030342,MedGen:C0950123	236200	132	rs121964973	RCV000000155|RCV000195441|RCV000576767|RCV000589097|RCV002227962|RCV002512593	single nucleotide variant	Pathogenic/Likely pathogenic	43065481	43065481	43065481	G	A	11	3	1	ENST00000398165.8	43075835-43075770;43073341-43073266;43072201-43071985;43068615-43068509;43066377-43066243;43065695-43065616;43065521-43065387;43065272-43065203;43063991-43063900;43063078-43062953;43062395-43062311;43060546-43060441;43059303-43059226;43058968-43058834;43058253-43058145;43056887-43056803;43053983-43053191	7/17	-	722	572	191	T/M	-	missense_variant	missense_variant	MODERATE	-16	40	8	-15	0.02	0.00	0.00	0.00	NA	No	No	Yes
NM_001128228.3(TPRN):c.1239G>A(p.Trp413Ter)	9	-1	15173	286262	TPRN	HGNC:26894	ENSG00000176058	Autosomal recessive nonsyndromic hearing loss 79|Hearing loss, autosomal recessive	MONDO:MONDO:0013215,MedGen:C2750082,OMIM:613307,Orphanet:90636|MONDO:MONDO:0019588,MedGen:C1846647,OMIM:607197,OMIM:PS220290,Orphanet:90635,Orphanet:90636	613307;607197	134	rs267607135	RCV000000157|RCV001291490	single nucleotide variant	Pathogenic/Likely pathogenic	137199473	137199473	137199473	C	T	2	3	1	ENST00000409012.6	137200741-137198987;137192691-137192451;137192365-137192259;137192174-137191619	1/4	-	1269	1239	413	W/*	-	stop_gained	stop_gained	HIGH	-47	3	4	1	0.00	0.00	0.00	0.00	NA	No	No	No
NM_001128228.3(TPRN):c.1427del(p.Pro476fs)	9	-1	15174	286262	TPRN	HGNC:26894	ENSG00000176058	Autosomal recessive nonsyndromic hearing loss 79	MONDO:MONDO:0013215,MedGen:C2750082,OMIM:613307,Orphanet:90636	613307	135	rs387906219	RCV000000158	Deletion	Pathogenic	137199285	137199285	137199284	CG	C	1	1	1	ENST00000409012.6	137200741-137198987;137192691-137192451;137192365-137192259;137192174-137191619	1/4	-	1457	1427	476	P/X	-	frameshift_variant	frameshift_variant	HIGH	-31	-13	47	50	0.00	0.00	0.00	0.00	NA	No	No	No
NM_001128228.3(TPRN):c.227_237dup(p.Leu80fs)	9	-1	15175	286262	TPRN	HGNC:26894	ENSG00000176058	Autosomal recessive nonsyndromic hearing loss 79	MONDO:MONDO:0013215,MedGen:C2750082,OMIM:613307,Orphanet:90636	613307	136	rs387906220	RCV000000159	Duplication	Pathogenic	137200474	137200475	137200474	G	GCAGCCGCGCCC	1	1	1	ENST00000409012.6	137200741-137198987;137192691-137192451;137192365-137192259;137192174-137191619	1/4	-	256-257	226-227	76	G/GARLX	-	frameshift_variant	frameshift_variant	HIGH	-	-	-	-	-	-	-	-	NA	No	No	No
NM_001128228.3(TPRN):c.225_235del(p.Gly76fs)	9	-1	15176	286262	TPRN	HGNC:26894	ENSG00000176058	Autosomal recessive nonsyndromic hearing loss 79|not provided	MONDO:MONDO:0013215,MedGen:C2750082,OMIM:613307,Orphanet:90636|MedGen:CN517202	613307	137	rs387906221	RCV000000160|RCV001008132	Microsatellite	Pathogenic	137200477	137200487	137200476	AGCCGCGCCCCC	A	6	3	1	ENST00000409012.6	137200741-137198987;137192691-137192451;137192365-137192259;137192174-137191619	1/4	-	255-265	225-235	75-79	AGARL/AX	-	frameshift_variant	frameshift_variant	HIGH	-	-	-	-	-	-	-	-	NA	No	No	No
NM_001128228.3(TPRN):c.1530del(p.Thr511fs)	9	-1	15177	286262	TPRN	HGNC:26894	ENSG00000176058	Autosomal recessive nonsyndromic hearing loss 79	MONDO:MONDO:0013215,MedGen:C2750082,OMIM:613307,Orphanet:90636	613307	138	rs387906222	RCV000000161	Deletion	Pathogenic	137199182	137199182	137199181	TC	T	1	1	1	ENST00000409012.6	137200741-137198987;137192691-137192451;137192365-137192259;137192174-137191619	1/4	-	1560	1530	510	G/X	-	frameshift_variant	frameshift_variant	HIGH	0	22	-22	21	0.00	0.00	0.00	0.00	NA	No	No	No
NM_033409.4(SLC52A3):c.1325_1326del(p.Leu442fs)	20	-1	15178	113278	SLC52A3	HGNC:16187	ENSG00000101276	Brown-Vialetto-van Laere syndrome 1|not provided	MONDO:MONDO:0024537,MedGen:C0796274,OMIM:211530,Orphanet:572543,Orphanet:97229|MedGen:CN517202	211530	139	rs794728004	RCV000000162|RCV000494398	Deletion	Likely pathogenic	761110	761111	761109	CGA	C	4	3	1	ENST00000645534.1	768500-768297;765825-765208;764003-763498;761824-761701;761238-760080	5/5	-	1580-1581	1325-1326	442	L/X	NMD_escaping_variant	frameshift_variant	frameshift_variant	HIGH	14	-32	-24	34	0.00	0.00	0.00	0.00	NA	No	No	No
NM_033409.4(SLC52A3):c.211G>T(p.Glu71Ter)	20	-1	15179	113278	SLC52A3	HGNC:16187	ENSG00000101276	Brown-Vialetto-van Laere syndrome 1	MONDO:MONDO:0024537,MedGen:C0796274,OMIM:211530,Orphanet:572543,Orphanet:97229	211530	140	rs267606683	RCV000000163	single nucleotide variant	Pathogenic	765564	765564	765564	C	A	2	1	1	ENST00000645534.1	768500-768297;765825-765208;764003-763498;761824-761701;761238-760080	2/5	-	466	211	71	E/*	-	stop_gained	stop_gained	HIGH	-28	10	-2	-29	0.00	0.00	0.00	0.00	NA	No	No	No
NM_033409.4(SLC52A3):c.670T>C(p.Phe224Leu)	20	-1	15181	113278	SLC52A3	HGNC:16187	ENSG00000101276	Brown-Vialetto-van Laere syndrome 1	MONDO:MONDO:0024537,MedGen:C0796274,OMIM:211530,Orphanet:572543,Orphanet:97229	211530	142	rs267606685	RCV000000165	single nucleotide variant	Pathogenic	763901	763901	763901	A	G	2	1	1	ENST00000645534.1	768500-768297;765825-765208;764003-763498;761824-761701;761238-760080	3/5	-	925	670	224	F/L	-	missense_variant	missense_variant	MODERATE	4	-25	0	7	0.00	0.00	0.00	0.00	NA	No	No	No
NM_033409.4(SLC52A3):c.106G>A(p.Glu36Lys)	20	-1	15182	113278	SLC52A3	HGNC:16187	ENSG00000101276	Brown-Vialetto-van Laere syndrome 1|not provided|Progressive bulbar palsy of childhood	MONDO:MONDO:0024537,MedGen:C0796274,OMIM:211530,Orphanet:572543,Orphanet:97229|MedGen:CN517202|MONDO:MONDO:0100428,MedGen:C0015708,OMIM:211500,Orphanet:56965	211530	143	rs267606686	RCV000000166|RCV001560824|RCV002247227	single nucleotide variant	Conflicting interpretations of pathogenicity	765669	765669	765669	C	T	5	3	1	ENST00000645534.1	768500-768297;765825-765208;764003-763498;761824-761701;761238-760080	2/5	-	361	106	36	E/K	-	missense_variant	missense_variant	MODERATE	-42	29	-3	-7	0.00	0.00	0.00	0.00	NA	No	No	No
NM_033409.4(SLC52A3):c.82C>A(p.Pro28Thr)	20	-1	15184	113278	SLC52A3	HGNC:16187	ENSG00000101276	Brown-Vialetto-van Laere syndrome 1	MONDO:MONDO:0024537,MedGen:C0796274,OMIM:211530,Orphanet:572543,Orphanet:97229	211530	145	rs267606688	RCV000000168	single nucleotide variant	Pathogenic	765693	765693	765693	G	T	2	1	1	ENST00000645534.1	768500-768297;765825-765208;764003-763498;761824-761701;761238-760080	2/5	-	337	82	28	P/T	-	missense_variant	missense_variant	MODERATE	5	3	-31	10	0.00	0.00	0.00	0.00	NA	No	No	No
NM_000274.4(OAT):c.3G>A(p.Met1Ile)	10	-1	15185	4942	OAT	HGNC:8091	ENSG00000065154	Ornithine aminotransferase deficiency	MONDO:MONDO:0009796,MedGen:C0018425,OMIM:258870,Orphanet:414	258870	146	rs121965034	RCV000000169	single nucleotide variant	Pathogenic	124412169	124412169	124412169	C	T	2	3	1	ENST00000368845.6	124418923-124418873;124412200-124411973;124408965-124408741;124408637-124408542;124405563-124405436;124403920-124403798;124403055-124402927;124401839-124401726;124400984-124400840;124398102-124397303	2/10	-	83	3	1	M/I	-	start_lost	start_lost	HIGH	-25	31	8	-26	0.00	0.01	0.00	0.00	NA	No	No	Yes
NM_000274.4(OAT):c.159del(p.His53fs)	10	-1	15186	4942	OAT	HGNC:8091	ENSG00000065154	Ornithine aminotransferase deficiency	MONDO:MONDO:0009796,MedGen:C0018425,OMIM:258870,Orphanet:414	258870	147	rs386833599	RCV000000170	Deletion	Pathogenic	124412013	124412013	124412012	TG	T	7	3	1	ENST00000368845.6	124418923-124418873;124412200-124411973;124408965-124408741;124408637-124408542;124405563-124405436;124403920-124403798;124403055-124402927;124401839-124401726;124400984-124400840;124398102-124397303	2/10	-	239	159	53	H/X	-	frameshift_variant	frameshift_variant	HIGH	22	-16	14	-39	0.00	0.00	0.00	0.01	NA	No	No	Yes
NM_000274.4(OAT):c.550_552del(p.Ala184del)	10	-1	15187	4942	OAT	HGNC:8091	ENSG00000065154	Ornithine aminotransferase deficiency	MONDO:MONDO:0009796,MedGen:C0018425,OMIM:258870,Orphanet:414	258870	148	rs121965035	RCV000000171	Deletion	Pathogenic	124405532	124405534	124405531	TAGC	T	1	1	1	ENST00000368845.6	124418923-124418873;124412200-124411973;124408965-124408741;124408637-124408542;124405563-124405436;124403920-124403798;124403055-124402927;124401839-124401726;124400984-124400840;124398102-124397303	5/10	-	630-632	550-552	184	A/-	-	inframe_deletion	inframe_deletion	MODERATE	-17	-9	17	-34	0.00	0.00	0.00	0.00	NA	No	No	Yes
NM_000274.4(OAT):c.1186C>T(p.Arg396Ter)	10	-1	15188	4942	OAT	HGNC:8091	ENSG00000065154	Ornithine aminotransferase deficiency|not provided	MONDO:MONDO:0009796,MedGen:C0018425,OMIM:258870,Orphanet:414|MedGen:CN517202	258870	149	rs121965036	RCV000000172|RCV000760452	single nucleotide variant	Pathogenic/Likely pathogenic	124398076	124398076	124398076	G	A	3	3	1	ENST00000368845.6	124418923-124418873;124412200-124411973;124408965-124408741;124408637-124408542;124405563-124405436;124403920-124403798;124403055-124402927;124401839-124401726;124400984-124400840;124398102-124397303	10/10	-	1266	1186	396	R/*	NMD_escaping_variant	stop_gained	stop_gained	HIGH	46	26	10	-7	0.00	0.01	0.00	0.00	NA	No	No	Yes
NM_000274.4(OAT):c.163T>C(p.Tyr55His)	10	-1	15189	4942	OAT	HGNC:8091	ENSG00000065154	Ornithine aminotransferase deficiency	MONDO:MONDO:0009796,MedGen:C0018425,OMIM:258870,Orphanet:414	258870	150	rs121965037	RCV000000173	single nucleotide variant	Pathogenic	124412009	124412009	124412009	A	G	1	1	1	ENST00000368845.6	124418923-124418873;124412200-124411973;124408965-124408741;124408637-124408542;124405563-124405436;124403920-124403798;124403055-124402927;124401839-124401726;124400984-124400840;124398102-124397303	2/10	-	243	163	55	Y/H	-	missense_variant	missense_variant	MODERATE	5	-19	-35	-36	0.00	0.00	0.00	0.00	NA	No	No	Yes
NM_000274.4(OAT):c.278G>T(p.Cys93Phe)	10	-1	15190	4942	OAT	HGNC:8091	ENSG00000065154	Ornithine aminotransferase deficiency	MONDO:MONDO:0009796,MedGen:C0018425,OMIM:258870,Orphanet:414	258870	151	rs121965038	RCV000000174	single nucleotide variant	Pathogenic	124408887	124408887	124408887	C	A	1	1	1	ENST00000368845.6	124418923-124418873;124412200-124411973;124408965-124408741;124408637-124408542;124405563-124405436;124403920-124403798;124403055-124402927;124401839-124401726;124400984-124400840;124398102-124397303	3/10	-	358	278	93	C/F	-	missense_variant	missense_variant	MODERATE	-11	20	-29	20	0.00	0.00	0.00	0.00	NA	No	No	Yes
NM_000274.4(OAT):c.461G>T(p.Arg154Leu)	10	-1	15191	4942	OAT	HGNC:8091	ENSG00000065154	Ornithine aminotransferase deficiency|Hyperornithinemia	MONDO:MONDO:0009796,MedGen:C0018425,OMIM:258870,Orphanet:414|Human Phenotype Ontology:HP:0012026,MedGen:C0599035	258870	152	rs121965039	RCV000000175|RCV001824555	single nucleotide variant	Conflicting interpretations of pathogenicity	124408601	124408601	124408601	C	A	3	3	1	ENST00000368845.6	124418923-124418873;124412200-124411973;124408965-124408741;124408637-124408542;124405563-124405436;124403920-124403798;124403055-124402927;124401839-124401726;124400984-124400840;124398102-124397303	4/10	-	541	461	154	R/L	-	missense_variant	missense_variant	MODERATE	33	28	13	1	0.01	0.00	0.00	0.00	NA	No	No	Yes
NM_000274.4(OAT):c.539G>C(p.Arg180Thr)	10	-1	15192	4942	OAT	HGNC:8091	ENSG00000065154	Ornithine aminotransferase deficiency	MONDO:MONDO:0009796,MedGen:C0018425,OMIM:258870,Orphanet:414	258870	153	rs121965040	RCV000000176	single nucleotide variant	Pathogenic	124405545	124405545	124405545	C	G	2	3	1	ENST00000368845.6	124418923-124418873;124412200-124411973;124408965-124408741;124408637-124408542;124405563-124405436;124403920-124403798;124403055-124402927;124401839-124401726;124400984-124400840;124398102-124397303	5/10	-	619	539	180	R/T	-	missense_variant	missense_variant	MODERATE	-22	-1	4	-1	0.02	0.00	0.00	0.00	NA	No	No	Yes
NM_000274.4(OAT):c.808G>C(p.Ala270Pro)	10	-1	15193	4942	OAT	HGNC:8091	ENSG00000065154	Ornithine aminotransferase deficiency	MONDO:MONDO:0009796,MedGen:C0018425,OMIM:258870,Orphanet:414	258870	154	rs121965041	RCV000000177	single nucleotide variant	Pathogenic	124403019	124403019	124403019	C	G	1	1	1	ENST00000368845.6	124418923-124418873;124412200-124411973;124408965-124408741;124408637-124408542;124405563-124405436;124403920-124403798;124403055-124402927;124401839-124401726;124400984-124400840;124398102-124397303	7/10	-	888	808	270	A/P	-	missense_variant	missense_variant	MODERATE	9	5	9	-9	0.00	0.00	0.00	0.00	NA	No	No	Yes
NM_000274.4(OAT):c.812G>A(p.Arg271Lys)	10	-1	15194	4942	OAT	HGNC:8091	ENSG00000065154	Ornithine aminotransferase deficiency	MONDO:MONDO:0009796,MedGen:C0018425,OMIM:258870,Orphanet:414	258870	155	rs121965042	RCV000000178	single nucleotide variant	Pathogenic	124403015	124403015	124403015	C	T	2	3	1	ENST00000368845.6	124418923-124418873;124412200-124411973;124408965-124408741;124408637-124408542;124405563-124405436;124403920-124403798;124403055-124402927;124401839-124401726;124400984-124400840;124398102-124397303	7/10	-	892	812	271	R/K	-	missense_variant	missense_variant	MODERATE	40	13	13	-5	0.00	0.00	0.00	0.00	NA	No	No	Yes
NM_000274.4(OAT):c.1205T>C(p.Leu402Pro)	10	-1	15195	4942	OAT	HGNC:8091	ENSG00000065154	Ornithine aminotransferase deficiency|Hyperornithinemia	MONDO:MONDO:0009796,MedGen:C0018425,OMIM:258870,Orphanet:414|Human Phenotype Ontology:HP:0012026,MedGen:C0599035	258870	156	rs121965043	RCV000000179|RCV002509140	single nucleotide variant	Pathogenic	124398057	124398057	124398057	A	G	3	3	1	ENST00000368845.6	124418923-124418873;124412200-124411973;124408965-124408741;124408637-124408542;124405563-124405436;124403920-124403798;124403055-124402927;124401839-124401726;124400984-124400840;124398102-124397303	10/10	-	1285	1205	402	L/P	-	missense_variant	missense_variant	MODERATE	32	45	29	-33	0.00	0.00	0.00	0.00	NA	No	No	Yes
NM_000274.4(OAT):c.1250C>T(p.Pro417Leu)	10	-1	15196	4942	OAT	HGNC:8091	ENSG00000065154	Ornithine aminotransferase deficiency	MONDO:MONDO:0009796,MedGen:C0018425,OMIM:258870,Orphanet:414	258870	157	rs121965044	RCV000000180	single nucleotide variant	Pathogenic	124398012	124398012	124398012	G	A	6	3	1	ENST00000368845.6	124418923-124418873;124412200-124411973;124408965-124408741;124408637-124408542;124405563-124405436;124403920-124403798;124403055-124402927;124401839-124401726;124400984-124400840;124398102-124397303	10/10	-	1330	1250	417	P/L	-	missense_variant	missense_variant	MODERATE	-14	11	-4	12	0.00	0.00	0.00	0.00	NA	No	No	Yes
NM_000274.4(OAT):c.1124G>C(p.Gly375Ala)	10	-1	15198	4942	OAT	HGNC:8091	ENSG00000065154	Ornithine aminotransferase deficiency|Retinal dystrophy	MONDO:MONDO:0009796,MedGen:C0018425,OMIM:258870,Orphanet:414|Human Phenotype Ontology:HP:0000556,Human Phenotype Ontology:HP:0007736,Human Phenotype Ontology:HP:0007910,Human Phenotype Ontology:HP:0007974,Human Phenotype Ontology:HP:0007982,MONDO:MONDO:0019118,MeSH:D058499,MedGen:C0854723,Orphanet:71862	258870	159	rs121965045	RCV000000182|RCV001073881	single nucleotide variant	Conflicting interpretations of pathogenicity	124400875	124400875	124400875	C	G	3	3	1	ENST00000368845.6	124418923-124418873;124412200-124411973;124408965-124408741;124408637-124408542;124405563-124405436;124403920-124403798;124403055-124402927;124401839-124401726;124400984-124400840;124398102-124397303	9/10	-	1204	1124	375	G/A	-	missense_variant	missense_variant	MODERATE	-27	37	14	-35	0.00	0.00	0.01	0.00	NA	No	No	Yes
NM_000274.4(OAT):c.734A>G(p.Tyr245Cys)	10	-1	15199	4942	OAT	HGNC:8091	ENSG00000065154	Ornithine aminotransferase deficiency	MONDO:MONDO:0009796,MedGen:C0018425,OMIM:258870,Orphanet:414	258870	160	rs121965046	RCV000000183	single nucleotide variant	Pathogenic	124403835	124403835	124403835	T	C	1	1	1	ENST00000368845.6	124418923-124418873;124412200-124411973;124408965-124408741;124408637-124408542;124405563-124405436;124403920-124403798;124403055-124402927;124401839-124401726;124400984-124400840;124398102-124397303	6/10	-	814	734	245	Y/C	-	missense_variant	missense_variant	MODERATE	-31	34	-37	4	0.00	0.00	0.00	0.00	NA	No	No	Yes
NM_000274.4(OAT):c.994G>A(p.Val332Met)	10	-1	15201	4942	OAT	HGNC:8091	ENSG00000065154	Gyrate atrophy of choroid and retina with pyridoxine-responsive ornithinemia|Ornithine aminotransferase deficiency	MedGen:C4017305|MONDO:MONDO:0009796,MedGen:C0018425,OMIM:258870,Orphanet:414	258870	162	rs121965047	RCV000000185|RCV000049551	single nucleotide variant	Pathogenic/Likely pathogenic	124401746	124401746	124401746	C	T	2	3	1	ENST00000368845.6	124418923-124418873;124412200-124411973;124408965-124408741;124408637-124408542;124405563-124405436;124403920-124403798;124403055-124402927;124401839-124401726;124400984-124400840;124398102-124397303	8/10	-	1074	994	332	V/M	-	missense_variant	missense_variant	MODERATE	8	48	-20	-23	0.00	0.00	0.00	0.00	NA	No	No	Yes
NM_000274.4(OAT):c.955C>T(p.His319Tyr)	10	-1	15203	4942	OAT	HGNC:8091	ENSG00000065154	Ornithine aminotransferase deficiency	MONDO:MONDO:0009796,MedGen:C0018425,OMIM:258870,Orphanet:414	258870	164	rs121965049	RCV000000187	single nucleotide variant	Pathogenic	124401785	124401785	124401785	G	A	1	1	1	ENST00000368845.6	124418923-124418873;124412200-124411973;124408965-124408741;124408637-124408542;124405563-124405436;124403920-124403798;124403055-124402927;124401839-124401726;124400984-124400840;124398102-124397303	8/10	-	1035	955	319	H/Y	-	missense_variant	missense_variant	MODERATE	44	9	6	-15	0.01	0.00	0.00	0.00	NA	No	No	Yes
NM_000274.4(OAT):c.425-4_429del	10	-1	15204	4942	OAT	HGNC:8091	ENSG00000065154	Ornithine aminotransferase deficiency	MONDO:MONDO:0009796,MedGen:C0018425,OMIM:258870,Orphanet:414	258870	165	rs386833609	RCV000000188	Deletion	Pathogenic/Likely pathogenic	124408633	124408641	124408632	CCACTCCTAT	C	2	3	1	ENST00000368845.6	124418923-124418873;124412200-124411973;124408965-124408741;124408637-124408542;124405563-124405436;124403920-124403798;124403055-124402927;124401839-124401726;124400984-124400840;124398102-124397303	4/10	3/9	?-509	?-429	?-143	-	-	splice_acceptor_variant,coding_sequence_variant,intron_variant	splice_acceptor_variant	HIGH	-	-	-	-	-	-	-	-	NA	No	No	Yes
NM_000274.4(OAT):c.550G>A(p.Ala184Thr)	10	-1	15206	4942	OAT	HGNC:8091	ENSG00000065154	Ornithine aminotransferase deficiency	MONDO:MONDO:0009796,MedGen:C0018425,OMIM:258870,Orphanet:414	258870	167	rs121965050	RCV000000190	single nucleotide variant	Pathogenic	124405534	124405534	124405534	C	T	1	1	1	ENST00000368845.6	124418923-124418873;124412200-124411973;124408965-124408741;124408637-124408542;124405563-124405436;124403920-124403798;124403055-124402927;124401839-124401726;124400984-124400840;124398102-124397303	5/10	-	630	550	184	A/T	-	missense_variant	missense_variant	MODERATE	-11	10	15	5	0.01	0.00	0.00	0.00	NA	No	No	Yes
NM_000274.4(OAT):c.722C>T(p.Pro241Leu)	10	-1	15207	4942	OAT	HGNC:8091	ENSG00000065154	Ornithine aminotransferase deficiency	MONDO:MONDO:0009796,MedGen:C0018425,OMIM:258870,Orphanet:414	258870	168	rs121965051	RCV000000191	single nucleotide variant	Pathogenic	124403847	124403847	124403847	G	A	4	3	1	ENST00000368845.6	124418923-124418873;124412200-124411973;124408965-124408741;124408637-124408542;124405563-124405436;124403920-124403798;124403055-124402927;124401839-124401726;124400984-124400840;124398102-124397303	6/10	-	802	722	241	P/L	-	missense_variant	missense_variant	MODERATE	-9	33	38	-8	0.00	0.00	0.00	0.00	NA	No	No	Yes
NM_000274.4(OAT):c.749G>C(p.Arg250Pro)	10	-1	15208	4942	OAT	HGNC:8091	ENSG00000065154	Ornithine aminotransferase deficiency	MONDO:MONDO:0009796,MedGen:C0018425,OMIM:258870,Orphanet:414	258870	169	rs121965052	RCV000000192	single nucleotide variant	Pathogenic	124403820	124403820	124403820	C	G	1	1	1	ENST00000368845.6	124418923-124418873;124412200-124411973;124408965-124408741;124408637-124408542;124405563-124405436;124403920-124403798;124403055-124402927;124401839-124401726;124400984-124400840;124398102-124397303	6/10	-	829	749	250	R/P	-	missense_variant	missense_variant	MODERATE	49	18	-15	-22	0.00	0.00	0.00	0.03	NA	No	No	Yes
NM_000274.4(OAT):c.1058G>A(p.Gly353Asp)	10	-1	15209	4942	OAT	HGNC:8091	ENSG00000065154	Ornithine aminotransferase deficiency|not provided	MONDO:MONDO:0009796,MedGen:C0018425,OMIM:258870,Orphanet:414|MedGen:CN517202	258870	170	rs121965053	RCV000000193|RCV001091422	single nucleotide variant	Pathogenic	124400941	124400941	124400941	C	T	3	3	1	ENST00000368845.6	124418923-124418873;124412200-124411973;124408965-124408741;124408637-124408542;124405563-124405436;124403920-124403798;124403055-124402927;124401839-124401726;124400984-124400840;124398102-124397303	9/10	-	1138	1058	353	G/D	-	missense_variant	missense_variant	MODERATE	36	9	9	-43	0.00	0.00	0.00	0.00	NA	No	No	Yes
NM_000274.4(OAT):c.1172G>A(p.Trp391Ter)	10	-1	15210	4942	OAT	HGNC:8091	ENSG00000065154	Ornithine aminotransferase deficiency	MONDO:MONDO:0009796,MedGen:C0018425,OMIM:258870,Orphanet:414	258870	171	rs386833596	RCV000000194	single nucleotide variant	Pathogenic/Likely pathogenic	124398090	124398090	124398090	C	T	2	3	1	ENST00000368845.6	124418923-124418873;124412200-124411973;124408965-124408741;124408637-124408542;124405563-124405436;124403920-124403798;124403055-124402927;124401839-124401726;124400984-124400840;124398102-124397303	10/10	-	1252	1172	391	W/*	NMD_escaping_variant	stop_gained	stop_gained	HIGH	-2	12	37	-6	0.00	0.00	0.00	0.00	NA	No	No	Yes
NM_000274.4(OAT):c.1180T>C(p.Cys394Arg)	10	-1	15211	4942	OAT	HGNC:8091	ENSG00000065154	Ornithine aminotransferase deficiency	MONDO:MONDO:0009796,MedGen:C0018425,OMIM:258870,Orphanet:414	258870	172	rs121965054	RCV000000195	single nucleotide variant	Pathogenic	124398082	124398082	124398082	A	G	1	1	1	ENST00000368845.6	124418923-124418873;124412200-124411973;124408965-124408741;124408637-124408542;124405563-124405436;124403920-124403798;124403055-124402927;124401839-124401726;124400984-124400840;124398102-124397303	10/10	-	1260	1180	394	C/R	-	missense_variant	missense_variant	MODERATE	20	3	4	45	0.00	0.00	0.00	0.00	NA	No	No	Yes
NM_000274.4(OAT):c.1201G>T(p.Gly401Ter)	10	-1	15212	4942	OAT	HGNC:8091	ENSG00000065154	Ornithine aminotransferase deficiency	MONDO:MONDO:0009796,MedGen:C0018425,OMIM:258870,Orphanet:414	258870	173	rs121965055	RCV000000196	single nucleotide variant	Pathogenic	124398061	124398061	124398061	C	A	2	3	1	ENST00000368845.6	124418923-124418873;124412200-124411973;124408965-124408741;124408637-124408542;124405563-124405436;124403920-124403798;124403055-124402927;124401839-124401726;124400984-124400840;124398102-124397303	10/10	-	1281	1201	401	G/*	NMD_escaping_variant	stop_gained	stop_gained	HIGH	-38	41	-37	1	0.00	0.01	0.00	0.00	NA	No	No	Yes
NC_000023.11:g.(?_153742977)_(153743745_?)del	X	NA	653308	215	ABCD1	HGNC:61	NA	Adrenoleukodystrophy	MONDO:MONDO:0018544,MedGen:C0162309,OMIM:300100,Orphanet:43	300100	665037	rs-1	RCV000823243	Deletion	Pathogenic	153742977	153743745	-1	na	na	1	2	1	ENST00000218104.6	153724856-153726166;153729232-153729412;153736112-153736254;153736345-153736513;153737157-153737251;153740092-153740237;153740574-153740719;153742987-153743071;153743221-153743346;153743489-153744755	NA	NA	NA	NA	NA	NA	NA	NA	SV	NA	NA	NA	NA	NA	NA	NA	NA	NA	NA	No	No	Yes
NM_000274.4(OAT):c.627T>A(p.Tyr209Ter)	10	-1	15214	4942	OAT	HGNC:8091	ENSG00000065154	Ornithine aminotransferase deficiency	MONDO:MONDO:0009796,MedGen:C0018425,OMIM:258870,Orphanet:414	258870	175	rs121965056	RCV000000198	single nucleotide variant	Pathogenic	124405457	124405457	124405457	A	T	4	3	1	ENST00000368845.6	124418923-124418873;124412200-124411973;124408965-124408741;124408637-124408542;124405563-124405436;124403920-124403798;124403055-124402927;124401839-124401726;124400984-124400840;124398102-124397303	5/10	-	707	627	209	Y/*	-	stop_gained	stop_gained	HIGH	-21	48	50	-21	0.00	0.00	0.00	0.00	NA	No	No	Yes
NM_000274.4(OAT):c.897C>G(p.Tyr299Ter)	10	-1	15215	4942	OAT	HGNC:8091	ENSG00000065154	Ornithine aminotransferase deficiency|Retinal dystrophy	MONDO:MONDO:0009796,MedGen:C0018425,OMIM:258870,Orphanet:414|Human Phenotype Ontology:HP:0000556,Human Phenotype Ontology:HP:0007736,Human Phenotype Ontology:HP:0007910,Human Phenotype Ontology:HP:0007974,Human Phenotype Ontology:HP:0007982,MONDO:MONDO:0019118,MeSH:D058499,MedGen:C0854723,Orphanet:71862	258870	176	rs121965057	RCV000000199|RCV001074426	single nucleotide variant	Pathogenic/Likely pathogenic	124402930	124402930	124402930	G	C	5	3	1	ENST00000368845.6	124418923-124418873;124412200-124411973;124408965-124408741;124408637-124408542;124405563-124405436;124403920-124403798;124403055-124402927;124401839-124401726;124400984-124400840;124398102-124397303	7/10	-	977	897	299	Y/*	-	stop_gained	stop_gained	HIGH	-1	-3	-3	4	0.00	0.00	0.00	0.00	NA	No	Yes	Yes
NM_000274.4(OAT):c.1276C>T(p.Arg426Ter)	10	-1	15216	4942	OAT	HGNC:8091	ENSG00000065154	Ornithine aminotransferase deficiency|Hyperornithinemia	MONDO:MONDO:0009796,MedGen:C0018425,OMIM:258870,Orphanet:414|Human Phenotype Ontology:HP:0012026,MedGen:C0599035	258870	177	rs121965058	RCV000000200|RCV002271362	single nucleotide variant	Pathogenic	124397986	124397986	124397986	G	A	4	3	1	ENST00000368845.6	124418923-124418873;124412200-124411973;124408965-124408741;124408637-124408542;124405563-124405436;124403920-124403798;124403055-124402927;124401839-124401726;124400984-124400840;124398102-124397303	10/10	-	1356	1276	426	R/*	NMD_escaping_variant	stop_gained	stop_gained	HIGH	38	37	10	38	0.00	0.00	0.00	0.00	NA	No	No	Yes
NM_000274.4(OAT):c.192_193del(p.Gly65fs)	10	-1	15217	4942	OAT	HGNC:8091	ENSG00000065154	Ornithine aminotransferase deficiency	MONDO:MONDO:0009796,MedGen:C0018425,OMIM:258870,Orphanet:414	258870	178	rs386833600	RCV000000201	Microsatellite	Conflicting interpretations of pathogenicity	124411979	124411980	124411978	CCT	C	5	3	1	ENST00000368845.6	124418923-124418873;124412200-124411973;124408965-124408741;124408637-124408542;124405563-124405436;124403920-124403798;124403055-124402927;124401839-124401726;124400984-124400840;124398102-124397303	2/10	-	272-273	192-193	64-65	RG/RX	-	frameshift_variant	frameshift_variant	HIGH	46	11	-10	-6	0.00	0.00	0.00	0.00	NA	No	No	Yes
NM_000274.4(OAT):c.533G>A(p.Trp178Ter)	10	-1	15218	4942	OAT	HGNC:8091	ENSG00000065154	Ornithine aminotransferase deficiency	MONDO:MONDO:0009796,MedGen:C0018425,OMIM:258870,Orphanet:414	258870	179	rs267606923	RCV000000202	single nucleotide variant	Pathogenic	124405551	124405551	124405551	C	T	1	1	1	ENST00000368845.6	124418923-124418873;124412200-124411973;124408965-124408741;124408637-124408542;124405563-124405436;124403920-124403798;124403055-124402927;124401839-124401726;124400984-124400840;124398102-124397303	5/10	-	613	533	178	W/*	-	stop_gained	stop_gained	HIGH	-28	12	-2	0	0.05	0.00	0.01	0.00	NA	No	No	Yes
NM_000274.4(OAT):c.824G>A(p.Trp275Ter)	10	-1	15219	4942	OAT	HGNC:8091	ENSG00000065154	Ornithine aminotransferase deficiency	MONDO:MONDO:0009796,MedGen:C0018425,OMIM:258870,Orphanet:414	258870	180	rs267606924	RCV000000203	single nucleotide variant	Pathogenic/Likely pathogenic	124403003	124403003	124403003	C	T	3	3	1	ENST00000368845.6	124418923-124418873;124412200-124411973;124408965-124408741;124408637-124408542;124405563-124405436;124403920-124403798;124403055-124402927;124401839-124401726;124400984-124400840;124398102-124397303	7/10	-	904	824	275	W/*	-	stop_gained	stop_gained	HIGH	25	21	7	-22	0.00	0.00	0.01	0.00	NA	No	Yes	Yes
NM_000274.4(OAT):c.677C>T(p.Ala226Val)	10	-1	15220	4942	OAT	HGNC:8091	ENSG00000065154	Gyrate atrophy of choroid and retina with pyridoxine-responsive ornithinemia|Ornithine aminotransferase deficiency	MedGen:C4017305|MONDO:MONDO:0009796,MedGen:C0018425,OMIM:258870,Orphanet:414	258870	181	rs121965059	RCV000000204|RCV001208929	single nucleotide variant	Pathogenic	124403892	124403892	124403892	G	A	2	3	1	ENST00000368845.6	124418923-124418873;124412200-124411973;124408965-124408741;124408637-124408542;124405563-124405436;124403920-124403798;124403055-124402927;124401839-124401726;124400984-124400840;124398102-124397303	6/10	-	757	677	226	A/V	-	missense_variant	missense_variant	MODERATE	-23	28	28	-23	0.00	0.06	0.00	0.00	NA	No	No	Yes
NM_000274.4(OAT):c.596C>A(p.Pro199Gln)	10	-1	15222	4942	OAT	HGNC:8091	ENSG00000065154	Ornithine aminotransferase deficiency	MONDO:MONDO:0009796,MedGen:C0018425,OMIM:258870,Orphanet:414	258870	183	rs267606925	RCV000000206	single nucleotide variant	Pathogenic	124405488	124405488	124405488	G	T	3	3	1	ENST00000368845.6	124418923-124418873;124412200-124411973;124408965-124408741;124408637-124408542;124405563-124405436;124403920-124403798;124403055-124402927;124401839-124401726;124400984-124400840;124398102-124397303	5/10	-	676	596	199	P/Q	-	missense_variant	missense_variant	MODERATE	-2	35	18	-49	0.00	0.00	0.00	0.00	NA	No	No	Yes
NM_001385.3(DPYS):c.1001A>G(p.Gln334Arg)	8	-1	15223	1807	DPYS	HGNC:3013	ENSG00000147647	Dihydropyrimidinase deficiency|not provided	MONDO:MONDO:0009111,MedGen:C0342803,OMIM:222748,Orphanet:38874|MedGen:CN517202	222748	184	rs121964923	RCV000000207|RCV002512594	single nucleotide variant	Pathogenic	104428071	104428071	104428071	T	C	2	3	1	ENST00000351513.7	104467055-104466657;104451404-104451246;104447503-104447324;104444437-104444248;104429701-104429545;104428121-104427980;104424389-104424247;104392991-104392784;104381314-104381184;104379843-104379431	6/10	-	1136	1001	334	Q/R	-	missense_variant	missense_variant	MODERATE	50	-2	-43	-50	0.00	0.00	0.03	0.00	NA	No	No	Yes
NM_001385.3(DPYS):c.1303G>A(p.Gly435Arg)	8	-1	15224	1807	DPYS	HGNC:3013	ENSG00000147647	Dihydropyrimidinase deficiency	MONDO:MONDO:0009111,MedGen:C0342803,OMIM:222748,Orphanet:38874	222748	185	rs267606773	RCV000000208	single nucleotide variant	Pathogenic	104392924	104392924	104392924	C	T	1	1	1	ENST00000351513.7	104467055-104466657;104451404-104451246;104447503-104447324;104444437-104444248;104429701-104429545;104428121-104427980;104424389-104424247;104392991-104392784;104381314-104381184;104379843-104379431	8/10	-	1438	1303	435	G/R	-	missense_variant	missense_variant	MODERATE	-2	39	-2	-35	0.04	0.00	0.00	0.00	NA	No	No	Yes
NM_001385.3(DPYS):c.1078T>C(p.Trp360Arg)	8	-1	15225	1807	DPYS	HGNC:3013	ENSG00000147647	Dihydropyrimidinase deficiency|not provided	MONDO:MONDO:0009111,MedGen:C0342803,OMIM:222748,Orphanet:38874|MedGen:CN517202	222748	186	rs121964924	RCV000000209|RCV001778643	single nucleotide variant	Pathogenic/Likely pathogenic	104427994	104427994	104427994	A	G	3	3	1	ENST00000351513.7	104467055-104466657;104451404-104451246;104447503-104447324;104444437-104444248;104429701-104429545;104428121-104427980;104424389-104424247;104392991-104392784;104381314-104381184;104379843-104379431	6/10	-	1213	1078	360	W/R	-	missense_variant	missense_variant	MODERATE	17	11	-27	34	0.00	0.00	0.18	0.00	NA	No	No	Yes
NM_001385.3(DPYS):c.1235G>T(p.Arg412Met)	8	-1	15226	1807	DPYS	HGNC:3013	ENSG00000147647	Dihydropyrimidinase deficiency	MONDO:MONDO:0009111,MedGen:C0342803,OMIM:222748,Orphanet:38874	222748	187	rs267606774	RCV000000210	single nucleotide variant	Pathogenic	104424247	104424247	104424247	C	A	1	1	1	ENST00000351513.7	104467055-104466657;104451404-104451246;104447503-104447324;104444437-104444248;104429701-104429545;104428121-104427980;104424389-104424247;104392991-104392784;104381314-104381184;104379843-104379431	7/10	-	1370	1235	412	R/M	-	missense_variant,splice_region_variant	splice_region_variant	MODERATE	0	6	2	0	0.00	0.00	0.00	0.70	NA	No	No	Yes
NM_001017995.3(SH3PXD2B):c.147dup(p.Asp50Ter)	5	-1	15227	285590	SH3PXD2B	HGNC:29242	ENSG00000174705	Frank-Ter Haar syndrome	MONDO:MONDO:0009579,MedGen:C1855305,OMIM:249420,Orphanet:1266,Orphanet:137834	249420	188	rs794728005	RCV000000211	Duplication	Pathogenic	172422424	172422425	172422424	C	CA	1	1	1	ENST00000311601.6	172454525-172454278;172422496-172422416;172406352-172406277;172394639-172394563;172382127-172382036;172373815-172373790;172362869-172362735;172358877-172358773;172354005-172353888;172350589-172350363;172347332-172347283;172346261-172346136;172339916-172333499	2/13	-	319-320	146-147	49	F/FX	-	frameshift_variant	frameshift_variant	HIGH	-	-	-	-	-	-	-	-	NA	No	Yes	No
NM_001017995.3(SH3PXD2B):c.969del(p.Arg324fs)	5	-1	15228	285590	SH3PXD2B	HGNC:29242	ENSG00000174705	Frank-Ter Haar syndrome	MONDO:MONDO:0009579,MedGen:C1855305,OMIM:249420,Orphanet:1266,Orphanet:137834	249420	189	rs794728006	RCV000000212	Deletion	Pathogenic	172350406	172350406	172350405	GC	G	4	3	1	ENST00000311601.6	172454525-172454278;172422496-172422416;172406352-172406277;172394639-172394563;172382127-172382036;172373815-172373790;172362869-172362735;172358877-172358773;172354005-172353888;172350589-172350363;172347332-172347283;172346261-172346136;172339916-172333499	10/13	-	1142	969	323	G/X	-	frameshift_variant	frameshift_variant	HIGH	50	33	-43	42	0.05	0.00	0.00	0.00	NA	No	No	No
NM_001017995.3(SH3PXD2B):c.127C>T(p.Arg43Trp)	5	-1	15229	285590	SH3PXD2B	HGNC:29242	ENSG00000174705	Frank-Ter Haar syndrome	MONDO:MONDO:0009579,MedGen:C1855305,OMIM:249420,Orphanet:1266,Orphanet:137834	249420	190	rs267607046	RCV000000213	single nucleotide variant	Likely pathogenic	172422445	172422445	172422445	G	A	3	3	1	ENST00000311601.6	172454525-172454278;172422496-172422416;172406352-172406277;172394639-172394563;172382127-172382036;172373815-172373790;172362869-172362735;172358877-172358773;172354005-172353888;172350589-172350363;172347332-172347283;172346261-172346136;172339916-172333499	2/13	-	300	127	43	R/W	-	missense_variant	missense_variant	MODERATE	-30	22	-49	-29	0.00	0.00	0.00	0.00	NA	No	No	No
NM_001017995.3(SH3PXD2B):c.76-2A>C	5	-1	15230	285590	SH3PXD2B	HGNC:29242	ENSG00000174705	Frank-Ter Haar syndrome	MONDO:MONDO:0009579,MedGen:C1855305,OMIM:249420,Orphanet:1266,Orphanet:137834	249420	191	rs775217258	RCV000000214	single nucleotide variant	Pathogenic	172422498	172422498	172422498	T	G	1	1	1	ENST00000311601.6	172454525-172454278;172422496-172422416;172406352-172406277;172394639-172394563;172382127-172382036;172373815-172373790;172362869-172362735;172358877-172358773;172354005-172353888;172350589-172350363;172347332-172347283;172346261-172346136;172339916-172333499	-	1/12	-	-	-	-	-	splice_acceptor_variant	splice_acceptor_variant	HIGH	-31	-2	-16	-2	0.07	1.00	0.00	0.00	NA	No	No	No
NM_001173990.3(TMEM216):c.218G>T(p.Arg73Leu)	11	1	15236	51259	TMEM216	HGNC:25018	ENSG00000187049	Joubert syndrome 2|not provided|Meckel syndrome, type 2|Joubert syndrome|Inborn genetic diseases|TMEM216-Related Disorders|Meckel syndrome, type 2;Joubert syndrome 2	MONDO:MONDO:0011963,MedGen:C1842577,OMIM:608091,Orphanet:2318|MedGen:CN517202|MONDO:MONDO:0011296,MedGen:C1864148,OMIM:603194,Orphanet:564|Human Phenotype Ontology:HP:0002335,Human Phenotype Ontology:HP:0007125,MONDO:MONDO:0018772,MedGen:C0431399,OMIM:PS213300,Orphanet:475|MeSH:D030342,MedGen:C0950123||MONDO:MONDO:0011296,MedGen:C1864148,OMIM:603194,Orphanet:564;MONDO:MONDO:0011963,MedGen:C184257…	608091	197	rs201108965	RCV000000220|RCV000255378|RCV000409114|RCV000465185|RCV000624413|RCV000779066|RCV001787358	single nucleotide variant	Pathogenic	61393965	61393965	61393965	G	T	16	3	1	ENST00000515837.7	61392587-61392665;61393231-61393332;61393884-61393976;61397774-61397975;61398270-61398846	3/5	-	263	218	73	R/L	-	missense_variant	missense_variant	MODERATE	17	-6	-8	11	0.00	0.00	0.00	0.00	NA	No	No	Yes
NM_001173990.3(TMEM216):c.218G>A(p.Arg73His)	11	1	15237	51259	TMEM216	HGNC:25018	ENSG00000187049	Joubert syndrome 2|Meckel syndrome, type 2|Joubert syndrome	MONDO:MONDO:0011963,MedGen:C1842577,OMIM:608091,Orphanet:2318|MONDO:MONDO:0011296,MedGen:C1864148,OMIM:603194,Orphanet:564|Human Phenotype Ontology:HP:0002335,Human Phenotype Ontology:HP:0007125,MONDO:MONDO:0018772,MedGen:C0431399,OMIM:PS213300,Orphanet:475	608091;603194	198	rs201108965	RCV000000221|RCV000024013|RCV001038780	single nucleotide variant	Pathogenic	61393965	61393965	61393965	G	A	2	3	1	ENST00000515837.7	61392587-61392665;61393231-61393332;61393884-61393976;61397774-61397975;61398270-61398846	3/5	-	263	218	73	R/H	-	missense_variant	missense_variant	MODERATE	17	-6	-8	11	0.00	0.00	0.00	0.00	NA	No	No	Yes
NM_000285.4(PEPD):c.826G>A(p.Asp276Asn)	19	-1	15247	5184	PEPD	HGNC:8840	ENSG00000124299	Prolidase deficiency|not provided	MONDO:MONDO:0008221,MedGen:C0268532,OMIM:170100,Orphanet:742|MedGen:CN517202	170100	208	rs121917721	RCV000000232|RCV000520088	single nucleotide variant	Pathogenic/Likely pathogenic	33401862	33401862	33401862	C	T	3	3	1	ENST00000244137.12	33521791-33521744;33512776-33512593;33511155-33511028;33501001-33500938;33493337-33493290;33490057-33489996;33478090-33478046;33464062-33463987;33463041-33462995;33413643-33413575;33411749-33411672;33401869-33401721;33391479-33391295;33388081-33387890;33387481-33386950	12/15	-	857	826	276	D/N	-	missense_variant	missense_variant	MODERATE	7	-1	-7	-9	0.00	0.00	0.00	0.00	NA	No	No	Yes
NC_000023.11:g.(?_153743201)_(153743755_?)del	X	NA	653310	215	ABCD1	HGNC:61	NA	Adrenoleukodystrophy	MONDO:MONDO:0018544,MedGen:C0162309,OMIM:300100,Orphanet:43	300100	656289	rs-1	RCV000812676	Deletion	Pathogenic	153743201	153743755	-1	na	na	1	2	1	ENST00000218104.6	153724856-153726166;153729232-153729412;153736112-153736254;153736345-153736513;153737157-153737251;153740092-153740237;153740574-153740719;153742987-153743071;153743221-153743346;153743489-153744755	NA	NA	NA	NA	NA	NA	NA	NA	SV	NA	NA	NA	NA	NA	NA	NA	NA	NA	NA	No	No	Yes
NM_000285.4(PEPD):c.551G>A(p.Arg184Gln)	19	-1	15250	5184	PEPD	HGNC:8840	ENSG00000124299	Prolidase deficiency	MONDO:MONDO:0008221,MedGen:C0268532,OMIM:170100,Orphanet:742	170100	211	rs121917722	RCV000000235	single nucleotide variant	Pathogenic	33464060	33464060	33464060	C	T	1	1	1	ENST00000244137.12	33521791-33521744;33512776-33512593;33511155-33511028;33501001-33500938;33493337-33493290;33490057-33489996;33478090-33478046;33464062-33463987;33463041-33462995;33413643-33413575;33411749-33411672;33401869-33401721;33391479-33391295;33388081-33387890;33387481-33386950	8/15	-	582	551	184	R/Q	-	missense_variant,splice_region_variant	missense_variant	MODERATE	-3	2	-3	-28	0.01	0.00	0.00	0.00	NA	No	No	Yes
NM_000285.4(PEPD):c.833G>A(p.Gly278Asp)	19	-1	15251	5184	PEPD	HGNC:8840	ENSG00000124299	Prolidase deficiency|not provided	MONDO:MONDO:0008221,MedGen:C0268532,OMIM:170100,Orphanet:742|MedGen:CN517202	170100	212	rs121917723	RCV000000236|RCV002512597	single nucleotide variant	Pathogenic/Likely pathogenic	33401855	33401855	33401855	C	T	3	3	1	ENST00000244137.12	33521791-33521744;33512776-33512593;33511155-33511028;33501001-33500938;33493337-33493290;33490057-33489996;33478090-33478046;33464062-33463987;33463041-33462995;33413643-33413575;33411749-33411672;33401869-33401721;33391479-33391295;33388081-33387890;33387481-33386950	12/15	-	864	833	278	G/D	-	missense_variant	missense_variant	MODERATE	-2	14	-2	1	0.00	0.00	0.07	0.00	NA	No	No	Yes
NM_000285.4(PEPD):c.1342G>A(p.Gly448Arg)	19	-1	15252	5184	PEPD	HGNC:8840	ENSG00000124299	Prolidase deficiency|not provided	MONDO:MONDO:0008221,MedGen:C0268532,OMIM:170100,Orphanet:742|MedGen:CN517202	170100	213	rs121917724	RCV000000237|RCV002512598	single nucleotide variant	Pathogenic/Likely pathogenic	33387892	33387892	33387892	C	T	7	3	1	ENST00000244137.12	33521791-33521744;33512776-33512593;33511155-33511028;33501001-33500938;33493337-33493290;33490057-33489996;33478090-33478046;33464062-33463987;33463041-33462995;33413643-33413575;33411749-33411672;33401869-33401721;33391479-33391295;33388081-33387890;33387481-33386950	14/15	-	1373	1342	448	G/R	-	missense_variant,splice_region_variant	missense_variant	MODERATE	-2	-36	-2	28	0.00	0.00	0.00	0.00	NA	No	No	Yes
NM_000285.4(PEPD):c.793C>T(p.Arg265Ter)	19	-1	15254	5184	PEPD	HGNC:8840	ENSG00000124299	Prolidase deficiency	MONDO:MONDO:0008221,MedGen:C0268532,OMIM:170100,Orphanet:742	170100	215	rs121917725	RCV000000239	single nucleotide variant	Pathogenic	33411697	33411697	33411697	G	A	2	1	1	ENST00000244137.12	33521791-33521744;33512776-33512593;33511155-33511028;33501001-33500938;33493337-33493290;33490057-33489996;33478090-33478046;33464062-33463987;33463041-33462995;33413643-33413575;33411749-33411672;33401869-33401721;33391479-33391295;33388081-33387890;33387481-33386950	11/15	-	824	793	265	R/*	-	stop_gained	stop_gained	HIGH	-12	-5	-29	-25	0.00	0.00	0.00	0.00	NA	No	Yes	Yes
NM_000285.4(PEPD):c.1234G>A(p.Glu412Lys)	19	-1	15255	5184	PEPD	HGNC:8840	ENSG00000124299	Prolidase deficiency	MONDO:MONDO:0008221,MedGen:C0268532,OMIM:170100,Orphanet:742	170100	216	rs267606944	RCV000000240	single nucleotide variant	Pathogenic	33388000	33388000	33388000	C	T	1	1	1	ENST00000244137.12	33521791-33521744;33512776-33512593;33511155-33511028;33501001-33500938;33493337-33493290;33490057-33489996;33478090-33478046;33464062-33463987;33463041-33462995;33413643-33413575;33411749-33411672;33401869-33401721;33391479-33391295;33388081-33387890;33387481-33386950	14/15	-	1265	1234	412	E/K	-	missense_variant	missense_variant	MODERATE	-3	-39	4	13	0.00	0.00	0.00	0.00	NA	No	No	Yes
NM_000285.4(PEPD):c.611_623dup(p.Glu208_Val209insGlyProProTer)	19	-1	15256	5184	PEPD	HGNC:8840	ENSG00000124299	Prolidase deficiency	MONDO:MONDO:0008221,MedGen:C0268532,OMIM:170100,Orphanet:742	170100	217	rs794728008	RCV000000241	Duplication	Pathogenic	33463987	33463988	33463987	C	CTCACGGTGGGCCT	1	1	1	ENST00000244137.12	33521791-33521744;33512776-33512593;33511155-33511028;33501001-33500938;33493337-33493290;33490057-33489996;33478090-33478046;33464062-33463987;33463041-33462995;33413643-33413575;33411749-33411672;33401869-33401721;33391479-33391295;33388081-33387890;33387481-33386950	8/15	-	641-642	610-611	204	E/EAHREX	-	frameshift_variant	frameshift_variant	HIGH	-	-	-	-	-	-	-	-	NA	No	No	Yes
NM_000285.4(PEPD):c.605C>T(p.Ser202Phe)	19	-1	15257	5184	PEPD	HGNC:8840	ENSG00000124299	Prolidase deficiency	MONDO:MONDO:0008221,MedGen:C0268532,OMIM:170100,Orphanet:742	170100	218	rs267606943	RCV000000242	single nucleotide variant	Pathogenic	33464006	33464006	33464006	G	A	2	1	1	ENST00000244137.12	33521791-33521744;33512776-33512593;33511155-33511028;33501001-33500938;33493337-33493290;33490057-33489996;33478090-33478046;33464062-33463987;33463041-33462995;33413643-33413575;33411749-33411672;33401869-33401721;33391479-33391295;33388081-33387890;33387481-33386950	8/15	-	636	605	202	S/F	-	missense_variant	missense_variant	MODERATE	-4	-8	-19	-14	0.00	0.00	0.00	0.00	NA	No	No	Yes
NM_000027.4(AGA):c.488G>C(p.Cys163Ser)	4	-1	15258	175	AGA	HGNC:318	ENSG00000038002	Aspartylglucosaminuria, finnish type|Aspartylglucosaminuria	MedGen:C4017301|Human Phenotype Ontology:HP:0012068,MONDO:MONDO:0008830,MedGen:C0268225,OMIM:208400,Orphanet:93	208400	219	rs121964904	RCV000000243|RCV000410114	single nucleotide variant	Pathogenic	177438764	177438764	177438764	C	G	7	3	1	ENST00000264595.7	177442437-177442249;177440426-177440273;177439688-177439576;177438857-177438745;177437519-177437405;177436351-177436276;177434489-177434382;177433347-177433214;177431808-177430774	4/9	-	550	488	163	C/S	-	missense_variant	missense_variant	MODERATE	30	5	-16	-19	0.00	0.00	0.00	0.00	NA	No	No	Yes
NM_000027.4(AGA):c.904G>A(p.Gly302Arg)	4	-1	15259	175	AGA	HGNC:318	ENSG00000038002	Aspartylglucosaminuria	Human Phenotype Ontology:HP:0012068,MONDO:MONDO:0008830,MedGen:C0268225,OMIM:208400,Orphanet:93	208400	220	rs121964905	RCV000000244	single nucleotide variant	Pathogenic	177433250	177433250	177433250	C	T	1	1	1	ENST00000264595.7	177442437-177442249;177440426-177440273;177439688-177439576;177438857-177438745;177437519-177437405;177436351-177436276;177434489-177434382;177433347-177433214;177431808-177430774	8/9	-	966	904	302	G/R	-	missense_variant	missense_variant	MODERATE	8	50	-40	-36	0.00	0.00	0.00	0.00	NA	No	No	Yes
NM_000027.4(AGA):c.916T>C(p.Cys306Arg)	4	-1	15260	175	AGA	HGNC:318	ENSG00000038002	Aspartylglucosaminuria	Human Phenotype Ontology:HP:0012068,MONDO:MONDO:0008830,MedGen:C0268225,OMIM:208400,Orphanet:93	208400	221	rs121964906	RCV000000245	single nucleotide variant	Pathogenic	177433238	177433238	177433238	A	G	1	1	1	ENST00000264595.7	177442437-177442249;177440426-177440273;177439688-177439576;177438857-177438745;177437519-177437405;177436351-177436276;177434489-177434382;177433347-177433214;177431808-177430774	8/9	-	978	916	306	C/R	-	missense_variant	missense_variant	MODERATE	-1	-24	-24	-28	0.00	0.00	0.00	0.00	NA	No	No	Yes
NM_000027.4(AGA):c.179G>A(p.Gly60Asp)	4	-1	15261	175	AGA	HGNC:318	ENSG00000038002	Aspartylglucosaminuria	Human Phenotype Ontology:HP:0012068,MONDO:MONDO:0008830,MedGen:C0268225,OMIM:208400,Orphanet:93	208400	222	rs121964907	RCV000000246	single nucleotide variant	Conflicting interpretations of pathogenicity	177440375	177440375	177440375	C	T	3	3	1	ENST00000264595.7	177442437-177442249;177440426-177440273;177439688-177439576;177438857-177438745;177437519-177437405;177436351-177436276;177434489-177434382;177433347-177433214;177431808-177430774	2/9	-	241	179	60	G/D	-	missense_variant	missense_variant	MODERATE	36	-42	-9	-42	0.00	0.00	0.00	0.00	NA	No	No	Yes
NM_000027.4(AGA):c.302C>T(p.Ala101Val)	4	-1	15262	175	AGA	HGNC:318	ENSG00000038002	Aspartylglucosaminuria|not provided	Human Phenotype Ontology:HP:0012068,MONDO:MONDO:0008830,MedGen:C0268225,OMIM:208400,Orphanet:93|MedGen:CN517202	208400	223	rs121964908	RCV000000247|RCV001532508	single nucleotide variant	Pathogenic/Likely pathogenic	177439668	177439668	177439668	G	A	7	3	1	ENST00000264595.7	177442437-177442249;177440426-177440273;177439688-177439576;177438857-177438745;177437519-177437405;177436351-177436276;177434489-177434382;177433347-177433214;177431808-177430774	3/9	-	364	302	101	A/V	-	missense_variant	missense_variant	MODERATE	-6	20	2	-49	0.00	0.00	0.00	0.00	NA	No	No	Yes
NM_000027.4(AGA):c.102_108del(p.Thr33_Trp34insTer)	4	-1	15263	175	AGA	HGNC:318	ENSG00000038002	Aspartylglucosaminuria	Human Phenotype Ontology:HP:0012068,MONDO:MONDO:0008830,MedGen:C0268225,OMIM:208400,Orphanet:93	208400	224	rs386833417	RCV000000248	Deletion	Pathogenic/Likely pathogenic	177442268	177442274	177442267	TAAAGGGC	T	2	3	1	ENST00000264595.7	177442437-177442249;177440426-177440273;177439688-177439576;177438857-177438745;177437519-177437405;177436351-177436276;177434489-177434382;177433347-177433214;177431808-177430774	1/9	-	164-170	102-108	34-36	WPF/X	-	frameshift_variant	frameshift_variant	HIGH	-	-	-	-	-	-	-	-	NA	No	No	Yes
NM_000027.4(AGA):c.800dup(p.Pro268fs)	4	-1	15264	175	AGA	HGNC:318	ENSG00000038002	Aspartylglucosaminuria|Inborn genetic diseases	Human Phenotype Ontology:HP:0012068,MONDO:MONDO:0008830,MedGen:C0268225,OMIM:208400,Orphanet:93|MeSH:D030342,MedGen:C0950123	208400	225	rs386833436	RCV000000249|RCV002512599	Duplication	Pathogenic/Likely pathogenic	177434387	177434388	177434387	C	CA	7	3	1	ENST00000264595.7	177442437-177442249;177440426-177440273;177439688-177439576;177438857-177438745;177437519-177437405;177436351-177436276;177434489-177434382;177433347-177433214;177431808-177430774	7/9	-	861-862	799-800	267	L/LX	-	frameshift_variant	frameshift_variant	HIGH	-	-	-	-	-	-	-	-	NA	No	No	Yes
NM_000027.4(AGA):c.127_128insATGCGG(p.Ala42_Ala43insAspAla)	4	-1	15265	175	AGA	HGNC:318	ENSG00000038002	Aspartylglucosaminuria	Human Phenotype Ontology:HP:0012068,MONDO:MONDO:0008830,MedGen:C0268225,OMIM:208400,Orphanet:93	208400	226	rs386833418	RCV000000250	Insertion	Pathogenic/Likely pathogenic	177442248	177442249	177442248	C	CCCGCAT	2	3	1	ENST00000264595.7	177442437-177442249;177440426-177440273;177439688-177439576;177438857-177438745;177437519-177437405;177436351-177436276;177434489-177434382;177433347-177433214;177431808-177430774	1/9	-	188-189	126-127	42-43	-/DA	-	inframe_insertion,splice_region_variant	inframe_insertion	MODERATE	-	-	-	-	-	-	-	-	NA	No	No	Yes
NM_000027.4(AGA):c.940+1G>T	4	-1	15266	175	AGA	HGNC:318	ENSG00000038002	Aspartylglucosaminuria	Human Phenotype Ontology:HP:0012068,MONDO:MONDO:0008830,MedGen:C0268225,OMIM:208400,Orphanet:93	208400	227	rs386833437	RCV000000251	single nucleotide variant	Pathogenic/Likely pathogenic	177433213	177433213	177433213	C	A	4	3	1	ENST00000264595.7	177442437-177442249;177440426-177440273;177439688-177439576;177438857-177438745;177437519-177437405;177436351-177436276;177434489-177434382;177433347-177433214;177431808-177430774	-	8/8	-	-	-	-	-	splice_donor_variant	splice_donor_variant	HIGH	2	45	2	1	0.00	0.00	0.02	1.00	NA	No	No	Yes
NM_000027.4(AGA):c.800del(p.Leu267fs)	4	-1	15267	175	AGA	HGNC:318	ENSG00000038002	Aspartylglucosaminuria	Human Phenotype Ontology:HP:0012068,MONDO:MONDO:0008830,MedGen:C0268225,OMIM:208400,Orphanet:93	208400	228	rs794728009	RCV000000252	Deletion	Pathogenic	177434388	177434388	177434387	CA	C	1	1	1	ENST00000264595.7	177442437-177442249;177440426-177440273;177439688-177439576;177438857-177438745;177437519-177437405;177436351-177436276;177434489-177434382;177433347-177433214;177431808-177430774	7/9	-	862	800	267	L/X	-	frameshift_variant	frameshift_variant	HIGH	-5	-6	-7	-5	0.00	0.00	0.00	0.01	NA	No	No	Yes
NM_000027.4(AGA):c.214T>C(p.Ser72Pro)	4	-1	15268	175	AGA	HGNC:318	ENSG00000038002	Aspartylglucosaminuria	Human Phenotype Ontology:HP:0012068,MONDO:MONDO:0008830,MedGen:C0268225,OMIM:208400,Orphanet:93	208400	229	rs121964909	RCV000000253	single nucleotide variant	Pathogenic	177440340	177440340	177440340	A	G	2	3	1	ENST00000264595.7	177442437-177442249;177440426-177440273;177439688-177439576;177438857-177438745;177437519-177437405;177436351-177436276;177434489-177434382;177433347-177433214;177431808-177430774	2/9	-	276	214	72	S/P	-	missense_variant	missense_variant	MODERATE	44	-7	-2	-7	0.00	0.00	0.00	0.00	NA	No	No	Yes
NM_000398.7(CYB5R3):c.464-2A>C	22	-1	15284	1727	CYB5R3	HGNC:2873	ENSG00000100243	Methemoglobinemia type 2|Deficiency of cytochrome-b5 reductase|not provided	MedGen:C2749560|MONDO:MONDO:0009606,MedGen:C0268193,OMIM:250800,Orphanet:621|MedGen:CN517202	250800	245	rs794728013	RCV000000269|RCV000986216|RCV001390260	single nucleotide variant	Pathogenic/Likely pathogenic	42627690	42627690	42627690	T	G	5	3	1	ENST00000352397.10	42649392-42649295;42636846-42636715;42631450-42631378;42630988-42630882;42628281-42628152;42627688-42627605;42627389-42627304;42623888-42623789;42619945-42617840	-	5/8	-	-	-	-	-	splice_acceptor_variant	splice_acceptor_variant	HIGH	-48	-2	40	-6	0.02	0.99	0.01	0.00	NA	No	No	Yes
NM_000398.7(CYB5R3):c.719A>G(p.Asp240Gly)	22	-1	15291	1727	CYB5R3	HGNC:2873	ENSG00000100243	Methemoglobinemia, type I|Deficiency of cytochrome-b5 reductase	MedGen:C2749559|MONDO:MONDO:0009606,MedGen:C0268193,OMIM:250800,Orphanet:621	250800	252	rs121965018	RCV000000276|RCV002490285	single nucleotide variant	Conflicting interpretations of pathogenicity	42623803	42623803	42623803	T	C	3	3	1	ENST00000352397.10	42649392-42649295;42636846-42636715;42631450-42631378;42630988-42630882;42628281-42628152;42627688-42627605;42627389-42627304;42623888-42623789;42619945-42617840	8/9	-	796	719	240	D/G	-	missense_variant	missense_variant	MODERATE	12	16	12	-14	0.00	0.00	0.00	0.00	NA	No	No	Yes
NM_001042492.3(NF1):c.5186_5190del(p.Ala1729fs)	17	1	15372	4763	NF1	HGNC:7765	ENSG00000196712	Neurofibromatosis, type 1	MONDO:MONDO:0018975,MedGen:C0027831,OMIM:162200,Orphanet:636	162200	333	rs-1	RCV000000361	Deletion	Pathogenic	31326170	31326174	31326169	GCCACC	G	1	1	1	ENST00000358273.9	31094977-31095369;31155983-31156126;31159010-31159093;31163186-31163376;31169891-31169997;31181422-31181489;31181710-31181785;31182508-31182665;31200422-31200595;31201037-31201159;31201411-31201485;31206240-31206371;31214451-31214585;31219005-31219118;31221850-31221929;31223444-31223567;31225095-31225250;31226435-31226684;31227218-31227291;31227523-31227606;31229025-31229465;31229835-31229974;312…	37/58	-	5519-5523	5186-5190	1729-1730	AT/X	-	frameshift_variant	frameshift_variant	HIGH	-	-	-	-	-	-	-	-	NA	No	No	Yes
NM_001042492.3(NF1):c.5858T>C(p.Leu1953Pro)	17	1	15373	4763	NF1	HGNC:7765	ENSG00000196712	Neurofibromatosis, type 1|not provided	MONDO:MONDO:0018975,MedGen:C0027831,OMIM:162200,Orphanet:636|MedGen:CN517202	162200	334	rs199474792	RCV000000362|RCV000059211	single nucleotide variant	Conflicting interpretations of pathogenicity	31334883	31334883	31334883	T	C	4	3	1	ENST00000358273.9	31094977-31095369;31155983-31156126;31159010-31159093;31163186-31163376;31169891-31169997;31181422-31181489;31181710-31181785;31182508-31182665;31200422-31200595;31201037-31201159;31201411-31201485;31206240-31206371;31214451-31214585;31219005-31219118;31221850-31221929;31223444-31223567;31225095-31225250;31226435-31226684;31227218-31227291;31227523-31227606;31229025-31229465;31229835-31229974;312…	40/58	-	6191	5858	1953	L/P	-	missense_variant	missense_variant	MODERATE	-45	12	10	12	0.00	0.00	0.00	0.00	NA	No	No	Yes
NM_001042492.3(NF1):c.5908A>T(p.Arg1970Ter)	17	1	15374	4763	NF1	HGNC:7765	ENSG00000196712	Neurofibromatosis, type 1	MONDO:MONDO:0018975,MedGen:C0027831,OMIM:162200,Orphanet:636	162200	335	rs267606595	RCV000000363	single nucleotide variant	Pathogenic	31334933	31334933	31334933	A	T	1	1	1	ENST00000358273.9	31094977-31095369;31155983-31156126;31159010-31159093;31163186-31163376;31169891-31169997;31181422-31181489;31181710-31181785;31182508-31182665;31200422-31200595;31201037-31201159;31201411-31201485;31206240-31206371;31214451-31214585;31219005-31219118;31221850-31221929;31223444-31223567;31225095-31225250;31226435-31226684;31227218-31227291;31227523-31227606;31229025-31229465;31229835-31229974;312…	40/58	-	6241	5908	1970	R/*	-	stop_gained	stop_gained	HIGH	24	-38	-40	20	0.00	0.00	0.00	0.00	NA	No	No	Yes
NM_001042492.3(NF1):c.4330A>G(p.Lys1444Glu)	17	1	15375	4763	NF1	HGNC:7765	ENSG00000196712	Neurofibromatosis, type 1|not provided|Neurofibroma;Cafe au lait spots, multiple;Axillary freckling;Optic nerve glioma|Neurofibromatosis, type 1;Juvenile myelomonocytic leukemia;CafÃ©-au-lait macules with pulmonary stenosis;Neurofibromatosis-Noonan syndrome;Neurofibromatosis, familial spinal|Hereditary cancer-predisposing syndrome;Cardiovascular phenotype|Pheochromocytoma|DOORS syndrome	MONDO:MONDO:0018975,MedGen:C0027831,OMIM:162200,Orphanet:636|MedGen:CN517202|MONDO:MONDO:0016755,MeSH:D009455,MedGen:C0027830,Orphanet:252183;Human Phenotype Ontology:HP:0007416,Human Phenotype Ontology:HP:0007565,MONDO:MONDO:0007245,MedGen:C1861975,OMIM:114030,Orphanet:2678;Human Phenotype Ontology:HP:0000997,MedGen:C1860335;Human Phenotype Ontology:HP:0009734,MONDO:MONDO:0003235,MedGen:C0346326…	162200	336	rs137854550	RCV000000364|RCV000489593|RCV000626644|RCV000762990|RCV002310992|RCV002305424|RCV003137479	single nucleotide variant	Pathogenic	31258500	31258500	31258500	A	G	16	3	1	ENST00000358273.9	31094977-31095369;31155983-31156126;31159010-31159093;31163186-31163376;31169891-31169997;31181422-31181489;31181710-31181785;31182508-31182665;31200422-31200595;31201037-31201159;31201411-31201485;31206240-31206371;31214451-31214585;31219005-31219118;31221850-31221929;31223444-31223567;31225095-31225250;31226435-31226684;31227218-31227291;31227523-31227606;31229025-31229465;31229835-31229974;312…	32/58	-	4663	4330	1444	K/E	-	missense_variant,splice_region_variant	missense_variant	MODERATE	2	-47	-5	2	0.00	0.00	0.01	0.01	NA	No	No	Yes
NM_001042492.3(NF1):c.5511dup(p.Ser1838fs)	17	1	15376	4763	NF1	HGNC:7765	ENSG00000196712	Neurofibromatosis, type 1	MONDO:MONDO:0018975,MedGen:C0027831,OMIM:162200,Orphanet:636	162200	337	rs267606596	RCV000000365	Duplication	Pathogenic	31327740	31327741	31327740	A	AC	1	1	1	ENST00000358273.9	31094977-31095369;31155983-31156126;31159010-31159093;31163186-31163376;31169891-31169997;31181422-31181489;31181710-31181785;31182508-31182665;31200422-31200595;31201037-31201159;31201411-31201485;31206240-31206371;31214451-31214585;31219005-31219118;31221850-31221929;31223444-31223567;31225095-31225250;31226435-31226684;31227218-31227291;31227523-31227606;31229025-31229465;31229835-31229974;312…	38/58	-	5844-5845	5511-5512	1837-1838	-/X	-	frameshift_variant	frameshift_variant	HIGH	-5	-32	-35	21	0.00	0.00	0.00	0.00	NA	No	No	Yes
NM_001042492.3(NF1):c.5528_5529insT(p.Lys1844fs)	17	1	15377	4763	NF1	HGNC:7765	ENSG00000196712	Neurofibromatosis, type 1	MONDO:MONDO:0018975,MedGen:C0027831,OMIM:162200,Orphanet:636	162200	338	rs267606597	RCV000000366	Insertion	Pathogenic	31327758	31327759	31327758	C	CT	1	1	1	ENST00000358273.9	31094977-31095369;31155983-31156126;31159010-31159093;31163186-31163376;31169891-31169997;31181422-31181489;31181710-31181785;31182508-31182665;31200422-31200595;31201037-31201159;31201411-31201485;31206240-31206371;31214451-31214585;31219005-31219118;31221850-31221929;31223444-31223567;31225095-31225250;31226435-31226684;31227218-31227291;31227523-31227606;31229025-31229465;31229835-31229974;312…	38/58	-	5861-5862	5528-5529	1843	T/TX	-	frameshift_variant	frameshift_variant	HIGH	5	-22	-16	38	0.00	0.00	0.00	0.00	NA	No	No	Yes
NM_001042492.3(NF1):c.6490C>A(p.Leu2164Met)	17	1	15378	4763	NF1	HGNC:7765	ENSG00000196712	Neurofibromatosis, type 1	MONDO:MONDO:0018975,MedGen:C0027831,OMIM:162200,Orphanet:636	162200	339	rs137854551	RCV000000367	single nucleotide variant	Pathogenic	31337430	31337430	31337430	C	A	1	1	1	ENST00000358273.9	31094977-31095369;31155983-31156126;31159010-31159093;31163186-31163376;31169891-31169997;31181422-31181489;31181710-31181785;31182508-31182665;31200422-31200595;31201037-31201159;31201411-31201485;31206240-31206371;31214451-31214585;31219005-31219118;31221850-31221929;31223444-31223567;31225095-31225250;31226435-31226684;31227218-31227291;31227523-31227606;31229025-31229465;31229835-31229974;312…	43/58	-	6823	6490	2164	L/M	-	missense_variant	missense_variant	MODERATE	28	14	1	22	0.00	0.00	0.00	0.00	NA	No	No	Yes
NM_001042492.3(NF1):c.6574T>A(p.Tyr2192Asn)	17	1	15379	4763	NF1	HGNC:7765	ENSG00000196712	Neurofibromatosis, type 1	MONDO:MONDO:0018975,MedGen:C0027831,OMIM:162200,Orphanet:636	162200	340	rs267606598	RCV000000368	single nucleotide variant	Pathogenic	31337514	31337514	31337514	T	A	1	1	1	ENST00000358273.9	31094977-31095369;31155983-31156126;31159010-31159093;31163186-31163376;31169891-31169997;31181422-31181489;31181710-31181785;31182508-31182665;31200422-31200595;31201037-31201159;31201411-31201485;31206240-31206371;31214451-31214585;31219005-31219118;31221850-31221929;31223444-31223567;31225095-31225250;31226435-31226684;31227218-31227291;31227523-31227606;31229025-31229465;31229835-31229974;312…	43/58	-	6907	6574	2192	Y/N	-	missense_variant	missense_variant	MODERATE	40	-31	4	-20	0.00	0.00	0.00	0.00	NA	No	No	Yes
NM_001042492.3(NF1):c.60+18227_60+18228insGGGCATGAACAACAGAAACTACCTGCTGCCACCTTGGCTTTA	17	1	15380	4763	NF1	HGNC:7765	ENSG00000196712	CafÃ©-au-lait macules with pulmonary stenosis	MONDO:MONDO:0008672,MedGen:C0553586,OMIM:193520,Orphanet:3444	193520	341	rs-1	RCV000000369	Insertion	Pathogenic	31113596	31113597	31113596	C	CGGGCATGAACAACAGAAACTACCTGCTGCCACCTTGGCTTTA	1	1	1	ENST00000358273.9	31094977-31095369;31155983-31156126;31159010-31159093;31163186-31163376;31169891-31169997;31181422-31181489;31181710-31181785;31182508-31182665;31200422-31200595;31201037-31201159;31201411-31201485;31206240-31206371;31214451-31214585;31219005-31219118;31221850-31221929;31223444-31223567;31225095-31225250;31226435-31226684;31227218-31227291;31227523-31227606;31229025-31229465;31229835-31229974;312…	-	1/57	-	-	-	-	-	intron_variant	intron_variant	MODIFIER	-	-	-	-	-	-	-	-	deep_intronic	No	No	No
NM_001042492.3(NF1):c.5902C>T(p.Arg1968Ter)	17	1	15382	4763	NF1	HGNC:7765	ENSG00000196712	Neurofibromatosis, type 1|not provided|Hereditary cancer-predisposing syndrome|CafÃ©-au-lait macules with pulmonary stenosis;Neurofibromatosis-Noonan syndrome;Juvenile myelomonocytic leukemia;Neurofibromatosis, type 1;Neurofibromatosis, familial spinal|Neurofibromatosis, type 1;Tibial pseudarthrosis	MONDO:MONDO:0018975,MedGen:C0027831,OMIM:162200,Orphanet:636|MedGen:CN517202|MONDO:MONDO:0015356,MeSH:D009386,MedGen:C0027672,Orphanet:140162|MONDO:MONDO:0008672,MedGen:C0553586,OMIM:193520,Orphanet:3444;MONDO:MONDO:0011035,MedGen:C2931482,OMIM:601321,Orphanet:638;Human Phenotype Ontology:HP:0012209,MONDO:MONDO:0011908,MedGen:C0349639,OMIM:607785,Orphanet:86834;MONDO:MONDO:0018975,MedGen:C0027831…	162200	343	rs137854552	RCV000000371|RCV000418287|RCV000492774|RCV000762995|RCV001009602	single nucleotide variant	Pathogenic	31334927	31334927	31334927	C	T	14	3	1	ENST00000358273.9	31094977-31095369;31155983-31156126;31159010-31159093;31163186-31163376;31169891-31169997;31181422-31181489;31181710-31181785;31182508-31182665;31200422-31200595;31201037-31201159;31201411-31201485;31206240-31206371;31214451-31214585;31219005-31219118;31221850-31221929;31223444-31223567;31225095-31225250;31226435-31226684;31227218-31227291;31227523-31227606;31229025-31229465;31229835-31229974;312…	40/58	-	6235	5902	1968	R/*	-	stop_gained	stop_gained	HIGH	8	-32	-34	8	0.00	0.00	0.00	0.00	NA	No	No	Yes
NM_001042492.3(NF1):c.4084C>T(p.Arg1362Ter)	17	1	15383	4763	NF1	HGNC:7765	ENSG00000196712	Neurofibromatosis, type 1|not provided|Hereditary cancer-predisposing syndrome|Juvenile myelomonocytic leukemia;Neurofibromatosis, familial spinal;Neurofibromatosis, type 1;CafÃ©-au-lait macules with pulmonary stenosis;Neurofibromatosis-Noonan syndrome	MONDO:MONDO:0018975,MedGen:C0027831,OMIM:162200,Orphanet:636|MedGen:CN517202|MONDO:MONDO:0015356,MeSH:D009386,MedGen:C0027672,Orphanet:140162|Human Phenotype Ontology:HP:0012209,MONDO:MONDO:0011908,MedGen:C0349639,OMIM:607785,Orphanet:86834;MONDO:MONDO:0008078,MedGen:C1834235,OMIM:162210,Orphanet:636;MONDO:MONDO:0018975,MedGen:C0027831,OMIM:162200,Orphanet:636;MONDO:MONDO:0008672,MedGen:C0553586,…	162200	344	rs137854560	RCV000000372|RCV000483061|RCV000492495|RCV002504730	single nucleotide variant	Pathogenic	31249093	31249093	31249093	C	T	15	3	1	ENST00000358273.9	31094977-31095369;31155983-31156126;31159010-31159093;31163186-31163376;31169891-31169997;31181422-31181489;31181710-31181785;31182508-31182665;31200422-31200595;31201037-31201159;31201411-31201485;31206240-31206371;31214451-31214585;31219005-31219118;31221850-31221929;31223444-31223567;31225095-31225250;31226435-31226684;31227218-31227291;31227523-31227606;31229025-31229465;31229835-31229974;312…	30/58	-	4417	4084	1362	R/*	-	stop_gained	stop_gained	HIGH	27	-28	37	26	0.00	0.00	0.00	0.00	NA	No	No	Yes
NM_001042492.3(NF1):c.3113+1G>A	17	1	15384	4763	NF1	HGNC:7765	ENSG00000196712	Neurofibromatosis, type 1|not provided|Neurofibromatosis, type 1;Tibial pseudarthrosis|Hereditary cancer-predisposing syndrome|Cardiovascular phenotype;Hereditary cancer-predisposing syndrome	MONDO:MONDO:0018975,MedGen:C0027831,OMIM:162200,Orphanet:636|MedGen:CN517202|MONDO:MONDO:0018975,MedGen:C0027831,OMIM:162200,Orphanet:636;Human Phenotype Ontology:HP:0009736,MedGen:C4024216|MONDO:MONDO:0015356,MeSH:D009386,MedGen:C0027672,Orphanet:140162|MedGen:CN230736;MONDO:MONDO:0015356,MeSH:D009386,MedGen:C0027672,Orphanet:140162	162200	345	rs267606599	RCV000000373|RCV000680818|RCV001009591|RCV001018701|RCV002381233	single nucleotide variant	Pathogenic	31230383	31230383	31230383	G	A	11	3	1	ENST00000358273.9	31094977-31095369;31155983-31156126;31159010-31159093;31163186-31163376;31169891-31169997;31181422-31181489;31181710-31181785;31182508-31182665;31200422-31200595;31201037-31201159;31201411-31201485;31206240-31206371;31214451-31214585;31219005-31219118;31221850-31221929;31223444-31223567;31225095-31225250;31226435-31226684;31227218-31227291;31227523-31227606;31229025-31229465;31229835-31229974;312…	-	23/57	-	-	-	-	-	splice_donor_variant	splice_donor_variant	HIGH	20	-13	20	-1	0.00	0.00	0.06	1.00	NA	No	No	Yes
NM_001042492.3(NF1):c.1541_1542del(p.Gln514fs)	17	1	15385	4763	NF1	HGNC:7765	ENSG00000196712	Neurofibromatosis, type 1|Hereditary cancer-predisposing syndrome|not provided|not specified|Neurofibromatosis-Noonan syndrome	MONDO:MONDO:0018975,MedGen:C0027831,OMIM:162200,Orphanet:636|MONDO:MONDO:0015356,MeSH:D009386,MedGen:C0027672,Orphanet:140162|MedGen:CN517202|MedGen:CN169374|MONDO:MONDO:0011035,MedGen:C2931482,OMIM:601321,Orphanet:638	162200	346	rs267606600	RCV000000374|RCV000164295|RCV000414730|RCV001001001|RCV002288457	Deletion	Pathogenic	31219018	31219019	31219017	CAG	C	21	3	1	ENST00000358273.9	31094977-31095369;31155983-31156126;31159010-31159093;31163186-31163376;31169891-31169997;31181422-31181489;31181710-31181785;31182508-31182665;31200422-31200595;31201037-31201159;31201411-31201485;31206240-31206371;31214451-31214585;31219005-31219118;31221850-31221929;31223444-31223567;31225095-31225250;31226435-31226684;31227218-31227291;31227523-31227606;31229025-31229465;31229835-31229974;312…	14/58	-	1874-1875	1541-1542	514	Q/X	-	frameshift_variant	frameshift_variant	HIGH	-12	-32	21	3	0.00	0.00	0.00	0.00	NA	No	Yes	Yes
NM_001042492.3(NF1):c.3104T>G(p.Met1035Arg)	17	1	15386	4763	NF1	HGNC:7765	ENSG00000196712	Neurofibromatosis, type 1	MONDO:MONDO:0018975,MedGen:C0027831,OMIM:162200,Orphanet:636	162200	347	rs137854553	RCV000000375	single nucleotide variant	Pathogenic	31230373	31230373	31230373	T	G	2	3	1	ENST00000358273.9	31094977-31095369;31155983-31156126;31159010-31159093;31163186-31163376;31169891-31169997;31181422-31181489;31181710-31181785;31182508-31182665;31200422-31200595;31201037-31201159;31201411-31201485;31206240-31206371;31214451-31214585;31219005-31219118;31221850-31221929;31223444-31223567;31225095-31225250;31226435-31226684;31227218-31227291;31227523-31227606;31229025-31229465;31229835-31229974;312…	23/58	-	3437	3104	1035	M/R	-	missense_variant	missense_variant	MODERATE	-48	-1	12	9	0.00	0.00	0.00	0.00	NA	No	No	Yes
NM_001042492.3(NF1):c.4236A>T(p.Arg1412Ser)	17	1	15387	4763	NF1	HGNC:7765	ENSG00000196712	Neurofibromatosis, type 1|not provided|Hereditary cancer-predisposing syndrome;Cardiovascular phenotype	MONDO:MONDO:0018975,MedGen:C0027831,OMIM:162200,Orphanet:636|MedGen:CN517202|MONDO:MONDO:0015356,MeSH:D009386,MedGen:C0027672,Orphanet:140162;MedGen:CN230736	162200	348	rs137854554	RCV000000376|RCV001810827|RCV002326656	single nucleotide variant	Pathogenic/Likely pathogenic	31258406	31258406	31258406	A	T	6	3	1	ENST00000358273.9	31094977-31095369;31155983-31156126;31159010-31159093;31163186-31163376;31169891-31169997;31181422-31181489;31181710-31181785;31182508-31182665;31200422-31200595;31201037-31201159;31201411-31201485;31206240-31206371;31214451-31214585;31219005-31219118;31221850-31221929;31223444-31223567;31225095-31225250;31226435-31226684;31227218-31227291;31227523-31227606;31229025-31229465;31229835-31229974;312…	32/58	-	4569	4236	1412	R/S	-	missense_variant	missense_variant	MODERATE	38	0	-29	26	0.00	0.00	0.00	0.00	NA	No	No	Yes
NM_001042492.3(NF1):c.4677G>A(p.Trp1559Ter)	17	1	15389	4763	NF1	HGNC:7765	ENSG00000196712	Juvenile myelomonocytic leukemia|Neurofibromatosis, type 1|not provided	Human Phenotype Ontology:HP:0012209,MONDO:MONDO:0011908,MedGen:C0349639,OMIM:607785,Orphanet:86834|MONDO:MONDO:0018975,MedGen:C0027831,OMIM:162200,Orphanet:636|MedGen:CN517202	162200	350	rs137854555	RCV000000378|RCV000660063|RCV001007974	single nucleotide variant	Pathogenic	31261810	31261810	31261810	G	A	5	3	1	ENST00000358273.9	31094977-31095369;31155983-31156126;31159010-31159093;31163186-31163376;31169891-31169997;31181422-31181489;31181710-31181785;31182508-31182665;31200422-31200595;31201037-31201159;31201411-31201485;31206240-31206371;31214451-31214585;31219005-31219118;31221850-31221929;31223444-31223567;31225095-31225250;31226435-31226684;31227218-31227291;31227523-31227606;31229025-31229465;31229835-31229974;312…	35/58	-	5010	4677	1559	W/*	-	stop_gained	stop_gained	HIGH	-28	6	26	47	0.00	0.00	0.00	0.02	NA	No	Yes	Yes
NM_001042492.3(NF1):c.1642-8A>G	17	1	15391	4763	NF1	HGNC:7765	ENSG00000196712	Juvenile myelomonocytic leukemia|Neurofibromatosis, type 1	Human Phenotype Ontology:HP:0012209,MONDO:MONDO:0011908,MedGen:C0349639,OMIM:607785,Orphanet:86834|MONDO:MONDO:0018975,MedGen:C0027831,OMIM:162200,Orphanet:636	162200	352	rs267606602	RCV000000380|RCV000190422	single nucleotide variant	Pathogenic	31221842	31221842	31221842	A	G	3	3	1	ENST00000358273.9	31094977-31095369;31155983-31156126;31159010-31159093;31163186-31163376;31169891-31169997;31181422-31181489;31181710-31181785;31182508-31182665;31200422-31200595;31201037-31201159;31201411-31201485;31206240-31206371;31214451-31214585;31219005-31219118;31221850-31221929;31223444-31223567;31225095-31225250;31226435-31226684;31227218-31227291;31227523-31227606;31229025-31229465;31229835-31229974;312…	-	14/57	-	-	-	-	-	splice_region_variant,splice_polypyrimidine_tract_variant,intron_variant	splice_region_variant	LOW	1	8	1	8	0.85	0.73	0.00	0.00	NA	No	No	Yes
NM_001042492.3(NF1):c.3827G>C(p.Arg1276Pro)	17	1	15392	4763	NF1	HGNC:7765	ENSG00000196712	Neurofibromatosis, type 1|not provided|Hereditary cancer-predisposing syndrome;Cardiovascular phenotype	MONDO:MONDO:0018975,MedGen:C0027831,OMIM:162200,Orphanet:636|MedGen:CN517202|MONDO:MONDO:0015356,MeSH:D009386,MedGen:C0027672,Orphanet:140162;MedGen:CN230736	162200	353	rs137854556	RCV000000381|RCV002267796|RCV002354143	single nucleotide variant	Pathogenic/Likely pathogenic	31235729	31235729	31235729	G	C	6	3	1	ENST00000358273.9	31094977-31095369;31155983-31156126;31159010-31159093;31163186-31163376;31169891-31169997;31181422-31181489;31181710-31181785;31182508-31182665;31200422-31200595;31201037-31201159;31201411-31201485;31206240-31206371;31214451-31214585;31219005-31219118;31221850-31221929;31223444-31223567;31225095-31225250;31226435-31226684;31227218-31227291;31227523-31227606;31229025-31229465;31229835-31229974;312…	28/58	-	4160	3827	1276	R/P	-	missense_variant	missense_variant	MODERATE	3	-36	2	43	0.00	0.00	0.00	0.00	NA	No	No	Yes
NM_001042492.3(NF1):c.1466A>G(p.Tyr489Cys)	17	1	15393	4763	NF1	HGNC:7765	ENSG00000196712	Neurofibromatosis, type 1|Hereditary cancer-predisposing syndrome|not provided|Tibial pseudarthrosis;Neurofibromatosis, type 1|Rhabdomyosarcoma|Abnormality of the skin|Juvenile myelomonocytic leukemia;Neurofibromatosis, familial spinal;Neurofibromatosis, type 1;CafÃ©-au-lait macules with pulmonary stenosis;Neurofibromatosis-Noonan syndrome	MONDO:MONDO:0018975,MedGen:C0027831,OMIM:162200,Orphanet:636|MONDO:MONDO:0015356,MeSH:D009386,MedGen:C0027672,Orphanet:140162|MedGen:CN517202|Human Phenotype Ontology:HP:0009736,MedGen:C4024216;MONDO:MONDO:0018975,MedGen:C0027831,OMIM:162200,Orphanet:636|Human Phenotype Ontology:HP:0002859,MONDO:MONDO:0005212,MeSH:D012208,MedGen:C0035412,Orphanet:780|Human Phenotype Ontology:HP:0000951,Human Phen…	162200	354	rs137854557	RCV000000382|RCV000492667|RCV000757556|RCV001009573|RCV001257527|RCV001813925|RCV002504731	single nucleotide variant	Pathogenic	31214524	31214524	31214524	A	G	24	3	1	ENST00000358273.9	31094977-31095369;31155983-31156126;31159010-31159093;31163186-31163376;31169891-31169997;31181422-31181489;31181710-31181785;31182508-31182665;31200422-31200595;31201037-31201159;31201411-31201485;31206240-31206371;31214451-31214585;31219005-31219118;31221850-31221929;31223444-31223567;31225095-31225250;31226435-31226684;31227218-31227291;31227523-31227606;31229025-31229465;31229835-31229974;312…	13/58	-	1799	1466	489	Y/C	-	missense_variant	missense_variant	MODERATE	-18	42	-1	22	0.00	0.00	0.99	0.00	NA	No	No	Yes
NM_001042492.3(NF1):c.1523T>C(p.Leu508Pro)	17	1	15394	4763	NF1	HGNC:7765	ENSG00000196712	Neurofibromatosis, type 1	MONDO:MONDO:0018975,MedGen:C0027831,OMIM:162200,Orphanet:636	162200	355	rs137854558	RCV000000383	single nucleotide variant	Pathogenic	31214581	31214581	31214581	T	C	1	1	1	ENST00000358273.9	31094977-31095369;31155983-31156126;31159010-31159093;31163186-31163376;31169891-31169997;31181422-31181489;31181710-31181785;31182508-31182665;31200422-31200595;31201037-31201159;31201411-31201485;31206240-31206371;31214451-31214585;31219005-31219118;31221850-31221929;31223444-31223567;31225095-31225250;31226435-31226684;31227218-31227291;31227523-31227606;31229025-31229465;31229835-31229974;312…	13/58	-	1856	1523	508	L/P	-	missense_variant	missense_variant	MODERATE	-15	-35	2	4	0.00	0.00	0.00	0.00	NA	No	No	Yes
NM_001042492.3(NF1):c.1260+1G>A	17	1	15395	4763	NF1	HGNC:7765	ENSG00000196712	Neurofibromatosis, type 1|not provided	MONDO:MONDO:0018975,MedGen:C0027831,OMIM:162200,Orphanet:636|MedGen:CN517202	162200	356	rs267606603	RCV000000384|RCV001547975	single nucleotide variant	Pathogenic	31201486	31201486	31201486	G	A	4	3	1	ENST00000358273.9	31094977-31095369;31155983-31156126;31159010-31159093;31163186-31163376;31169891-31169997;31181422-31181489;31181710-31181785;31182508-31182665;31200422-31200595;31201037-31201159;31201411-31201485;31206240-31206371;31214451-31214585;31219005-31219118;31221850-31221929;31223444-31223567;31225095-31225250;31226435-31226684;31227218-31227291;31227523-31227606;31229025-31229465;31229835-31229974;312…	-	11/57	-	-	-	-	-	splice_donor_variant	splice_donor_variant	HIGH	-31	12	-31	-1	0.00	0.00	0.10	0.98	NA	No	No	Yes
NM_001042492.3(NF1):c.4021C>T(p.Gln1341Ter)	17	1	15396	4763	NF1	HGNC:7765	ENSG00000196712	Neurofibromatosis, type 1|not provided	MONDO:MONDO:0018975,MedGen:C0027831,OMIM:162200,Orphanet:636|MedGen:CN517202	162200	357	rs137854559	RCV000000385|RCV001810828	single nucleotide variant	Pathogenic	31249030	31249030	31249030	C	T	4	3	1	ENST00000358273.9	31094977-31095369;31155983-31156126;31159010-31159093;31163186-31163376;31169891-31169997;31181422-31181489;31181710-31181785;31182508-31182665;31200422-31200595;31201037-31201159;31201411-31201485;31206240-31206371;31214451-31214585;31219005-31219118;31221850-31221929;31223444-31223567;31225095-31225250;31226435-31226684;31227218-31227291;31227523-31227606;31229025-31229465;31229835-31229974;312…	30/58	-	4354	4021	1341	Q/*	-	stop_gained	stop_gained	HIGH	-41	-46	-41	-32	0.00	0.00	0.00	0.00	NA	No	No	Yes
NM_001042492.3(NF1):c.6007-5A>G	17	1	15398	4763	NF1	HGNC:7765	ENSG00000196712	Neurofibromatosis, type 1|Neurofibromatosis, familial spinal|not provided|Hereditary cancer-predisposing syndrome;Cardiovascular phenotype	MONDO:MONDO:0018975,MedGen:C0027831,OMIM:162200,Orphanet:636|MONDO:MONDO:0008078,MedGen:C1834235,OMIM:162210,Orphanet:636|MedGen:CN517202|MONDO:MONDO:0015356,MeSH:D009386,MedGen:C0027672,Orphanet:140162;MedGen:CN230736	162200	359	rs267606604	RCV000000387|RCV000000388|RCV001582455|RCV002316183	single nucleotide variant	Pathogenic	31336328	31336328	31336328	A	G	8	3	1	ENST00000358273.9	31094977-31095369;31155983-31156126;31159010-31159093;31163186-31163376;31169891-31169997;31181422-31181489;31181710-31181785;31182508-31182665;31200422-31200595;31201037-31201159;31201411-31201485;31206240-31206371;31214451-31214585;31219005-31219118;31221850-31221929;31223444-31223567;31225095-31225250;31226435-31226684;31227218-31227291;31227523-31227606;31229025-31229465;31229835-31229974;312…	-	40/57	-	-	-	-	-	splice_region_variant,splice_polypyrimidine_tract_variant,intron_variant	splice_region_variant	LOW	1	5	5	12	1.00	0.06	0.00	0.00	NA	No	No	Yes
NM_001042492.3(NF1):c.3721C>T(p.Arg1241Ter)	17	1	15400	4763	NF1	HGNC:7765	ENSG00000196712	Neurofibromatosis, type 1|Inborn genetic diseases|not provided	MONDO:MONDO:0018975,MedGen:C0027831,OMIM:162200,Orphanet:636|MeSH:D030342,MedGen:C0950123|MedGen:CN517202	162200	361	rs137854562	RCV000000390|RCV000129869|RCV000578991	single nucleotide variant	Pathogenic	31235623	31235623	31235623	C	T	16	3	1	ENST00000358273.9	31094977-31095369;31155983-31156126;31159010-31159093;31163186-31163376;31169891-31169997;31181422-31181489;31181710-31181785;31182508-31182665;31200422-31200595;31201037-31201159;31201411-31201485;31206240-31206371;31214451-31214585;31219005-31219118;31221850-31221929;31223444-31223567;31225095-31225250;31226435-31226684;31227218-31227291;31227523-31227606;31229025-31229465;31229835-31229974;312…	28/58	-	4054	3721	1241	R/*	-	stop_gained	stop_gained	HIGH	46	-2	-2	2	0.00	0.00	0.00	0.00	NA	No	Yes	Yes
NM_001042492.3(NF1):c.2970_2972del(p.Met992del)	17	1	15402	4763	NF1	HGNC:7765	ENSG00000196712	CafÃ©-au-lait macules with pulmonary stenosis|Neurofibromatosis-Noonan syndrome|Neurofibromatosis, type 1|Hereditary cancer-predisposing syndrome|not provided|Neurofibromatosis, type 1;Juvenile myelomonocytic leukemia;CafÃ©-au-lait macules with pulmonary stenosis;Neurofibromatosis-Noonan syndrome;Neurofibromatosis, familial spinal	MONDO:MONDO:0008672,MedGen:C0553586,OMIM:193520,Orphanet:3444|MONDO:MONDO:0011035,MedGen:C2931482,OMIM:601321,Orphanet:638|MONDO:MONDO:0018975,MedGen:C0027831,OMIM:162200,Orphanet:636|MONDO:MONDO:0015356,MeSH:D009386,MedGen:C0027672,Orphanet:140162|MedGen:CN517202|MONDO:MONDO:0018975,MedGen:C0027831,OMIM:162200,Orphanet:636;Human Phenotype Ontology:HP:0012209,MONDO:MONDO:0011908,MedGen:C0349639,O…	193520;601321	363	rs267606606	RCV000000393|RCV000000392|RCV000196290|RCV000215737|RCV000384725|RCV002496217	Deletion	Pathogenic/Likely pathogenic	31229954	31229956	31229953	CAAT	C	19	3	1	ENST00000358273.9	31094977-31095369;31155983-31156126;31159010-31159093;31163186-31163376;31169891-31169997;31181422-31181489;31181710-31181785;31182508-31182665;31200422-31200595;31201037-31201159;31201411-31201485;31206240-31206371;31214451-31214585;31219005-31219118;31221850-31221929;31223444-31223567;31225095-31225250;31226435-31226684;31227218-31227291;31227523-31227606;31229025-31229465;31229835-31229974;312…	22/58	-	3303-3305	2970-2972	990-991	TM/T	-	inframe_deletion	inframe_deletion	MODERATE	-32	-18	21	-18	0.00	0.00	0.00	0.00	NA	No	No	Yes
NM_001042492.3(NF1):c.4372GAA[1](p.Glu1459del)	17	1	15403	4763	NF1	HGNC:7765	ENSG00000196712	Neurofibromatosis-Noonan syndrome|Neurofibromatosis, type 1|Hereditary cancer-predisposing syndrome;Cardiovascular phenotype	MONDO:MONDO:0011035,MedGen:C2931482,OMIM:601321,Orphanet:638|MONDO:MONDO:0018975,MedGen:C0027831,OMIM:162200,Orphanet:636|MONDO:MONDO:0015356,MeSH:D009386,MedGen:C0027672,Orphanet:140162;MedGen:CN230736	162200	364	rs267606607	RCV000000394|RCV000544772|RCV002326657	Microsatellite	Pathogenic/Likely pathogenic	31259069	31259071	31259068	AAAG	A	5	3	1	ENST00000358273.9	31094977-31095369;31155983-31156126;31159010-31159093;31163186-31163376;31169891-31169997;31181422-31181489;31181710-31181785;31182508-31182665;31200422-31200595;31201037-31201159;31201411-31201485;31206240-31206371;31214451-31214585;31219005-31219118;31221850-31221929;31223444-31223567;31225095-31225250;31226435-31226684;31227218-31227291;31227523-31227606;31229025-31229465;31229835-31229974;312…	33/58	-	4708-4710	4375-4377	1459	E/-	-	inframe_deletion	inframe_deletion	MODERATE	-32	-41	-32	48	0.00	0.00	0.00	0.00	NA	No	No	Yes
NM_001042492.3(NF1):c.4095_4096insTG(p.His1366fs)	17	1	15404	4763	NF1	HGNC:7765	ENSG00000196712	Neurofibromatosis-Noonan syndrome	MONDO:MONDO:0011035,MedGen:C2931482,OMIM:601321,Orphanet:638	601321	365	rs267606608	RCV000000395	Insertion	Pathogenic	31249104	31249105	31249104	C	CTG	1	1	1	ENST00000358273.9	31094977-31095369;31155983-31156126;31159010-31159093;31163186-31163376;31169891-31169997;31181422-31181489;31181710-31181785;31182508-31182665;31200422-31200595;31201037-31201159;31201411-31201485;31206240-31206371;31214451-31214585;31219005-31219118;31221850-31221929;31223444-31223567;31225095-31225250;31226435-31226684;31227218-31227291;31227523-31227606;31229025-31229465;31229835-31229974;312…	30/58	-	4428-4429	4095-4096	1365-1366	-/X	-	frameshift_variant	frameshift_variant	HIGH	-	-	-	-	-	-	-	-	NA	No	No	Yes
NM_001042492.3(NF1):c.945_946delinsAA(p.Leu316Met)	17	1	15405	4763	NF1	HGNC:7765	ENSG00000196712	Neurofibromatosis, type 1	MONDO:MONDO:0018975,MedGen:C0027831,OMIM:162200,Orphanet:636	162200	366	rs267606609	RCV000000396	Indel	Pathogenic	31200478	31200479	31200478	GC	AA	1	1	1	ENST00000358273.9	31094977-31095369;31155983-31156126;31159010-31159093;31163186-31163376;31169891-31169997;31181422-31181489;31181710-31181785;31182508-31182665;31200422-31200595;31201037-31201159;31201411-31201485;31206240-31206371;31214451-31214585;31219005-31219118;31221850-31221929;31223444-31223567;31225095-31225250;31226435-31226684;31227218-31227291;31227523-31227606;31229025-31229465;31229835-31229974;312…	9/58	-	1278-1279	945-946	315-316	QL/QM	-	missense_variant	missense_variant	MODERATE	-	-	-	-	-	-	-	-	NA	No	No	Yes
NM_001042492.3(NF1):c.3784del(p.Ser1262fs)	17	1	15406	4763	NF1	HGNC:7765	ENSG00000196712	Neurofibromatosis, type 1	MONDO:MONDO:0018975,MedGen:C0027831,OMIM:162200,Orphanet:636	162200	367	rs1567852567	RCV000000397	Deletion	Pathogenic	31235683	31235683	31235682	GT	G	3	3	1	ENST00000358273.9	31094977-31095369;31155983-31156126;31159010-31159093;31163186-31163376;31169891-31169997;31181422-31181489;31181710-31181785;31182508-31182665;31200422-31200595;31201037-31201159;31201411-31201485;31206240-31206371;31214451-31214585;31219005-31219118;31221850-31221929;31223444-31223567;31225095-31225250;31226435-31226684;31227218-31227291;31227523-31227606;31229025-31229465;31229835-31229974;312…	28/58	-	4117	3784	1262	S/X	-	frameshift_variant	frameshift_variant	HIGH	23	8	-4	-41	0.00	0.00	0.00	0.00	NA	No	Yes	Yes
NM_001042492.3(NF1):c.1070T>C(p.Leu357Pro)	17	1	15407	4763	NF1	HGNC:7765	ENSG00000196712	Neurofibromatosis, familial spinal|Neurofibromatosis, type 1|not provided|Neurofibromatosis, familial spinal;CafÃ©-au-lait macules with pulmonary stenosis;Neurofibromatosis-Noonan syndrome;Neurofibromatosis, type 1;Juvenile myelomonocytic leukemia	MONDO:MONDO:0008078,MedGen:C1834235,OMIM:162210,Orphanet:636|MONDO:MONDO:0018975,MedGen:C0027831,OMIM:162200,Orphanet:636|MedGen:CN517202|MONDO:MONDO:0008078,MedGen:C1834235,OMIM:162210,Orphanet:636;MONDO:MONDO:0008672,MedGen:C0553586,OMIM:193520,Orphanet:3444;MONDO:MONDO:0011035,MedGen:C2931482,OMIM:601321,Orphanet:638;MONDO:MONDO:0018975,MedGen:C0027831,OMIM:162200,Orphanet:636;Human Phenotype …	162200	368	rs137854563	RCV000000399|RCV000000398|RCV002476903|RCV002496218	single nucleotide variant	Pathogenic/Likely pathogenic	31201044	31201044	31201044	T	C	5	3	1	ENST00000358273.9	31094977-31095369;31155983-31156126;31159010-31159093;31163186-31163376;31169891-31169997;31181422-31181489;31181710-31181785;31182508-31182665;31200422-31200595;31201037-31201159;31201411-31201485;31206240-31206371;31214451-31214585;31219005-31219118;31221850-31221929;31223444-31223567;31225095-31225250;31226435-31226684;31227218-31227291;31227523-31227606;31229025-31229465;31229835-31229974;312…	10/58	-	1403	1070	357	L/P	-	missense_variant	missense_variant	MODERATE	-7	13	11	-7	0.00	0.00	0.00	0.00	NA	No	No	Yes
NM_001042492.3(NF1):c.3728T>C(p.Leu1243Pro)	17	1	15410	4763	NF1	HGNC:7765	ENSG00000196712	Neurofibromatosis, type 1|not provided	MONDO:MONDO:0018975,MedGen:C0027831,OMIM:162200,Orphanet:636|MedGen:CN517202	162200	371	rs137854564	RCV000000402|RCV000680822	single nucleotide variant	Likely pathogenic	31235630	31235630	31235630	T	C	3	3	1	ENST00000358273.9	31094977-31095369;31155983-31156126;31159010-31159093;31163186-31163376;31169891-31169997;31181422-31181489;31181710-31181785;31182508-31182665;31200422-31200595;31201037-31201159;31201411-31201485;31206240-31206371;31214451-31214585;31219005-31219118;31221850-31221929;31223444-31223567;31225095-31225250;31226435-31226684;31227218-31227291;31227523-31227606;31229025-31229465;31229835-31229974;312…	28/58	-	4061	3728	1243	L/P	-	missense_variant	missense_variant	MODERATE	-9	39	-9	9	0.00	0.00	0.00	0.00	NA	No	No	Yes
NM_001042492.3(NF1):c.5773G>T(p.Glu1925Ter)	17	1	15411	4763	NF1	HGNC:7765	ENSG00000196712	Neurofibromatosis, type 1	MONDO:MONDO:0018975,MedGen:C0027831,OMIM:162200,Orphanet:636	162200	372	rs137854565	RCV000000403	single nucleotide variant	Pathogenic	31330459	31330459	31330459	G	T	1	1	1	ENST00000358273.9	31094977-31095369;31155983-31156126;31159010-31159093;31163186-31163376;31169891-31169997;31181422-31181489;31181710-31181785;31182508-31182665;31200422-31200595;31201037-31201159;31201411-31201485;31206240-31206371;31214451-31214585;31219005-31219118;31221850-31221929;31223444-31223567;31225095-31225250;31226435-31226684;31227218-31227291;31227523-31227606;31229025-31229465;31229835-31229974;312…	39/58	-	6106	5773	1925	E/*	-	stop_gained	stop_gained	HIGH	39	-37	-39	39	0.00	0.00	0.00	0.19	NA	No	No	Yes
NM_001042492.3(NF1):c.2531T>G(p.Leu844Arg)	17	1	15412	4763	NF1	HGNC:7765	ENSG00000196712	Neurofibromatosis, type 1	MONDO:MONDO:0018975,MedGen:C0027831,OMIM:162200,Orphanet:636	162200	373	rs137854566	RCV000000404	single nucleotide variant	Pathogenic	31229146	31229146	31229146	T	G	4	3	1	ENST00000358273.9	31094977-31095369;31155983-31156126;31159010-31159093;31163186-31163376;31169891-31169997;31181422-31181489;31181710-31181785;31182508-31182665;31200422-31200595;31201037-31201159;31201411-31201485;31206240-31206371;31214451-31214585;31219005-31219118;31221850-31221929;31223444-31223567;31225095-31225250;31226435-31226684;31227218-31227291;31227523-31227606;31229025-31229465;31229835-31229974;312…	21/58	-	2864	2531	844	L/R	-	missense_variant	missense_variant	MODERATE	-25	29	-1	2	0.01	0.00	0.00	0.00	NA	No	No	Yes
NM_001042492.3(NF1):c.4724+1G>C	17	1	15413	4763	NF1	HGNC:7765	ENSG00000196712	Neurofibromatosis, type 1	MONDO:MONDO:0018975,MedGen:C0027831,OMIM:162200,Orphanet:636	162200	374	rs1555619056	RCV000000405	single nucleotide variant	Pathogenic	31261858	31261858	31261858	G	C	1	1	1	ENST00000358273.9	31094977-31095369;31155983-31156126;31159010-31159093;31163186-31163376;31169891-31169997;31181422-31181489;31181710-31181785;31182508-31182665;31200422-31200595;31201037-31201159;31201411-31201485;31206240-31206371;31214451-31214585;31219005-31219118;31221850-31221929;31223444-31223567;31225095-31225250;31226435-31226684;31227218-31227291;31227523-31227606;31229025-31229465;31229835-31229974;312…	-	35/57	-	-	-	-	-	splice_donor_variant	splice_donor_variant	HIGH	4	-42	4	-1	0.00	0.00	0.00	0.84	NA	No	No	Yes
NM_000405.5(GM2A):c.412T>C(p.Cys138Arg)	5	1	15429	2760	GM2A	HGNC:4367	ENSG00000196743	Tay-Sachs disease, variant AB	MONDO:MONDO:0010099,MedGen:C0268275,OMIM:272750,Orphanet:309246	272750	390	rs137852797	RCV000000421	single nucleotide variant	Pathogenic	151266899	151266899	151266899	T	C	1	1	1	ENST00000357164.4	151253185-151253297;151259755-151259916;151266731-151266913;151267296-151270440	3/4	-	444	412	138	C/R	-	missense_variant	missense_variant	MODERATE	-42	-49	14	-24	0.00	0.00	0.00	0.00	NA	No	No	Yes
NM_000405.5(GM2A):c.506G>C(p.Arg169Pro)	5	1	15430	2760	GM2A	HGNC:4367	ENSG00000196743	Tay-Sachs disease, variant AB	MONDO:MONDO:0010099,MedGen:C0268275,OMIM:272750,Orphanet:309246	272750	391	rs104893892	RCV000000422	single nucleotide variant	Pathogenic	151267375	151267375	151267375	G	C	1	1	1	ENST00000357164.4	151253185-151253297;151259755-151259916;151266731-151266913;151267296-151270440	4/4	-	538	506	169	R/P	-	missense_variant	missense_variant	MODERATE	6	25	1	23	0.00	0.00	0.00	0.00	NA	No	No	Yes
NM_000405.5(GM2A):c.410del(p.His137fs)	5	1	15432	2760	GM2A	HGNC:4367	ENSG00000196743	Tay-Sachs disease, variant AB	MONDO:MONDO:0010099,MedGen:C0268275,OMIM:272750,Orphanet:309246	272750	393	rs-1	RCV000000424	Deletion	Pathogenic	151266897	151266897	151266896	CA	C	1	1	1	ENST00000357164.4	151253185-151253297;151259755-151259916;151266731-151266913;151267296-151270440	3/4	-	442	410	137	H/X	NMD_escaping_variant	frameshift_variant	frameshift_variant	HIGH	16	-46	-21	17	0.00	0.00	0.00	0.00	NA	No	No	Yes
NM_000405.5(GM2A):c.160G>T(p.Glu54Ter)	5	1	15433	2760	GM2A	HGNC:4367	ENSG00000196743	Tay-Sachs disease, variant AB	MONDO:MONDO:0010099,MedGen:C0268275,OMIM:272750,Orphanet:309246	272750	394	rs104893897	RCV000000425	single nucleotide variant	Pathogenic	151259833	151259833	151259833	G	T	1	1	1	ENST00000357164.4	151253185-151253297;151259755-151259916;151266731-151266913;151267296-151270440	2/4	-	192	160	54	E/*	-	stop_gained	stop_gained	HIGH	3	-35	-22	29	0.00	0.00	0.00	0.00	NA	No	No	Yes
NM_019892.6(INPP5E):c.1879C>T(p.Gln627Ter)	9	-1	15435	56623	INPP5E	HGNC:21474	ENSG00000148384	MORM syndrome	MONDO:MONDO:0012423,MedGen:C1857802,OMIM:610156,Orphanet:75858	610156	396	rs121918127	RCV000000427	single nucleotide variant	Pathogenic	136429731	136429731	136429731	G	A	1	1	1	ENST00000371712.4	136439845-136438608;136434863-136434740;136434134-136434037;136433279-136433155;136433075-136432956;136432586-136432479;136431985-136431824;136431117-136431002;136430413-136430277;136429807-136428619	10/10	-	2305	1879	627	Q/*	NMD_escaping_variant	stop_gained	stop_gained	HIGH	-35	29	41	-21	0.00	0.00	0.00	0.00	NA	No	No	Yes
NM_019892.6(INPP5E):c.1543C>T(p.Arg515Trp)	9	-1	15436	56623	INPP5E	HGNC:21474	ENSG00000148384	Joubert syndrome 1|Joubert syndrome	MONDO:MONDO:0008944,MedGen:C4551568,OMIM:213300|Human Phenotype Ontology:HP:0002335,Human Phenotype Ontology:HP:0007125,MONDO:MONDO:0018772,MedGen:C0431399,OMIM:PS213300,Orphanet:475	213300	397	rs13297509	RCV000022402|RCV001851510	single nucleotide variant	Likely pathogenic	136431830	136431830	136431830	G	A	2	3	1	ENST00000371712.4	136439845-136438608;136434863-136434740;136434134-136434037;136433279-136433155;136433075-136432956;136432586-136432479;136431985-136431824;136431117-136431002;136430413-136430277;136429807-136428619	7/10	-	1969	1543	515	R/W	-	missense_variant	missense_variant	MODERATE	-6	24	2	-48	0.00	0.00	0.00	0.00	NA	No	No	Yes
NM_019892.6(INPP5E):c.1688G>A(p.Arg563His)	9	-1	15437	56623	INPP5E	HGNC:21474	ENSG00000148384	Joubert syndrome 1	MONDO:MONDO:0008944,MedGen:C4551568,OMIM:213300	213300	398	rs121918128	RCV000022403	single nucleotide variant	Pathogenic	136430391	136430391	136430391	C	T	1	1	1	ENST00000371712.4	136439845-136438608;136434863-136434740;136434134-136434037;136433279-136433155;136433075-136432956;136432586-136432479;136431985-136431824;136431117-136431002;136430413-136430277;136429807-136428619	9/10	-	2114	1688	563	R/H	-	missense_variant	missense_variant	MODERATE	32	5	12	-22	0.00	0.00	0.00	0.00	NA	No	No	Yes
NM_019892.6(INPP5E):c.1304G>A(p.Arg435Gln)	9	-1	15438	56623	INPP5E	HGNC:21474	ENSG00000148384	Joubert syndrome 1|Joubert syndrome|Retinal dystrophy|not provided	MONDO:MONDO:0008944,MedGen:C4551568,OMIM:213300|Human Phenotype Ontology:HP:0002335,Human Phenotype Ontology:HP:0007125,MONDO:MONDO:0018772,MedGen:C0431399,OMIM:PS213300,Orphanet:475|Human Phenotype Ontology:HP:0000556,Human Phenotype Ontology:HP:0007736,Human Phenotype Ontology:HP:0007910,Human Phenotype Ontology:HP:0007974,Human Phenotype Ontology:HP:0007982,MONDO:MONDO:0019118,MeSH:D058499,Med…	213300	399	rs121918129	RCV000022404|RCV000201569|RCV001073387|RCV003144102	single nucleotide variant	Pathogenic/Likely pathogenic	136432562	136432562	136432562	C	T	6	3	1	ENST00000371712.4	136439845-136438608;136434863-136434740;136434134-136434037;136433279-136433155;136433075-136432956;136432586-136432479;136431985-136431824;136431117-136431002;136430413-136430277;136429807-136428619	6/10	-	1730	1304	435	R/Q	-	missense_variant	missense_variant	MODERATE	21	-19	-22	22	0.01	0.00	0.00	0.00	NA	No	No	Yes
NM_019892.6(INPP5E):c.1132C>T(p.Arg378Cys)	9	-1	15439	56623	INPP5E	HGNC:21474	ENSG00000148384	Joubert syndrome 1|Joubert syndrome|16 conditions|Inborn genetic diseases|not provided|Joubert syndrome and related disorders	MONDO:MONDO:0008944,MedGen:C4551568,OMIM:213300|Human Phenotype Ontology:HP:0002335,Human Phenotype Ontology:HP:0007125,MONDO:MONDO:0018772,MedGen:C0431399,OMIM:PS213300,Orphanet:475|16 conditions|MeSH:D030342,MedGen:C0950123|MedGen:CN517202|MONDO:MONDO:0015369,MedGen:CN199461,Orphanet:140874	213300;119800	400	rs121918130	RCV000022405|RCV000636941|RCV000735369|RCV001267543|RCV001550720|RCV002265543	single nucleotide variant	Pathogenic/Likely pathogenic	136433182	136433182	136433182	G	A	6	3	1	ENST00000371712.4	136439845-136438608;136434863-136434740;136434134-136434037;136433279-136433155;136433075-136432956;136432586-136432479;136431985-136431824;136431117-136431002;136430413-136430277;136429807-136428619	4/10	-	1558	1132	378	R/C	-	missense_variant	missense_variant	MODERATE	-28	-5	-5	-27	0.00	0.00	0.00	0.00	NA	No	No	Yes
NM_000353.3(TAT):c.169C>T(p.Arg57Ter)	16	-1	15441	6898	TAT	HGNC:11573	ENSG00000198650	Tyrosinemia type II|not provided	MONDO:MONDO:0010160,MedGen:C0268487,OMIM:276600,Orphanet:28378|MedGen:CN517202	276600	402	rs118203914	RCV000000429|RCV000760433	single nucleotide variant	Pathogenic/Likely pathogenic	71576247	71576247	71576247	G	A	4	3	1	ENST00000355962.5	71577092-71577009;71576427-71576181;71576026-71575922;71573606-71573539;71572688-71572530;71572324-71572186;71571658-71571606;71570831-71570679;71570397-71570269;71569937-71569854;71568809-71568711;71568284-71565660	2/12	-	265	169	57	R/*	-	stop_gained	stop_gained	HIGH	-21	-4	50	-23	0.00	0.00	0.00	0.00	NA	No	No	Yes
NM_000353.3(TAT):c.668C>G(p.Ser223Ter)	16	-1	15442	6898	TAT	HGNC:11573	ENSG00000198650	Tyrosinemia type II	MONDO:MONDO:0010160,MedGen:C0268487,OMIM:276600,Orphanet:28378	276600	403	rs118203915	RCV000000430	single nucleotide variant	Pathogenic	71572224	71572224	71572224	G	C	1	1	1	ENST00000355962.5	71577092-71577009;71576427-71576181;71576026-71575922;71573606-71573539;71572688-71572530;71572324-71572186;71571658-71571606;71570831-71570679;71570397-71570269;71569937-71569854;71568809-71568711;71568284-71565660	6/12	-	764	668	223	S/*	-	stop_gained	stop_gained	HIGH	3	-3	3	-38	0.00	0.00	0.59	0.01	NA	No	No	Yes
NM_000353.3(TAT):c.1249C>T(p.Arg417Ter)	16	-1	15443	6898	TAT	HGNC:11573	ENSG00000198650	Tyrosinemia type II	MONDO:MONDO:0010160,MedGen:C0268487,OMIM:276600,Orphanet:28378	276600	404	rs118203916	RCV000000431	single nucleotide variant	Pathogenic	71568260	71568260	71568260	G	A	3	3	1	ENST00000355962.5	71577092-71577009;71576427-71576181;71576026-71575922;71573606-71573539;71572688-71572530;71572324-71572186;71571658-71571606;71570831-71570679;71570397-71570269;71569937-71569854;71568809-71568711;71568284-71565660	12/12	-	1345	1249	417	R/*	NMD_escaping_variant	stop_gained	stop_gained	HIGH	40	24	48	-23	0.00	0.01	0.00	0.00	NA	No	No	Yes
NM_000353.3(TAT):c.1085G>T(p.Gly362Val)	16	-1	15444	6898	TAT	HGNC:11573	ENSG00000198650	Tyrosinemia type II	MONDO:MONDO:0010160,MedGen:C0268487,OMIM:276600,Orphanet:28378	276600	405	rs587776511	RCV000000432	single nucleotide variant	Pathogenic	71569894	71569894	71569894	C	A	1	1	1	ENST00000355962.5	71577092-71577009;71576427-71576181;71576026-71575922;71573606-71573539;71572688-71572530;71572324-71572186;71571658-71571606;71570831-71570679;71570397-71570269;71569937-71569854;71568809-71568711;71568284-71565660	10/12	-	1181	1085	362	G/V	-	missense_variant	missense_variant	MODERATE	-40	43	43	-40	0.00	0.00	0.00	0.01	NA	No	No	Yes
NM_000353.3(TAT):c.236-5A>G	16	-1	15445	6898	TAT	HGNC:11573	ENSG00000198650	Tyrosinemia type II	MONDO:MONDO:0010160,MedGen:C0268487,OMIM:276600,Orphanet:28378	276600	406	rs587776512	RCV000000433	single nucleotide variant	Pathogenic	71576031	71576031	71576031	T	C	1	1	1	ENST00000355962.5	71577092-71577009;71576427-71576181;71576026-71575922;71573606-71573539;71572688-71572530;71572324-71572186;71571658-71571606;71570831-71570679;71570397-71570269;71569937-71569854;71568809-71568711;71568284-71565660	-	2/11	-	-	-	-	-	splice_region_variant,splice_polypyrimidine_tract_variant,intron_variant	splice_region_variant	LOW	-1	-5	-5	4	1.00	0.98	0.00	0.00	NA	No	No	Yes
NM_144639.3(UROC1):c.1348C>T(p.Arg450Cys)	3	-1	15446	131669	UROC1	HGNC:26444	ENSG00000159650	Urocanate hydratase deficiency	Human Phenotype Ontology:HP:0012237,MONDO:MONDO:0010167,MedGen:C0268514,OMIM:276880,Orphanet:210128	276880	407	rs137852795	RCV000000434	single nucleotide variant	Pathogenic	126498141	126498141	126498141	G	A	1	1	1	ENST00000290868.7	126517773-126517594;126510794-126510664;126509678-126509585;126508475-126508416;126508095-126507967;126507803-126507742;126506011-126505945;126505844-126505701;126504083-126503995;126501280-126501218;126500874-126500695;126500154-126500057;126499409-126499337;126498172-126498051;126496108-126496038;126492516-126492418;126489375-126489276;126488279-126488198;126483468-126483369;126482485-126481166	14/20	-	1402	1348	450	R/C	-	missense_variant	missense_variant	MODERATE	-30	31	2	15	0.00	0.12	0.00	0.00	NA	No	No	Yes
NM_144639.3(UROC1):c.209T>C(p.Leu70Pro)	3	-1	15447	131669	UROC1	HGNC:26444	ENSG00000159650	Urocanate hydratase deficiency	Human Phenotype Ontology:HP:0012237,MONDO:MONDO:0010167,MedGen:C0268514,OMIM:276880,Orphanet:210128	276880	408	rs137852796	RCV000000435	single nucleotide variant	Pathogenic	126510712	126510712	126510712	A	G	1	1	1	ENST00000290868.7	126517773-126517594;126510794-126510664;126509678-126509585;126508475-126508416;126508095-126507967;126507803-126507742;126506011-126505945;126505844-126505701;126504083-126503995;126501280-126501218;126500874-126500695;126500154-126500057;126499409-126499337;126498172-126498051;126496108-126496038;126492516-126492418;126489375-126489276;126488279-126488198;126483468-126483369;126482485-126481166	2/20	-	263	209	70	L/P	-	missense_variant	missense_variant	MODERATE	37	0	-18	0	0.00	0.00	0.00	0.00	NA	No	No	Yes
NM_016360.4(TACO1):c.472dup(p.His158fs)	17	1	15450	51204	TACO1	HGNC:24316	ENSG00000136463	Cytochrome-c oxidase deficiency disease|Mitochondrial complex 4 deficiency, nuclear type 8	MONDO:MONDO:0009068,MedGen:C5435656,OMIM:220110,Orphanet:254905|MONDO:MONDO:0033638,MedGen:C5436689,OMIM:619052	220110;619052	411	rs587776513	RCV001004917|RCV001261873	Duplication	Likely pathogenic	63606395	63606396	63606395	G	GC	2	3	1	ENST00000258975.7	63600895-63601363;63604534-63604640;63606313-63606440;63607287-63607464;63607802-63608365	3/5	-	661-662	472-473	158	H/PX	-	frameshift_variant	frameshift_variant	HIGH	-4	16	47	43	0.00	0.00	0.00	0.00	NA	No	No	Yes
NM_003730.6(RNASET2):c.550T>C(p.Cys184Arg)	6	-1	15451	8635	RNASET2	HGNC:21686	ENSG00000026297	Cystic leukoencephalopathy without megalencephaly	MONDO:MONDO:0013058,MedGen:C2751843,OMIM:612951,Orphanet:85136	612951	412	rs121918137	RCV000000440	single nucleotide variant	Pathogenic	166931061	166931061	166931061	A	G	1	1	1	ENST00000508775.6	166956550-166956097;166952548-166952488;166948625-166948570;166946739-166946682;166943089-166943019;166939008-166938895;166934136-166934091;166931118-166931044;166929791-166922113	8/9	-	918	550	184	C/R	-	missense_variant	missense_variant	MODERATE	50	-17	-17	28	0.01	0.00	0.00	0.00	NA	No	No	Yes
NM_003730.6(RNASET2):c.262-2A>G	6	-1	15453	8635	RNASET2	HGNC:21686	ENSG00000026297	Cystic leukoencephalopathy without megalencephaly	MONDO:MONDO:0013058,MedGen:C2751843,OMIM:612951,Orphanet:85136	612951	414	rs-1	RCV000000442	single nucleotide variant	Pathogenic	166943091	166943091	166943091	T	C	1	1	1	ENST00000508775.6	166956550-166956097;166952548-166952488;166948625-166948570;166946739-166946682;166943089-166943019;166939008-166938895;166934136-166934091;166931118-166931044;166929791-166922113	-	4/8	-	-	-	-	-	splice_acceptor_variant	splice_acceptor_variant	HIGH	0	-2	-15	-2	0.00	0.71	0.00	0.00	NA	Yes	No	Yes
NM_003730.6(RNASET2):c.332+1del	6	-1	15454	8635	RNASET2	HGNC:21686	ENSG00000026297	Cystic leukoencephalopathy without megalencephaly	MONDO:MONDO:0013058,MedGen:C2751843,OMIM:612951,Orphanet:85136	612951	415	rs-1	RCV000000443	Deletion	Pathogenic	166943018	166943018	166943017	AC	A	1	1	1	ENST00000508775.6	166956550-166956097;166952548-166952488;166948625-166948570;166946739-166946682;166943089-166943019;166939008-166938895;166934136-166934091;166931118-166931044;166929791-166922113	-	5/8	-	-	-	-	-	splice_donor_variant	splice_donor_variant	HIGH	2	9	2	1	0.00	0.00	0.13	0.81	NA	Yes	No	Yes
NM_003730.6(RNASET2):c.50_64del(p.Ala17_Leu21del)	6	-1	15455	8635	RNASET2	HGNC:21686	ENSG00000026297	Cystic leukoencephalopathy without megalencephaly	MONDO:MONDO:0013058,MedGen:C2751843,OMIM:612951,Orphanet:85136	612951	416	rs1583242286	RCV000000444	Deletion	Pathogenic	166956119	166956133	166956118	CCCAGGCAAAGCAACG	C	1	1	1	ENST00000508775.6	166956550-166956097;166952548-166952488;166948625-166948570;166946739-166946682;166943089-166943019;166939008-166938895;166934136-166934091;166931118-166931044;166929791-166922113	1/9	-	418-432	50-64	17-22	ALLCLG/G	-	inframe_deletion	inframe_deletion	MODERATE	-	-	-	-	-	-	-	-	NA	No	No	Yes
NM_199069.2(NDUFAF3):c.229G>C(p.Gly77Arg)	3	1	15461	25915	NDUFAF3	HGNC:29918	ENSG00000178057	Mitochondrial complex 1 deficiency, nuclear type 18	MONDO:MONDO:0032623,MedGen:C4748790,OMIM:618240	618240	422	rs121918134	RCV000000450	single nucleotide variant	Pathogenic	49022497	49022497	49022497	G	C	1	1	1	ENST00000326925.11	49022121-49022221;49022346-49022538;49022702-49022768;49022876-49022976;49023056-49023495	2/5	-	253	229	77	G/R	-	missense_variant	missense_variant	MODERATE	36	-43	36	41	0.00	0.00	0.00	0.00	NA	No	No	Yes
NM_199069.2(NDUFAF3):c.365G>C(p.Arg122Pro)	3	1	15462	25915	NDUFAF3	HGNC:29918	ENSG00000178057	Mitochondrial complex 1 deficiency, nuclear type 18	MONDO:MONDO:0032623,MedGen:C4748790,OMIM:618240	618240	423	rs121918135	RCV000000451	single nucleotide variant	Pathogenic	49022903	49022903	49022903	G	C	1	1	1	ENST00000326925.11	49022121-49022221;49022346-49022538;49022702-49022768;49022876-49022976;49023056-49023495	4/5	-	389	365	122	R/P	-	missense_variant	missense_variant	MODERATE	17	-25	-27	22	0.00	0.00	0.00	0.00	NA	No	No	Yes
NM_199069.2(NDUFAF3):c.2T>C(p.Met1Thr)	3	1	15463	25915	NDUFAF3	HGNC:29918	ENSG00000178057	Mitochondrial complex 1 deficiency, nuclear type 18|not provided	MONDO:MONDO:0032623,MedGen:C4748790,OMIM:618240|MedGen:CN517202	618240	424	rs121918136	RCV000000452|RCV001172148	single nucleotide variant	Pathogenic	49022146	49022146	49022146	T	C	2	3	1	ENST00000326925.11	49022121-49022221;49022346-49022538;49022702-49022768;49022876-49022976;49023056-49023495	1/5	-	26	2	1	M/T	-	start_lost	start_lost	HIGH	-9	-3	27	-9	0.00	0.00	0.00	0.00	NA	No	No	Yes
NM_178012.5(TUBB2B):c.514T>C(p.Ser172Pro)	6	-1	15465	347733	TUBB2B	HGNC:30829	ENSG00000137285	Complex cortical dysplasia with other brain malformations 7	MONDO:MONDO:0012399,MedGen:C3552236,OMIM:610031,Orphanet:300573	610031	426	rs137853194	RCV000000454	single nucleotide variant	Pathogenic	3225575	3225575	3225575	A	G	1	1	1	ENST00000259818.8	3227653-3227487;3226669-3226561;3226269-3226159;3225811-3224277	4/4	-	624	514	172	S/P	-	missense_variant	missense_variant	MODERATE	-9	-16	41	-8	0.00	0.00	0.00	0.00	NA	No	No	Yes
NM_178012.5(TUBB2B):c.683T>C(p.Leu228Pro)	6	-1	15466	347733	TUBB2B	HGNC:30829	ENSG00000137285	Complex cortical dysplasia with other brain malformations 7	MONDO:MONDO:0012399,MedGen:C3552236,OMIM:610031,Orphanet:300573	610031	427	rs137853195	RCV000000455	single nucleotide variant	Pathogenic	3225406	3225406	3225406	A	G	2	3	1	ENST00000259818.8	3227653-3227487;3226669-3226561;3226269-3226159;3225811-3224277	4/4	-	793	683	228	L/P	-	missense_variant	missense_variant	MODERATE	-2	34	-22	2	0.00	0.00	0.00	0.00	NA	No	No	Yes
NM_178012.5(TUBB2B):c.793T>C(p.Phe265Leu)	6	-1	15467	347733	TUBB2B	HGNC:30829	ENSG00000137285	Complex cortical dysplasia with other brain malformations 7	MONDO:MONDO:0012399,MedGen:C3552236,OMIM:610031,Orphanet:300573	610031	428	rs137853196	RCV000000456	single nucleotide variant	Pathogenic	3225296	3225296	3225296	A	G	1	1	1	ENST00000259818.8	3227653-3227487;3226669-3226561;3226269-3226159;3225811-3224277	4/4	-	903	793	265	F/L	-	missense_variant	missense_variant	MODERATE	0	-48	-2	22	0.00	0.00	0.00	0.00	NA	No	No	Yes
NM_001042631.3(SDHAF1):c.169G>C(p.Gly57Arg)	19	1	15468	644096	SDHAF1	HGNC:33867	ENSG00000205138	Mitochondrial complex 2 deficiency, nuclear type 2	MONDO:MONDO:0030935,MedGen:C5436933,OMIM:619166	619166	429	rs137853192	RCV000000457	single nucleotide variant	Pathogenic	35995443	35995443	35995443	G	C	1	1	1	ENST00000378887.4	35995188-35996312	1/1	-	256	169	57	G/R	-	missense_variant	missense_variant	MODERATE	12	6	-11	-17	0.00	0.00	0.00	0.00	NA	No	No	Yes
NM_001042631.3(SDHAF1):c.164G>C(p.Arg55Pro)	19	1	15469	644096	SDHAF1	HGNC:33867	ENSG00000205138	Mitochondrial complex 2 deficiency, nuclear type 2	MONDO:MONDO:0030935,MedGen:C5436933,OMIM:619166	619166	430	rs137853193	RCV000000458	single nucleotide variant	Pathogenic	35995438	35995438	35995438	G	C	1	1	1	ENST00000378887.4	35995188-35996312	1/1	-	251	164	55	R/P	-	missense_variant	missense_variant	MODERATE	17	23	-12	34	0.00	0.00	0.00	0.00	NA	No	No	Yes
NM_020312.4(COQ9):c.730C>T(p.Arg244Ter)	16	1	15470	57017	COQ9	HGNC:25302	ENSG00000088682	Encephalopathy-hypertrophic cardiomyopathy-renal tubular disease syndrome	MONDO:MONDO:0013840,MedGen:C3553374,OMIM:614654,Orphanet:319678	614654	431	rs267606751	RCV000000459	single nucleotide variant	Pathogenic	57459583	57459583	57459583	C	T	4	3	1	ENST00000262507.11	57447479-57447578;57451040-57451208;57452801-57452936;57456504-57456646;57456931-57457015;57458246-57458350;57459565-57459720;57460051-57460104;57460589-57461270	7/9	-	757	730	244	R/*	-	stop_gained	stop_gained	HIGH	34	-18	-35	38	0.00	0.01	0.00	0.00	NA	No	No	Yes
NM_207581.4(DUOXA2):c.738C>G(p.Tyr246Ter)	15	1	15483	405753	DUOXA2	HGNC:32698	ENSG00000140274	Thyroglobulin synthesis defect|Inborn genetic diseases	MONDO:MONDO:0010137,MedGen:C0342196,OMIM:274900,Orphanet:95716|MeSH:D030342,MedGen:C0950123	274900	444	rs4774518	RCV000000473|RCV002512604	single nucleotide variant	Pathogenic/Likely pathogenic	45117274	45117274	45117274	C	G	3	3	1	ENST00000323030.6	45114326-45114752;45115799-45115856;45116124-45116258;45116516-45116729;45117091-45117305;45117716-45118421	5/6	-	1018	738	246	Y/*	NMD_escaping_variant	stop_gained	stop_gained	HIGH	1	-25	-25	-4	0.00	0.00	0.00	0.00	NA	No	No	No
NM_133459.4(CCBE1):c.223T>A(p.Cys75Ser)	18	-1	15484	147372	CCBE1	HGNC:29426	ENSG00000183287	Hennekam lymphangiectasia-lymphedema syndrome 1|not provided	MONDO:MONDO:0009337,MedGen:C4012050,OMIM:235510,Orphanet:2136|MedGen:CN517202	235510	445	rs121908250	RCV000000474|RCV000434998	single nucleotide variant	Pathogenic	59480228	59480228	59480228	A	T	5	3	1	ENST00000439986.9	59697423-59697212;59696709-59696629;59480238-59480186;59469607-59469473;59466891-59466739;59454951-59454851;59448103-59447983;59439816-59439677;59439578-59439543;59438146-59438111;59436141-59430939	3/11	-	304	223	75	C/S	-	missense_variant	missense_variant	MODERATE	-2	10	-2	-42	0.00	0.01	0.00	0.00	NA	No	No	Yes
NM_133459.4(CCBE1):c.305G>C(p.Cys102Ser)	18	-1	15485	147372	CCBE1	HGNC:29426	ENSG00000183287	Hennekam lymphangiectasia-lymphedema syndrome 1	MONDO:MONDO:0009337,MedGen:C4012050,OMIM:235510,Orphanet:2136	235510	446	rs121908251	RCV000000475	single nucleotide variant	Pathogenic	59469568	59469568	59469568	C	G	2	1	1	ENST00000439986.9	59697423-59697212;59696709-59696629;59480238-59480186;59469607-59469473;59466891-59466739;59454951-59454851;59448103-59447983;59439816-59439677;59439578-59439543;59438146-59438111;59436141-59430939	4/11	-	386	305	102	C/S	-	missense_variant	missense_variant	MODERATE	39	1	-26	3	0.00	0.00	0.00	0.00	NA	No	No	Yes
NM_133459.4(CCBE1):c.979G>C(p.Gly327Arg)	18	-1	15486	147372	CCBE1	HGNC:29426	ENSG00000183287	Hennekam lymphangiectasia-lymphedema syndrome 1	MONDO:MONDO:0009337,MedGen:C4012050,OMIM:235510,Orphanet:2136	235510	447	rs121908252	RCV000000476	single nucleotide variant	Pathogenic	59438119	59438119	59438119	C	G	2	1	1	ENST00000439986.9	59697423-59697212;59696709-59696629;59480238-59480186;59469607-59469473;59466891-59466739;59454951-59454851;59448103-59447983;59439816-59439677;59439578-59439543;59438146-59438111;59436141-59430939	10/11	-	1060	979	327	G/R	-	missense_variant	missense_variant	MODERATE	27	-40	-8	-40	0.01	0.00	0.00	0.00	NA	No	No	Yes
NM_133459.4(CCBE1):c.683_684insT(p.Leu229fs)	18	-1	15487	147372	CCBE1	HGNC:29426	ENSG00000183287	Hennekam lymphangiectasia-lymphedema syndrome 1|not provided	MONDO:MONDO:0009337,MedGen:C4012050,OMIM:235510,Orphanet:2136|MedGen:CN517202	235510	448	rs563023244	RCV000000477|RCV001699097	Insertion	Pathogenic	59448074	59448075	59448074	G	GA	4	3	1	ENST00000439986.9	59697423-59697212;59696709-59696629;59480238-59480186;59469607-59469473;59466891-59466739;59454951-59454851;59448103-59447983;59439816-59439677;59439578-59439543;59438146-59438111;59436141-59430939	7/11	-	764-765	683-684	228	D/DX	-	frameshift_variant	frameshift_variant	HIGH	-	-	-	-	-	-	-	-	NA	No	No	Yes
NM_133459.4(CCBE1):c.472C>T(p.Arg158Cys)	18	-1	15488	147372	CCBE1	HGNC:29426	ENSG00000183287	Hennekam lymphangiectasia-lymphedema syndrome 1|not provided	MONDO:MONDO:0009337,MedGen:C4012050,OMIM:235510,Orphanet:2136|MedGen:CN517202	235510	449	rs121908253	RCV000000478|RCV000493564	single nucleotide variant	Conflicting interpretations of pathogenicity	59466820	59466820	59466820	G	A	7	3	1	ENST00000439986.9	59697423-59697212;59696709-59696629;59480238-59480186;59469607-59469473;59466891-59466739;59454951-59454851;59448103-59447983;59439816-59439677;59439578-59439543;59438146-59438111;59436141-59430939	5/11	-	553	472	158	R/C	-	missense_variant	missense_variant	MODERATE	13	49	4	49	0.00	0.00	0.00	0.00	NA	No	No	Yes
NM_133459.4(CCBE1):c.520T>C(p.Cys174Arg)	18	-1	15489	147372	CCBE1	HGNC:29426	ENSG00000183287	Hennekam lymphangiectasia-lymphedema syndrome 1|not provided	MONDO:MONDO:0009337,MedGen:C4012050,OMIM:235510,Orphanet:2136|MedGen:CN517202	235510	450	rs121908254	RCV000000479|RCV001851511	single nucleotide variant	Likely pathogenic	59466772	59466772	59466772	A	G	3	3	1	ENST00000439986.9	59697423-59697212;59696709-59696629;59480238-59480186;59469607-59469473;59466891-59466739;59454951-59454851;59448103-59447983;59439816-59439677;59439578-59439543;59438146-59438111;59436141-59430939	5/11	-	601	520	174	C/R	-	missense_variant	missense_variant	MODERATE	29	-42	-33	-42	0.00	0.00	0.00	0.00	NA	No	No	Yes
NM_000317.3(PTS):c.74G>A(p.Arg25Gln)	11	1	15515	5805	PTS	HGNC:9689	ENSG00000150787	6-Pyruvoyl-tetrahydrobiopterin synthase deficiency	MONDO:MONDO:0009863,MedGen:C0878676,OMIM:261640,Orphanet:13,Orphanet:238583	261640	476	rs104894273	RCV000000505	single nucleotide variant	Pathogenic	112226517	112226517	112226517	G	A	2	3	1	ENST00000280362.8	112226428-112226526;112228594-112228673;112230208-112230230;112230626-112230682;112233163-112233233;112233432-112233973	1/6	-	90	74	25	R/Q	-	missense_variant	missense_variant	MODERATE	10	-11	3	26	0.00	0.00	0.00	0.00	NA	No	No	Yes
NM_000317.3(PTS):c.155A>G(p.Asn52Ser)	11	1	15518	5805	PTS	HGNC:9689	ENSG00000150787	6-Pyruvoyl-tetrahydrobiopterin synthase deficiency	MONDO:MONDO:0009863,MedGen:C0878676,OMIM:261640,Orphanet:13,Orphanet:238583	261640	479	rs104894275	RCV000000508	single nucleotide variant	Pathogenic	112228665	112228665	112228665	A	G	7	3	1	ENST00000280362.8	112226428-112226526;112228594-112228673;112230208-112230230;112230626-112230682;112233163-112233233;112233432-112233973	2/6	-	171	155	52	N/S	-	missense_variant	missense_variant	MODERATE	1	9	8	9	0.00	0.00	0.00	0.00	NA	No	No	Yes
NM_000317.3(PTS):c.259C>T(p.Pro87Ser)	11	1	15519	5805	PTS	HGNC:9689	ENSG00000150787	6-Pyruvoyl-tetrahydrobiopterin synthase deficiency|not provided	MONDO:MONDO:0009863,MedGen:C0878676,OMIM:261640,Orphanet:13,Orphanet:238583|MedGen:CN517202	261640	480	rs104894276	RCV000000509|RCV002264906	single nucleotide variant	Pathogenic	112233178	112233178	112233178	C	T	8	3	1	ENST00000280362.8	112226428-112226526;112228594-112228673;112230208-112230230;112230626-112230682;112233163-112233233;112233432-112233973	5/6	-	275	259	87	P/S	-	missense_variant	missense_variant	MODERATE	-12	0	-2	50	0.00	0.00	0.00	0.00	NA	No	No	Yes
NM_000317.3(PTS):c.166G>A(p.Val56Met)	11	1	15520	5805	PTS	HGNC:9689	ENSG00000150787	6-Pyruvoyl-tetrahydrobiopterin synthase deficiency	MONDO:MONDO:0009863,MedGen:C0878676,OMIM:261640,Orphanet:13,Orphanet:238583	261640	481	rs104894277	RCV000000510	single nucleotide variant	Pathogenic/Likely pathogenic	112230210	112230210	112230210	G	A	5	3	1	ENST00000280362.8	112226428-112226526;112228594-112228673;112230208-112230230;112230626-112230682;112233163-112233233;112233432-112233973	3/6	-	182	166	56	V/M	-	missense_variant,splice_region_variant	missense_variant	MODERATE	2	-2	2	20	0.00	0.06	0.00	0.00	NA	No	No	Yes
NM_000317.3(PTS):c.347A>G(p.Asp116Gly)	11	1	15522	5805	PTS	HGNC:9689	ENSG00000150787	Hyperphenylalaninemia, bh4-deficient, a, due to partial pts deficiency|6-Pyruvoyl-tetrahydrobiopterin synthase deficiency	MedGen:C4017280|MONDO:MONDO:0009863,MedGen:C0878676,OMIM:261640,Orphanet:13,Orphanet:238583	261640	483	rs104894279	RCV000000512|RCV000502112	single nucleotide variant	Likely pathogenic	112233464	112233464	112233464	A	G	3	3	1	ENST00000280362.8	112226428-112226526;112228594-112228673;112230208-112230230;112230626-112230682;112233163-112233233;112233432-112233973	6/6	-	363	347	116	D/G	-	missense_variant	missense_variant	MODERATE	15	-32	46	40	0.00	0.09	0.00	0.00	NA	No	No	Yes
NM_000317.3(PTS):c.286G>A(p.Asp96Asn)	11	1	15523	5805	PTS	HGNC:9689	ENSG00000150787	6-Pyruvoyl-tetrahydrobiopterin synthase deficiency	MONDO:MONDO:0009863,MedGen:C0878676,OMIM:261640,Orphanet:13,Orphanet:238583	261640	484	rs104894280	RCV000000513	single nucleotide variant	Pathogenic	112233205	112233205	112233205	G	A	7	3	1	ENST00000280362.8	112226428-112226526;112228594-112228673;112230208-112230230;112230626-112230682;112233163-112233233;112233432-112233973	5/6	-	302	286	96	D/N	-	missense_variant	missense_variant	MODERATE	19	-39	2	23	0.00	0.00	0.00	0.00	NA	No	No	Yes
NM_000317.3(PTS):c.163+696_163+750del	11	1	15524	5805	PTS	HGNC:9689	ENSG00000150787	6-Pyruvoyl-tetrahydrobiopterin synthase deficiency	MONDO:MONDO:0009863,MedGen:C0878676,OMIM:261640,Orphanet:13,Orphanet:238583	261640	485	rs1555198165	RCV000000514	Deletion	Pathogenic	112229367	112229421	112229366	TGTAAAGCACTGATAAAGTTTTTTTTTGTTGTTGTTGTTTTTTTTTTTGAGATGGA	T	2	3	1	ENST00000280362.8	112226428-112226526;112228594-112228673;112230208-112230230;112230626-112230682;112233163-112233233;112233432-112233973	-	2/5	-	-	-	-	-	intron_variant	SV	MODIFIER	-	-	-	-	-	-	-	-	NA	No	No	Yes
NM_152617.4(RNF168):c.397dup(p.Ala133fs)	3	-1	15526	165918	RNF168	HGNC:26661	ENSG00000163961	RIDDLE syndrome	MONDO:MONDO:0012764,MedGen:C2677792,OMIM:611943,Orphanet:420741	611943	487	rs1577516447	RCV000000516	Duplication	Pathogenic	196487559	196487560	196487559	G	GC	1	1	1	ENST00000318037.3	196503768-196502873;196488683-196488607;196487578-196487399;196483891-196483770;196475312-196475231;196472772-196468783	3/6	-	991-992	396-397	132-133	-/X	-	frameshift_variant	frameshift_variant	HIGH	-	-	-	-	-	-	-	-	NA	No	No	Yes
NM_152617.4(RNF168):c.1323_1326del(p.Gln442fs)	3	-1	15527	165918	RNF168	HGNC:26661	ENSG00000163961	RIDDLE syndrome	MONDO:MONDO:0012764,MedGen:C2677792,OMIM:611943,Orphanet:420741	611943	488	rs1047608955	RCV000000517	Deletion	Pathogenic	196472209	196472212	196472208	CTTGT	C	1	1	1	ENST00000318037.3	196503768-196502873;196488683-196488607;196487578-196487399;196483891-196483770;196475312-196475231;196472772-196468783	6/6	-	1918-1921	1323-1326	441-442	KQ/X	NMD_escaping_variant	frameshift_variant	frameshift_variant	HIGH	34	-37	-42	-14	0.00	0.00	0.00	0.00	NA	No	No	Yes
NM_000320.3(QDPR):c.366_368dup(p.Thr123dup)	4	-1	15528	5860	QDPR	HGNC:9752	ENSG00000151552	Dihydropteridine reductase deficiency	MONDO:MONDO:0009862,MedGen:C0268465,OMIM:261630,Orphanet:226,Orphanet:238583	261630	489	rs-1	RCV000000518	Duplication	Pathogenic	17501786	17501787	17501786	G	GGTA	1	1	1	ENST00000281243.10	17512090-17511950;17509363-17509271;17504475-17504379;17501859-17501719;17492340-17492232;17490745-17490662;17487236-17486395	4/7	-	401-402	365-366	122	A/AT	-	inframe_insertion	inframe_insertion	MODERATE	-	-	-	-	-	-	-	-	NA	No	No	Yes
NM_000320.3(QDPR):c.68G>A(p.Gly23Asp)	4	-1	15529	5860	QDPR	HGNC:9752	ENSG00000151552	Dihydropteridine reductase deficiency	MONDO:MONDO:0009862,MedGen:C0268465,OMIM:261630,Orphanet:226,Orphanet:238583	261630	490	rs104893863	RCV000000519	single nucleotide variant	Pathogenic	17511987	17511987	17511987	C	T	1	1	1	ENST00000281243.10	17512090-17511950;17509363-17509271;17504475-17504379;17501859-17501719;17492340-17492232;17490745-17490662;17487236-17486395	1/7	-	104	68	23	G/D	-	missense_variant	missense_variant	MODERATE	-17	24	-37	24	0.00	0.00	0.00	0.00	NA	No	No	Yes
NM_000320.3(QDPR):c.322T>G(p.Trp108Gly)	4	-1	15530	5860	QDPR	HGNC:9752	ENSG00000151552	Dihydropteridine reductase deficiency	MONDO:MONDO:0009862,MedGen:C0268465,OMIM:261630,Orphanet:226,Orphanet:238583	261630	491	rs104893864	RCV000000520	single nucleotide variant	Pathogenic	17501833	17501833	17501833	A	C	1	1	1	ENST00000281243.10	17512090-17511950;17509363-17509271;17504475-17504379;17501859-17501719;17492340-17492232;17490745-17490662;17487236-17486395	4/7	-	358	322	108	W/G	-	missense_variant	missense_variant	MODERATE	26	15	15	2	0.00	0.00	0.00	0.00	NA	No	No	Yes
NM_000320.3(QDPR):c.106T>C(p.Trp36Arg)	4	-1	15531	5860	QDPR	HGNC:9752	ENSG00000151552	Dihydropteridine reductase deficiency	MONDO:MONDO:0009862,MedGen:C0268465,OMIM:261630,Orphanet:226,Orphanet:238583	261630	492	rs104893865	RCV000000521	single nucleotide variant	Pathogenic	17509363	17509363	17509363	A	G	1	1	1	ENST00000281243.10	17512090-17511950;17509363-17509271;17504475-17504379;17501859-17501719;17492340-17492232;17490745-17490662;17487236-17486395	2/7	-	142	106	36	W/R	-	missense_variant,splice_region_variant	missense_variant	MODERATE	0	-2	-35	2	0.00	0.00	0.00	0.00	NA	No	No	Yes
NM_000320.3(QDPR):c.437-429A>G	4	-1	15532	5860	QDPR	HGNC:9752	ENSG00000151552	Dihydropteridine reductase deficiency	MONDO:MONDO:0009862,MedGen:C0268465,OMIM:261630,Orphanet:226,Orphanet:238583	261630	493	rs-1	RCV000000522	single nucleotide variant	Pathogenic	17492769	17492769	17492769	T	C	1	1	1	ENST00000281243.10	17512090-17511950;17509363-17509271;17504475-17504379;17501859-17501719;17492340-17492232;17490745-17490662;17487236-17486395	-	4/6	-	-	-	-	-	intron_variant	intron_variant	MODIFIER	1	-44	1	-5	0.00	0.00	0.00	0.00	deep_intronic	No	No	Yes
NM_000320.3(QDPR):c.449A>G(p.Tyr150Cys)	4	-1	15533	5860	QDPR	HGNC:9752	ENSG00000151552	Dihydropteridine reductase deficiency|not provided	MONDO:MONDO:0009862,MedGen:C0268465,OMIM:261630,Orphanet:226,Orphanet:238583|MedGen:CN517202	261630	494	rs104893866	RCV000000523|RCV001558625	single nucleotide variant	Pathogenic	17492328	17492328	17492328	T	C	2	3	1	ENST00000281243.10	17512090-17511950;17509363-17509271;17504475-17504379;17501859-17501719;17492340-17492232;17490745-17490662;17487236-17486395	5/7	-	485	449	150	Y/C	-	missense_variant	missense_variant	MODERATE	45	12	13	3	0.00	0.00	0.00	0.00	NA	No	No	Yes
NM_000320.3(QDPR):c.270G>A(p.Trp90Ter)	4	-1	15534	5860	QDPR	HGNC:9752	ENSG00000151552	Dihydropteridine reductase deficiency	MONDO:MONDO:0009862,MedGen:C0268465,OMIM:261630,Orphanet:226,Orphanet:238583	261630	495	rs104893867	RCV000000524	single nucleotide variant	Pathogenic	17504404	17504404	17504404	C	T	1	1	1	ENST00000281243.10	17512090-17511950;17509363-17509271;17504475-17504379;17501859-17501719;17492340-17492232;17490745-17490662;17487236-17486395	3/7	-	306	270	90	W/*	-	stop_gained	stop_gained	HIGH	-25	-23	-23	33	0.00	0.00	0.05	0.00	NA	No	No	Yes
NM_018368.4(LMBRD1):c.515_516del(p.Thr172fs)	6	-1	15556	55788	LMBRD1	HGNC:23038	ENSG00000168216	Methylmalonic aciduria and homocystinuria type cblF|not provided	MONDO:MONDO:0010183,MedGen:C1848578,OMIM:277380,Orphanet:79284|MedGen:CN517202	277380	517	rs779151199	RCV000000546|RCV001818113	Deletion	Pathogenic	69741835	69741836	69741834	CTG	C	3	3	1	ENST00000649934.3	69797010-69796813;69790472-69790296;69780554-69780494;69752356-69752259;69749408-69749341;69741877-69741789;69738015-69737942;69719081-69718956;69713797-69713645;69701953-69701889;69701545-69701443;69700869-69700765;69699192-69699043;69697641-69697563;69676541-69676450;69676271-69674010	6/16	-	644-645	515-516	172	T/X	-	frameshift_variant	frameshift_variant	HIGH	-2	42	-50	-46	0.00	0.00	0.00	0.00	NA	No	No	Yes
NM_018368.4(LMBRD1):c.404del(p.Thr135fs)	6	-1	15557	55788	LMBRD1	HGNC:23038	ENSG00000168216	Methylmalonic aciduria and homocystinuria type cblF	MONDO:MONDO:0010183,MedGen:C1848578,OMIM:277380,Orphanet:79284	277380	518	rs1562112641	RCV000000547	Deletion	Pathogenic	69752260	69752260	69752259	AG	A	1	1	1	ENST00000649934.3	69797010-69796813;69790472-69790296;69780554-69780494;69752356-69752259;69749408-69749341;69741877-69741789;69738015-69737942;69719081-69718956;69713797-69713645;69701953-69701889;69701545-69701443;69700869-69700765;69699192-69699043;69697641-69697563;69676541-69676450;69676271-69674010	4/16	-	533	404	135	T/X	-	frameshift_variant,splice_region_variant	splice_region_variant	HIGH	31	26	5	0	0.01	0.00	0.56	0.08	NA	No	No	Yes
NM_001999.4(FBN2):c.3758G>A(p.Cys1253Tyr)	5	-1	15558	2201	FBN2	HGNC:3604	ENSG00000138829	Congenital contractural arachnodactyly	MONDO:MONDO:0007363,MedGen:C0220668,OMIM:121050,Orphanet:115	121050	519	rs137852825	RCV000000548	single nucleotide variant	Likely pathogenic	128335544	128335544	128335544	C	T	2	3	1	ENST00000262464.9	128538245-128537350;128536484-128536402;128530693-128530595;128527967-128527872;128519368-128519273;128464921-128464724;128446606-128446481;128408799-128408674;128395274-128395122;128393368-128393135;128392155-128392018;128378890-128378771;128377877-128377752;128376853-128376731;128374750-128374628;128369334-128369182;128366430-128366377;128364725-128364600;128361848-128361723;128357395-128357276…	29/65	-	4400	3758	1253	C/Y	-	missense_variant	missense_variant	MODERATE	-11	33	22	-47	0.00	0.02	0.00	0.00	NA	No	No	No
NM_001999.4(FBN2):c.1171G>A(p.Glu391Lys)	5	-1	15559	2201	FBN2	HGNC:3604	ENSG00000138829	Congenital contractural arachnodactyly	MONDO:MONDO:0007363,MedGen:C0220668,OMIM:121050,Orphanet:115	121050	520	rs137852826	RCV000000549	single nucleotide variant	Pathogenic	128395182	128395182	128395182	C	T	1	1	1	ENST00000262464.9	128538245-128537350;128536484-128536402;128530693-128530595;128527967-128527872;128519368-128519273;128464921-128464724;128446606-128446481;128408799-128408674;128395274-128395122;128393368-128393135;128392155-128392018;128378890-128378771;128377877-128377752;128376853-128376731;128374750-128374628;128369334-128369182;128366430-128366377;128364725-128364600;128361848-128361723;128357395-128357276…	9/65	-	1813	1171	391	E/K	-	missense_variant	missense_variant	MODERATE	-3	38	3	-42	0.00	0.00	0.02	0.00	NA	No	No	No
NM_001999.4(FBN2):c.4346-2A>T	5	-1	15561	2201	FBN2	HGNC:3604	ENSG00000138829	Congenital contractural arachnodactyly	MONDO:MONDO:0007363,MedGen:C0220668,OMIM:121050,Orphanet:115	121050	522	rs587776518	RCV000000551	single nucleotide variant	Pathogenic	128328823	128328823	128328823	T	A	2	1	1	ENST00000262464.9	128538245-128537350;128536484-128536402;128530693-128530595;128527967-128527872;128519368-128519273;128464921-128464724;128446606-128446481;128408799-128408674;128395274-128395122;128393368-128393135;128392155-128392018;128378890-128378771;128377877-128377752;128376853-128376731;128374750-128374628;128369334-128369182;128366430-128366377;128364725-128364600;128361848-128361723;128357395-128357276…	-	33/64	-	-	-	-	-	splice_acceptor_variant	splice_acceptor_variant	HIGH	-20	-2	-20	-34	0.36	0.99	0.00	0.00	NA	No	No	No
NM_001999.4(FBN2):c.3725-15A>G	5	-1	15562	2201	FBN2	HGNC:3604	ENSG00000138829	Congenital contractural arachnodactyly	MONDO:MONDO:0007363,MedGen:C0220668,OMIM:121050,Orphanet:115	121050	523	rs587776519	RCV000000552	single nucleotide variant	Pathogenic	128335592	128335592	128335592	T	C	2	3	1	ENST00000262464.9	128538245-128537350;128536484-128536402;128530693-128530595;128527967-128527872;128519368-128519273;128464921-128464724;128446606-128446481;128408799-128408674;128395274-128395122;128393368-128393135;128392155-128392018;128378890-128378771;128377877-128377752;128376853-128376731;128374750-128374628;128369334-128369182;128366430-128366377;128364725-128364600;128361848-128361723;128357395-128357276…	-	28/64	-	-	-	-	-	splice_polypyrimidine_tract_variant,intron_variant	splice_region_variant	LOW	-1	-15	-1	-26	0.11	0.74	0.00	0.00	NA	No	No	No
NM_001999.4(FBN2):c.3974-26T>G	5	-1	15563	2201	FBN2	HGNC:3604	ENSG00000138829	Congenital contractural arachnodactyly	MONDO:MONDO:0007363,MedGen:C0220668,OMIM:121050,Orphanet:115	121050	524	rs-1	RCV000000553	single nucleotide variant	Pathogenic	128334870	128334870	128334870	A	C	1	1	1	ENST00000262464.9	128538245-128537350;128536484-128536402;128530693-128530595;128527967-128527872;128519368-128519273;128464921-128464724;128446606-128446481;128408799-128408674;128395274-128395122;128393368-128393135;128392155-128392018;128378890-128378771;128377877-128377752;128376853-128376731;128374750-128374628;128369334-128369182;128366430-128366377;128364725-128364600;128361848-128361723;128357395-128357276…	-	30/64	-	-	-	-	-	intron_variant	intron_variant	MODIFIER	7	-26	40	-26	0.00	0.46	0.00	0.00	deep_intronic	No	No	No
NM_001999.4(FBN2):c.3343G>C(p.Asp1115His)	5	-1	15564	2201	FBN2	HGNC:3604	ENSG00000138829	Congenital contractural arachnodactyly	MONDO:MONDO:0007363,MedGen:C0220668,OMIM:121050,Orphanet:115	121050	525	rs137852827	RCV000000554	single nucleotide variant	Pathogenic	128344385	128344385	128344385	C	G	1	1	1	ENST00000262464.9	128538245-128537350;128536484-128536402;128530693-128530595;128527967-128527872;128519368-128519273;128464921-128464724;128446606-128446481;128408799-128408674;128395274-128395122;128393368-128393135;128392155-128392018;128378890-128378771;128377877-128377752;128376853-128376731;128374750-128374628;128369334-128369182;128366430-128366377;128364725-128364600;128361848-128361723;128357395-128357276…	25/65	-	3985	3343	1115	D/H	-	missense_variant,splice_region_variant	splice_region_variant	MODERATE	0	23	-8	0	0.00	0.00	0.00	0.52	NA	No	No	No
NM_001999.4(FBN2):c.3425G>T(p.Cys1142Phe)	5	-1	15565	2201	FBN2	HGNC:3604	ENSG00000138829	Congenital contractural arachnodactyly	MONDO:MONDO:0007363,MedGen:C0220668,OMIM:121050,Orphanet:115	121050	526	rs137852828	RCV000000555	single nucleotide variant	Pathogenic	128338980	128338980	128338980	C	A	1	1	1	ENST00000262464.9	128538245-128537350;128536484-128536402;128530693-128530595;128527967-128527872;128519368-128519273;128464921-128464724;128446606-128446481;128408799-128408674;128395274-128395122;128393368-128393135;128392155-128392018;128378890-128378771;128377877-128377752;128376853-128376731;128374750-128374628;128369334-128369182;128366430-128366377;128364725-128364600;128361848-128361723;128357395-128357276…	26/65	-	4067	3425	1142	C/F	-	missense_variant	missense_variant	MODERATE	41	-47	-47	3	0.00	0.00	0.00	0.00	NA	No	No	No
NM_001999.4(FBN2):c.3759T>G(p.Cys1253Trp)	5	-1	15566	2201	FBN2	HGNC:3604	ENSG00000138829	Congenital contractural arachnodactyly	MONDO:MONDO:0007363,MedGen:C0220668,OMIM:121050,Orphanet:115	121050	527	rs28931602	RCV000000556	single nucleotide variant	Pathogenic	128335543	128335543	128335543	A	C	1	1	1	ENST00000262464.9	128538245-128537350;128536484-128536402;128530693-128530595;128527967-128527872;128519368-128519273;128464921-128464724;128446606-128446481;128408799-128408674;128395274-128395122;128393368-128393135;128392155-128392018;128378890-128378771;128377877-128377752;128376853-128376731;128374750-128374628;128369334-128369182;128366430-128366377;128364725-128364600;128361848-128361723;128357395-128357276…	29/65	-	4401	3759	1253	C/W	-	missense_variant	missense_variant	MODERATE	43	34	23	-46	0.00	0.03	0.00	0.00	NA	No	No	No
NM_025000.4(DCAF17):c.50del(p.Ala17fs)	2	1	15570	80067	DCAF17	HGNC:25784	ENSG00000115827	Woodhouse-Sakati syndrome	MONDO:MONDO:0009419,MedGen:C0342286,OMIM:241080,Orphanet:3464	241080	531	rs1559245286	RCV000000561	Deletion	Pathogenic	171434627	171434627	171434626	GC	G	1	1	1	ENST00000375255.8	171434226-171434703;171435083-171435186;171443523-171443613;171448681-171448817;171449879-171449957;171453124-171453213;171457971-171458075;171458372-171458477;171468888-171469030;171473866-171473975;171476860-171476950;171477987-171478070;171480038-171480193;171480974-171485052	1/14	-	402	50	17	A/X	NMD_escaping_variant	frameshift_variant	frameshift_variant	HIGH	-16	-34	-25	29	0.00	0.00	0.00	0.00	NA	No	No	Yes
NM_025000.4(DCAF17):c.1422+5G>T	2	1	15571	80067	DCAF17	HGNC:25784	ENSG00000115827	Woodhouse-Sakati syndrome	MONDO:MONDO:0009419,MedGen:C0342286,OMIM:241080,Orphanet:3464	241080	532	rs1314048356	RCV000000562	single nucleotide variant	Pathogenic	171480198	171480198	171480198	G	T	1	1	1	ENST00000375255.8	171434226-171434703;171435083-171435186;171443523-171443613;171448681-171448817;171449879-171449957;171453124-171453213;171457971-171458075;171458372-171458477;171468888-171469030;171473866-171473975;171476860-171476950;171477987-171478070;171480038-171480193;171480974-171485052	-	13/13	-	-	-	-	-	splice_donor_5th_base_variant,intron_variant	splice_region_variant	LOW	43	-32	42	-5	0.00	0.00	0.00	0.85	NA	No	No	Yes
NM_025000.4(DCAF17):c.1091+6T>G	2	1	15572	80067	DCAF17	HGNC:25784	ENSG00000115827	Woodhouse-Sakati syndrome	MONDO:MONDO:0009419,MedGen:C0342286,OMIM:241080,Orphanet:3464	241080	533	rs1559289651	RCV000000563	single nucleotide variant	Pathogenic	171473981	171473981	171473981	T	G	1	1	1	ENST00000375255.8	171434226-171434703;171435083-171435186;171443523-171443613;171448681-171448817;171449879-171449957;171453124-171453213;171457971-171458075;171458372-171458477;171468888-171469030;171473866-171473975;171476860-171476950;171477987-171478070;171480038-171480193;171480974-171485052	-	10/13	-	-	-	-	-	splice_donor_region_variant,intron_variant	splice_region_variant	LOW	20	-35	20	-6	0.00	0.00	0.00	0.85	NA	No	No	Yes
NM_017866.6(TMEM70):c.317-2A>G	8	1	15579	54968	TMEM70	HGNC:26050	ENSG00000175606	Mitochondrial complex V (ATP synthase) deficiency nuclear type 2|not provided|See cases	MONDO:MONDO:0013546,MedGen:C3279699,OMIM:614052,Orphanet:1194|MedGen:CN517202|	614052	540	rs183973249	RCV000000570|RCV000390940|RCV003128385	single nucleotide variant	Pathogenic/Likely pathogenic	73981153	73981153	73981153	A	G	17	3	1	ENST00000312184.6	73976195-73976491;73978756-73978861;73981155-73982783	-	2/2	-	-	-	-	-	splice_acceptor_variant	splice_acceptor_variant	HIGH	30	2	-31	28	0.17	0.99	0.00	0.00	NA	No	No	Yes
NM_152416.4(NDUFAF6):c.296A>G(p.Gln99Arg)	8	1	15586	137682	NDUFAF6	HGNC:28625	ENSG00000156170	Mitochondrial complex 1 deficiency, nuclear type 17	MONDO:MONDO:0032622,MedGen:C4748786,OMIM:618239	618239	547	rs137853184	RCV000000577	single nucleotide variant	Pathogenic	95032093	95032093	95032093	A	G	1	1	1	ENST00000396124.9	95024989-95025205;95031995-95032094;95035454-95035576;95041570-95041626;95045545-95045647;95046994-95047127;95048457-95048558;95052174-95052230;95057809-95058710	2/9	-	316	296	99	Q/R	-	missense_variant,splice_region_variant	splice_region_variant	MODERATE	5	2	50	1	0.00	0.00	0.16	0.26	NA	No	No	Yes
NM_024120.5(NDUFAF5):c.686T>C(p.Leu229Pro)	20	1	15609	79133	NDUFAF5	HGNC:15899	ENSG00000101247	Mitochondrial complex 1 deficiency, nuclear type 16|not provided|Mitochondrial complex I deficiency	MONDO:MONDO:0032621,MedGen:C4748785,OMIM:618238|MedGen:CN517202|MONDO:MONDO:0100133,MedGen:C1838979,Orphanet:2609	618238	570	rs118203929	RCV000000600|RCV001376922|RCV001831498	single nucleotide variant	Likely pathogenic	13801652	13801652	13801652	T	C	4	3	1	ENST00000378106.10	13785028-13785290;13787312-13787352;13788589-13788652;13793180-13793227;13794838-13794941;13798461-13798500;13801486-13801683;13808842-13808902;13816463-13816546;13816875-13816957;13817118-13821580	7/11	-	727	686	229	L/P	-	missense_variant	missense_variant	MODERATE	-4	-40	31	28	0.00	0.00	0.00	0.00	NA	No	No	Yes
NM_024120.5(NDUFAF5):c.477A>C(p.Leu159Phe)	20	1	15610	79133	NDUFAF5	HGNC:15899	ENSG00000101247	Mitochondrial complex 1 deficiency, nuclear type 16	MONDO:MONDO:0032621,MedGen:C4748785,OMIM:618238	618238	571	rs267606689	RCV000000601	single nucleotide variant	Pathogenic	13794939	13794939	13794939	A	C	1	1	1	ENST00000378106.10	13785028-13785290;13787312-13787352;13788589-13788652;13793180-13793227;13794838-13794941;13798461-13798500;13801486-13801683;13808842-13808902;13816463-13816546;13816875-13816957;13817118-13821580	5/11	-	518	477	159	L/F	-	missense_variant,splice_region_variant	missense_variant	MODERATE	-6	2	6	-15	0.00	0.00	0.00	0.00	NA	No	No	Yes
NM_000277.3(PAH):c.1315+1G>A	12	-1	15615	5053	PAH	HGNC:8582	ENSG00000171759	Phenylketonuria|not provided|Inborn genetic diseases	MONDO:MONDO:0009861,MedGen:C0031485,OMIM:261600,Orphanet:716|MedGen:CN517202|MeSH:D030342,MedGen:C0950123	261600	576	rs5030861	RCV000000606|RCV000078510|RCV000622610	single nucleotide variant	Pathogenic	102840399	102840399	102840399	C	T	29	3	1	ENST00000553106.6	102917244-102917071;102912898-102912791;102894918-102894735;102877550-102877462;102866663-102866596;102855332-102855136;102852950-102852815;102851756-102851687;102846951-102846895;102844431-102844336;102843779-102843646;102840515-102840400;102839218-102836889	-	12/12	-	-	-	-	-	splice_donor_variant	splice_donor_variant	HIGH	-40	-1	-3	1	0.00	0.00	0.02	0.94	NA	No	No	Yes
NM_000277.3(PAH):c.1222C>T(p.Arg408Trp)	12	-1	15616	5053	PAH	HGNC:8582	ENSG00000171759	Phenylketonuria|not provided|Reduced phenylalanine hydroxylase level|Inborn genetic diseases	MONDO:MONDO:0009861,MedGen:C0031485,OMIM:261600,Orphanet:716|MedGen:CN517202|Human Phenotype Ontology:HP:0005982,MedGen:C4025094|MeSH:D030342,MedGen:C0950123	261600	577	rs5030858	RCV000000607|RCV000078507|RCV002287314|RCV002512607	single nucleotide variant	Pathogenic	102840493	102840493	102840493	G	A	31	3	1	ENST00000553106.6	102917244-102917071;102912898-102912791;102894918-102894735;102877550-102877462;102866663-102866596;102855332-102855136;102852950-102852815;102851756-102851687;102846951-102846895;102844431-102844336;102843779-102843646;102840515-102840400;102839218-102836889	12/13	-	1336	1222	408	R/W	-	missense_variant	missense_variant	MODERATE	-13	22	22	-44	0.00	0.09	0.00	0.00	NA	No	No	Yes
NM_000277.3(PAH):c.932T>C(p.Leu311Pro)	12	-1	15617	5053	PAH	HGNC:8582	ENSG00000171759	Phenylketonuria|not provided	MONDO:MONDO:0009861,MedGen:C0031485,OMIM:261600,Orphanet:716|MedGen:CN517202	261600	578	rs62642936	RCV000000608|RCV000089164	single nucleotide variant	Pathogenic	102846932	102846932	102846932	A	G	8	3	1	ENST00000553106.6	102917244-102917071;102912898-102912791;102894918-102894735;102877550-102877462;102866663-102866596;102855332-102855136;102852950-102852815;102851756-102851687;102846951-102846895;102844431-102844336;102843779-102843646;102840515-102840400;102839218-102836889	9/13	-	1046	932	311	L/P	-	missense_variant	missense_variant	MODERATE	19	-37	-37	19	0.00	0.00	0.13	0.00	NA	No	No	Yes
NM_000277.3(PAH):c.977G>A(p.Trp326Ter)	12	-1	15618	5053	PAH	HGNC:8582	ENSG00000171759	Phenylketonuria|not provided	MONDO:MONDO:0009861,MedGen:C0031485,OMIM:261600,Orphanet:716|MedGen:CN517202	261600	579	rs62514959	RCV000000609|RCV000089188	single nucleotide variant	Pathogenic	102844424	102844424	102844424	C	T	5	3	1	ENST00000553106.6	102917244-102917071;102912898-102912791;102894918-102894735;102877550-102877462;102866663-102866596;102855332-102855136;102852950-102852815;102851756-102851687;102846951-102846895;102844431-102844336;102843779-102843646;102840515-102840400;102839218-102836889	10/13	-	1091	977	326	W/*	-	stop_gained	stop_gained	HIGH	-2	7	-2	7	0.00	0.24	0.00	0.00	NA	No	Yes	Yes
NM_000277.3(PAH):c.838G>A(p.Glu280Lys)	12	-1	15619	5053	PAH	HGNC:8582	ENSG00000171759	Phenylketonuria|not provided|Inborn genetic diseases	MONDO:MONDO:0009861,MedGen:C0031485,OMIM:261600,Orphanet:716|MedGen:CN517202|MeSH:D030342,MedGen:C0950123	261600	580	rs62508698	RCV000000610|RCV000078532|RCV002512608	single nucleotide variant	Pathogenic	102852819	102852819	102852819	C	T	16	3	1	ENST00000553106.6	102917244-102917071;102912898-102912791;102894918-102894735;102877550-102877462;102866663-102866596;102855332-102855136;102852950-102852815;102851756-102851687;102846951-102846895;102844431-102844336;102843779-102843646;102840515-102840400;102839218-102836889	7/13	-	952	838	280	E/K	-	missense_variant	missense_variant	MODERATE	38	36	38	-4	0.00	0.00	0.00	0.02	NA	No	No	Yes
NM_000277.3(PAH):c.331C>T(p.Arg111Ter)	12	-1	15620	5053	PAH	HGNC:8582	ENSG00000171759	Phenylketonuria|not provided	MONDO:MONDO:0009861,MedGen:C0031485,OMIM:261600,Orphanet:716|MedGen:CN517202	261600	581	rs76296470	RCV000000611|RCV000088898	single nucleotide variant	Pathogenic	102894756	102894756	102894756	G	A	12	3	1	ENST00000553106.6	102917244-102917071;102912898-102912791;102894918-102894735;102877550-102877462;102866663-102866596;102855332-102855136;102852950-102852815;102851756-102851687;102846951-102846895;102844431-102844336;102843779-102843646;102840515-102840400;102839218-102836889	3/13	-	445	331	111	R/*	-	stop_gained	stop_gained	HIGH	-27	42	-3	-21	0.00	0.00	0.00	0.00	NA	No	No	Yes
NM_000277.3(PAH):c.782G>A(p.Arg261Gln)	12	-1	15621	5053	PAH	HGNC:8582	ENSG00000171759	Phenylketonuria|not provided	MONDO:MONDO:0009861,MedGen:C0031485,OMIM:261600,Orphanet:716|MedGen:CN517202	261600	582	rs5030849	RCV000000612|RCV000078530	single nucleotide variant	Pathogenic	102852875	102852875	102852875	C	T	25	3	1	ENST00000553106.6	102917244-102917071;102912898-102912791;102894918-102894735;102877550-102877462;102866663-102866596;102855332-102855136;102852950-102852815;102851756-102851687;102846951-102846895;102844431-102844336;102843779-102843646;102840515-102840400;102839218-102836889	7/13	-	896	782	261	R/Q	-	missense_variant	missense_variant	MODERATE	-3	-18	-45	-18	0.00	0.00	0.00	0.00	NA	No	No	Yes
NM_000277.3(PAH):c.261C>A(p.Ser87Arg)	12	-1	15622	5053	PAH	HGNC:8582	ENSG00000171759	Hyperphenylalaninemia|not provided|Phenylketonuria|Inborn genetic diseases	Human Phenotype Ontology:HP:0004923,MedGen:C0751435|MedGen:CN517202|MONDO:MONDO:0009861,MedGen:C0031485,OMIM:261600,Orphanet:716|MeSH:D030342,MedGen:C0950123	261600	583	rs62516151	RCV000000613|RCV000088884|RCV000763293|RCV002512609	single nucleotide variant	Pathogenic/Likely pathogenic	102894826	102894826	102894826	G	T	10	3	1	ENST00000553106.6	102917244-102917071;102912898-102912791;102894918-102894735;102877550-102877462;102866663-102866596;102855332-102855136;102852950-102852815;102851756-102851687;102846951-102846895;102844431-102844336;102843779-102843646;102840515-102840400;102839218-102836889	3/13	-	375	261	87	S/R	-	missense_variant	missense_variant	MODERATE	0	41	39	34	0.00	0.00	0.00	0.00	NA	No	No	Yes
NM_000277.3(PAH):c.754C>T(p.Arg252Trp)	12	-1	15623	5053	PAH	HGNC:8582	ENSG00000171759	Phenylketonuria|not provided|See cases	MONDO:MONDO:0009861,MedGen:C0031485,OMIM:261600,Orphanet:716|MedGen:CN517202|	261600	584	rs5030847	RCV000000614|RCV000089079|RCV002251844	single nucleotide variant	Pathogenic	102852903	102852903	102852903	G	A	14	3	1	ENST00000553106.6	102917244-102917071;102912898-102912791;102894918-102894735;102877550-102877462;102866663-102866596;102855332-102855136;102852950-102852815;102851756-102851687;102846951-102846895;102844431-102844336;102843779-102843646;102840515-102840400;102839218-102836889	7/13	-	868	754	252	R/W	-	missense_variant	missense_variant	MODERATE	-48	47	47	-46	0.00	0.02	0.00	0.00	NA	No	No	Yes
NM_000277.3(PAH):c.1A>G(p.Met1Val)	12	-1	15625	5053	PAH	HGNC:8582	ENSG00000171759	Phenylketonuria|Hyperphenylalaninemia|not provided	MONDO:MONDO:0009861,MedGen:C0031485,OMIM:261600,Orphanet:716|Human Phenotype Ontology:HP:0004923,MedGen:C0751435|MedGen:CN517202	261600	586	rs62514891	RCV000000616|RCV000000617|RCV000088868	single nucleotide variant	Pathogenic	102917130	102917130	102917130	T	C	9	3	1	ENST00000553106.6	102917244-102917071;102912898-102912791;102894918-102894735;102877550-102877462;102866663-102866596;102855332-102855136;102852950-102852815;102851756-102851687;102846951-102846895;102844431-102844336;102843779-102843646;102840515-102840400;102839218-102836889	1/13	-	115	1	1	M/V	-	start_lost	start_lost	HIGH	5	-28	1	49	0.00	0.00	0.00	0.00	NA	No	No	Yes
NM_000277.3(PAH):c.473G>A(p.Arg158Gln)	12	-1	15626	5053	PAH	HGNC:8582	ENSG00000171759	Phenylketonuria|not provided	MONDO:MONDO:0009861,MedGen:C0031485,OMIM:261600,Orphanet:716|MedGen:CN517202	261600	587	rs5030843	RCV000000618|RCV000078522	single nucleotide variant	Pathogenic	102866632	102866632	102866632	C	T	20	3	1	ENST00000553106.6	102917244-102917071;102912898-102912791;102894918-102894735;102877550-102877462;102866663-102866596;102855332-102855136;102852950-102852815;102851756-102851687;102846951-102846895;102844431-102844336;102843779-102843646;102840515-102840400;102839218-102836889	5/13	-	587	473	158	R/Q	-	missense_variant	missense_variant	MODERATE	-2	31	31	-36	0.00	0.02	0.00	0.00	NA	No	No	Yes
NM_000277.3(PAH):c.727C>T(p.Arg243Ter)	12	-1	15627	5053	PAH	HGNC:8582	ENSG00000171759	Phenylketonuria|not provided|Inborn genetic diseases	MONDO:MONDO:0009861,MedGen:C0031485,OMIM:261600,Orphanet:716|MedGen:CN517202|MeSH:D030342,MedGen:C0950123	261600	588	rs5030846	RCV000000619|RCV000078528|RCV002512610	single nucleotide variant	Pathogenic	102852930	102852930	102852930	G	A	16	3	1	ENST00000553106.6	102917244-102917071;102912898-102912791;102894918-102894735;102877550-102877462;102866663-102866596;102855332-102855136;102852950-102852815;102851756-102851687;102846951-102846895;102844431-102844336;102843779-102843646;102840515-102840400;102839218-102836889	7/13	-	841	727	243	R/*	-	stop_gained	stop_gained	HIGH	25	20	20	26	0.00	0.07	0.00	0.00	NA	No	No	Yes
NM_000277.3(PAH):c.842C>T(p.Pro281Leu)	12	-1	15628	5053	PAH	HGNC:8582	ENSG00000171759	Phenylketonuria|not provided|Inborn genetic diseases	MONDO:MONDO:0009861,MedGen:C0031485,OMIM:261600,Orphanet:716|MedGen:CN517202|MeSH:D030342,MedGen:C0950123	261600	589	rs5030851	RCV000000620|RCV000078534|RCV001265833	single nucleotide variant	Likely pathogenic	102852815	102852815	102852815	G	A	22	3	1	ENST00000553106.6	102917244-102917071;102912898-102912791;102894918-102894735;102877550-102877462;102866663-102866596;102855332-102855136;102852950-102852815;102851756-102851687;102846951-102846895;102844431-102844336;102843779-102843646;102840515-102840400;102839218-102836889	7/13	-	956	842	281	P/L	-	missense_variant,splice_region_variant	missense_variant	MODERATE	0	40	15	0	0.00	0.00	0.00	0.00	NA	No	No	Yes
NM_000277.3(PAH):c.611A>G(p.Tyr204Cys)	12	-1	15629	5053	PAH	HGNC:8582	ENSG00000171759	Phenylketonuria|not provided	MONDO:MONDO:0009861,MedGen:C0031485,OMIM:261600,Orphanet:716|MedGen:CN517202	261600	590	rs62514927	RCV000000621|RCV000089007	single nucleotide variant	Pathogenic	102855231	102855231	102855231	T	C	10	3	1	ENST00000553106.6	102917244-102917071;102912898-102912791;102894918-102894735;102877550-102877462;102866663-102866596;102855332-102855136;102852950-102852815;102851756-102851687;102846951-102846895;102844431-102844336;102843779-102843646;102840515-102840400;102839218-102836889	6/13	-	725	611	204	Y/C	-	missense_variant	missense_variant	MODERATE	1	-35	1	-33	0.00	0.00	0.67	0.00	NA	No	No	Yes
NM_000277.3(PAH):c.728G>A(p.Arg243Gln)	12	-1	15630	5053	PAH	HGNC:8582	ENSG00000171759	Phenylketonuria|not provided|Inborn genetic diseases	MONDO:MONDO:0009861,MedGen:C0031485,OMIM:261600,Orphanet:716|MedGen:CN517202|MeSH:D030342,MedGen:C0950123	261600	591	rs62508588	RCV000000622|RCV000089059|RCV000624337	single nucleotide variant	Pathogenic	102852929	102852929	102852929	C	T	16	3	1	ENST00000553106.6	102917244-102917071;102912898-102912791;102894918-102894735;102877550-102877462;102866663-102866596;102855332-102855136;102852950-102852815;102851756-102851687;102846951-102846895;102844431-102844336;102843779-102843646;102840515-102840400;102839218-102836889	7/13	-	842	728	243	R/Q	-	missense_variant	missense_variant	MODERATE	-3	21	21	17	0.00	0.01	0.00	0.00	NA	No	No	Yes
NM_000277.3(PAH):c.1238G>C(p.Arg413Pro)	12	-1	15631	5053	PAH	HGNC:8582	ENSG00000171759	Phenylketonuria|not provided	MONDO:MONDO:0009861,MedGen:C0031485,OMIM:261600,Orphanet:716|MedGen:CN517202	261600	592	rs79931499	RCV000000623|RCV000088813	single nucleotide variant	Pathogenic	102840477	102840477	102840477	C	G	9	3	1	ENST00000553106.6	102917244-102917071;102912898-102912791;102894918-102894735;102877550-102877462;102866663-102866596;102855332-102855136;102852950-102852815;102851756-102851687;102846951-102846895;102844431-102844336;102843779-102843646;102840515-102840400;102839218-102836889	12/13	-	1352	1238	413	R/P	-	missense_variant	missense_variant	MODERATE	34	38	38	-28	0.00	0.12	0.00	0.00	NA	No	No	Yes
NM_000277.3(PAH):c.1241A>G(p.Tyr414Cys)	12	-1	15632	5053	PAH	HGNC:8582	ENSG00000171759	Hyperphenylalaninemia|not provided|Phenylketonuria|Reduced phenylalanine hydroxylase level	Human Phenotype Ontology:HP:0004923,MedGen:C0751435|MedGen:CN517202|MONDO:MONDO:0009861,MedGen:C0031485,OMIM:261600,Orphanet:716|Human Phenotype Ontology:HP:0005982,MedGen:C4025094	261600	593	rs5030860	RCV000000624|RCV000078508|RCV000150074|RCV002287315	single nucleotide variant	Pathogenic	102840474	102840474	102840474	T	C	25	3	1	ENST00000553106.6	102917244-102917071;102912898-102912791;102894918-102894735;102877550-102877462;102866663-102866596;102855332-102855136;102852950-102852815;102851756-102851687;102846951-102846895;102844431-102844336;102843779-102843646;102840515-102840400;102839218-102836889	12/13	-	1355	1241	414	Y/C	-	missense_variant	missense_variant	MODERATE	6	41	41	-25	0.00	0.03	0.00	0.00	NA	No	No	Yes
NM_000277.3(PAH):c.442-1G>A	12	-1	15633	5053	PAH	HGNC:8582	ENSG00000171759	Phenylketonuria|not provided	MONDO:MONDO:0009861,MedGen:C0031485,OMIM:261600,Orphanet:716|MedGen:CN517202	261600	594	rs62514907	RCV000000625|RCV000088924	single nucleotide variant	Pathogenic	102866664	102866664	102866664	C	T	8	3	1	ENST00000553106.6	102917244-102917071;102912898-102912791;102894918-102894735;102877550-102877462;102866663-102866596;102855332-102855136;102852950-102852815;102851756-102851687;102846951-102846895;102844431-102844336;102843779-102843646;102840515-102840400;102839218-102836889	-	4/12	-	-	-	-	-	splice_acceptor_variant	splice_acceptor_variant	HIGH	-2	-1	-2	-11	0.95	0.99	0.00	0.00	NA	No	No	Yes
NM_000277.3(PAH):c.1068C>G(p.Tyr356Ter)	12	-1	15634	5053	PAH	HGNC:8582	ENSG00000171759	Phenylketonuria|not provided	MONDO:MONDO:0009861,MedGen:C0031485,OMIM:261600,Orphanet:716|MedGen:CN517202	261600	595	rs62516095	RCV000000626|RCV000088745	single nucleotide variant	Pathogenic	102843777	102843777	102843777	G	C	8	3	1	ENST00000553106.6	102917244-102917071;102912898-102912791;102894918-102894735;102877550-102877462;102866663-102866596;102855332-102855136;102852950-102852815;102851756-102851687;102846951-102846895;102844431-102844336;102843779-102843646;102840515-102840400;102839218-102836889	11/13	-	1182	1068	356	Y/*	-	stop_gained,splice_region_variant	splice_region_variant	HIGH	-1	2	-1	4	0.16	0.21	0.00	0.00	NA	No	No	Yes
NM_000277.3(PAH):c.814G>T(p.Gly272Ter)	12	-1	15635	5053	PAH	HGNC:8582	ENSG00000171759	Phenylketonuria|not provided	MONDO:MONDO:0009861,MedGen:C0031485,OMIM:261600,Orphanet:716|MedGen:CN517202	261600	596	rs62514952	RCV000000627|RCV000089110	single nucleotide variant	Pathogenic	102852843	102852843	102852843	C	A	15	3	1	ENST00000553106.6	102917244-102917071;102912898-102912791;102894918-102894735;102877550-102877462;102866663-102866596;102855332-102855136;102852950-102852815;102851756-102851687;102846951-102846895;102844431-102844336;102843779-102843646;102840515-102840400;102839218-102836889	7/13	-	928	814	272	G/*	-	stop_gained	stop_gained	HIGH	14	29	14	-28	0.00	0.00	0.00	0.10	NA	No	No	Yes
NM_000277.3(PAH):c.1092_1094del(p.Leu365del)	12	-1	15636	5053	PAH	HGNC:8582	ENSG00000171759	Phenylketonuria|not provided	MONDO:MONDO:0009861,MedGen:C0031485,OMIM:261600,Orphanet:716|MedGen:CN517202	261600	597	rs62516096	RCV000000628|RCV000088752	Deletion	Likely pathogenic	102843751	102843753	102843750	GAGA	G	3	3	1	ENST00000553106.6	102917244-102917071;102912898-102912791;102894918-102894735;102877550-102877462;102866663-102866596;102855332-102855136;102852950-102852815;102851756-102851687;102846951-102846895;102844431-102844336;102843779-102843646;102840515-102840400;102839218-102836889	11/13	-	1206-1208	1092-1094	364-365	LL/L	-	inframe_deletion	inframe_deletion	MODERATE	28	-11	-40	28	0.00	0.00	0.00	0.00	NA	No	No	Yes
NM_000277.3(PAH):c.818C>T(p.Ser273Phe)	12	-1	15637	5053	PAH	HGNC:8582	ENSG00000171759	Phenylketonuria|not provided	MONDO:MONDO:0009861,MedGen:C0031485,OMIM:261600,Orphanet:716|MedGen:CN517202	261600	598	rs62514953	RCV000000629|RCV000089111	single nucleotide variant	Likely pathogenic	102852839	102852839	102852839	G	A	5	3	1	ENST00000553106.6	102917244-102917071;102912898-102912791;102894918-102894735;102877550-102877462;102866663-102866596;102855332-102855136;102852950-102852815;102851756-102851687;102846951-102846895;102844431-102844336;102843779-102843646;102840515-102840400;102839218-102836889	7/13	-	932	818	273	S/F	-	missense_variant	missense_variant	MODERATE	-24	16	-24	-9	0.00	0.00	0.00	0.00	NA	No	No	Yes
NM_000277.3(PAH):c.842+1G>A	12	-1	15638	5053	PAH	HGNC:8582	ENSG00000171759	Phenylketonuria|not provided	MONDO:MONDO:0009861,MedGen:C0031485,OMIM:261600,Orphanet:716|MedGen:CN517202	261600	599	rs5030852	RCV000000630|RCV000089129	single nucleotide variant	Pathogenic	102852814	102852814	102852814	C	T	14	3	1	ENST00000553106.6	102917244-102917071;102912898-102912791;102894918-102894735;102877550-102877462;102866663-102866596;102855332-102855136;102852950-102852815;102851756-102851687;102846951-102846895;102844431-102844336;102843779-102843646;102840515-102840400;102839218-102836889	-	7/12	-	-	-	-	-	splice_donor_variant	splice_donor_variant	HIGH	-18	41	43	1	0.00	0.00	0.01	0.94	NA	No	No	Yes
NM_000277.3(PAH):c.764T>C(p.Leu255Ser)	12	-1	15639	5053	PAH	HGNC:8582	ENSG00000171759	Phenylketonuria|not provided	MONDO:MONDO:0009861,MedGen:C0031485,OMIM:261600,Orphanet:716|MedGen:CN517202	261600	600	rs62642930	RCV000000631|RCV000089083	single nucleotide variant	Pathogenic/Likely pathogenic	102852893	102852893	102852893	A	G	4	3	1	ENST00000553106.6	102917244-102917071;102912898-102912791;102894918-102894735;102877550-102877462;102866663-102866596;102855332-102855136;102852950-102852815;102851756-102851687;102846951-102846895;102844431-102844336;102843779-102843646;102840515-102840400;102839218-102836889	7/13	-	878	764	255	L/S	-	missense_variant	missense_variant	MODERATE	-29	-21	-36	7	0.00	0.00	0.00	0.00	NA	No	No	Yes
NM_000277.3(PAH):c.1197A>T(p.Val399=)	12	-1	15640	5053	PAH	HGNC:8582	ENSG00000171759	Phenylketonuria|not provided	MONDO:MONDO:0009861,MedGen:C0031485,OMIM:261600,Orphanet:716|MedGen:CN517202	261600	601	rs199475584	RCV000000632|RCV000088786	single nucleotide variant	Pathogenic	102843648	102843648	102843648	T	A	10	3	1	ENST00000553106.6	102917244-102917071;102912898-102912791;102894918-102894735;102877550-102877462;102866663-102866596;102855332-102855136;102852950-102852815;102851756-102851687;102846951-102846895;102844431-102844336;102843779-102843646;102840515-102840400;102839218-102836889	11/13	-	1311	1197	399	V	-	splice_region_variant,synonymous_variant	splice_region_variant	LOW	-2	28	-19	-2	0.00	0.00	0.04	0.43	NA	No	No	Yes
NM_000277.3(PAH):c.776C>T(p.Ala259Val)	12	-1	15641	5053	PAH	HGNC:8582	ENSG00000171759	Phenylketonuria|not provided	MONDO:MONDO:0009861,MedGen:C0031485,OMIM:261600,Orphanet:716|MedGen:CN517202	261600	602	rs118203921	RCV000000633|RCV000089089	single nucleotide variant	Pathogenic/Likely pathogenic	102852881	102852881	102852881	G	A	4	3	1	ENST00000553106.6	102917244-102917071;102912898-102912791;102894918-102894735;102877550-102877462;102866663-102866596;102855332-102855136;102852950-102852815;102851756-102851687;102846951-102846895;102844431-102844336;102843779-102843646;102840515-102840400;102839218-102836889	7/13	-	890	776	259	A/V	-	missense_variant	missense_variant	MODERATE	-9	-26	2	-24	0.00	0.00	0.00	0.00	NA	No	No	Yes
NM_000277.3(PAH):c.829T>G(p.Tyr277Asp)	12	-1	15642	5053	PAH	HGNC:8582	ENSG00000171759	Phenylketonuria|not provided	MONDO:MONDO:0009861,MedGen:C0031485,OMIM:261600,Orphanet:716|MedGen:CN517202	261600	603	rs78655458	RCV000000634|RCV000078531	single nucleotide variant	Pathogenic	102852828	102852828	102852828	A	C	12	3	1	ENST00000553106.6	102917244-102917071;102912898-102912791;102894918-102894735;102877550-102877462;102866663-102866596;102855332-102855136;102852950-102852815;102851756-102851687;102846951-102846895;102844431-102844336;102843779-102843646;102840515-102840400;102839218-102836889	7/13	-	943	829	277	Y/D	-	missense_variant	missense_variant	MODERATE	27	29	-13	2	0.00	0.00	0.00	0.00	NA	No	No	Yes
NM_000277.3(PAH):c.281TCA[1](p.Ile95del)	12	-1	15643	5053	PAH	HGNC:8582	ENSG00000171759	Phenylketonuria|not provided	MONDO:MONDO:0009861,MedGen:C0031485,OMIM:261600,Orphanet:716|MedGen:CN517202	261600	604	rs62508727	RCV000000635|RCV000078518	Microsatellite	Pathogenic	102894801	102894803	102894800	TTGA	T	11	3	1	ENST00000553106.6	102917244-102917071;102912898-102912791;102894918-102894735;102877550-102877462;102866663-102866596;102855332-102855136;102852950-102852815;102851756-102851687;102846951-102846895;102844431-102844336;102843779-102843646;102840515-102840400;102839218-102836889	3/13	-	393-395	279-281	93-94	NI/N	-	inframe_deletion	inframe_deletion	MODERATE	-7	21	0	26	0.00	0.00	0.00	0.00	NA	No	No	Yes
NM_000277.3(PAH):c.117C>G(p.Phe39Leu)	12	-1	15644	5053	PAH	HGNC:8582	ENSG00000171759	Phenylketonuria|not provided	MONDO:MONDO:0009861,MedGen:C0031485,OMIM:261600,Orphanet:716|MedGen:CN517202	261600	605	rs62642926	RCV000000636|RCV000078504	single nucleotide variant	Pathogenic	102912842	102912842	102912842	G	C	17	3	1	ENST00000553106.6	102917244-102917071;102912898-102912791;102894918-102894735;102877550-102877462;102866663-102866596;102855332-102855136;102852950-102852815;102851756-102851687;102846951-102846895;102844431-102844336;102843779-102843646;102840515-102840400;102839218-102836889	2/13	-	231	117	39	F/L	-	missense_variant	missense_variant	MODERATE	49	48	-48	-33	0.00	0.00	0.00	0.00	NA	No	No	Yes
NM_000277.3(PAH):c.1066-11G>A	12	-1	15646	5053	PAH	HGNC:8582	ENSG00000171759	Phenylketonuria|not provided|Dystonia 5|Inborn genetic diseases	MONDO:MONDO:0009861,MedGen:C0031485,OMIM:261600,Orphanet:716|MedGen:CN517202|MONDO:MONDO:0007495,MedGen:C1851920,OMIM:128230,Orphanet:98808|MeSH:D030342,MedGen:C0950123	261600	607	rs5030855	RCV000000638|RCV000078500|RCV003137480|RCV002512611	single nucleotide variant	Pathogenic	102843790	102843790	102843790	C	T	22	3	1	ENST00000553106.6	102917244-102917071;102912898-102912791;102894918-102894735;102877550-102877462;102866663-102866596;102855332-102855136;102852950-102852815;102851756-102851687;102846951-102846895;102844431-102844336;102843779-102843646;102840515-102840400;102839218-102836889	-	10/12	-	-	-	-	-	splice_polypyrimidine_tract_variant,intron_variant	splice_region_variant	LOW	-2	-11	-2	-9	0.98	0.61	0.00	0.00	NA	No	No	Yes
NM_000277.3(PAH):c.143T>C(p.Leu48Ser)	12	-1	15647	5053	PAH	HGNC:8582	ENSG00000171759	Phenylketonuria|not provided|Inborn genetic diseases	MONDO:MONDO:0009861,MedGen:C0031485,OMIM:261600,Orphanet:716|MedGen:CN517202|MeSH:D030342,MedGen:C0950123	261600	608	rs5030841	RCV000000639|RCV000078511|RCV002512612	single nucleotide variant	Pathogenic	102912816	102912816	102912816	A	G	18	3	1	ENST00000553106.6	102917244-102917071;102912898-102912791;102894918-102894735;102877550-102877462;102866663-102866596;102855332-102855136;102852950-102852815;102851756-102851687;102846951-102846895;102844431-102844336;102843779-102843646;102840515-102840400;102839218-102836889	2/13	-	257	143	48	L/S	-	missense_variant	missense_variant	MODERATE	12	-25	-25	11	0.00	0.00	0.00	0.00	NA	No	No	Yes
NM_000277.3(PAH):c.662A>G(p.Glu221Gly)	12	-1	15648	5053	PAH	HGNC:8582	ENSG00000171759	Phenylketonuria|not provided	MONDO:MONDO:0009861,MedGen:C0031485,OMIM:261600,Orphanet:716|MedGen:CN517202	261600	609	rs62514934	RCV000000640|RCV000089024	single nucleotide variant	Likely pathogenic	102855180	102855180	102855180	T	C	3	3	1	ENST00000553106.6	102917244-102917071;102912898-102912791;102894918-102894735;102877550-102877462;102866663-102866596;102855332-102855136;102852950-102852815;102851756-102851687;102846951-102846895;102844431-102844336;102843779-102843646;102840515-102840400;102839218-102836889	6/13	-	776	662	221	E/G	-	missense_variant	missense_variant	MODERATE	-44	16	48	-44	0.00	0.00	0.00	0.01	NA	No	No	Yes
NM_000277.3(PAH):c.781C>T(p.Arg261Ter)	12	-1	15649	5053	PAH	HGNC:8582	ENSG00000171759	Phenylketonuria|not provided	MONDO:MONDO:0009861,MedGen:C0031485,OMIM:261600,Orphanet:716|MedGen:CN517202	261600	610	rs5030850	RCV000000641|RCV000089090	single nucleotide variant	Pathogenic	102852876	102852876	102852876	G	A	13	3	1	ENST00000553106.6	102917244-102917071;102912898-102912791;102894918-102894735;102877550-102877462;102866663-102866596;102855332-102855136;102852950-102852815;102851756-102851687;102846951-102846895;102844431-102844336;102843779-102843646;102840515-102840400;102839218-102836889	7/13	-	895	781	261	R/*	-	stop_gained	stop_gained	HIGH	-21	-4	-46	-19	0.00	0.00	0.00	0.00	NA	No	No	Yes
NM_000277.3(PAH):c.165del(p.Phe55fs)	12	-1	15650	5053	PAH	HGNC:8582	ENSG00000171759	Phenylketonuria|not provided	MONDO:MONDO:0009861,MedGen:C0031485,OMIM:261600,Orphanet:716|MedGen:CN517202	261600	611	rs199475566	RCV000000642|RCV000078513	Deletion	Pathogenic	102912794	102912794	102912793	CA	C	10	3	1	ENST00000553106.6	102917244-102917071;102912898-102912791;102894918-102894735;102877550-102877462;102866663-102866596;102855332-102855136;102852950-102852815;102851756-102851687;102846951-102846895;102844431-102844336;102843779-102843646;102840515-102840400;102839218-102836889	2/13	-	279	165	55	F/X	-	frameshift_variant	frameshift_variant	HIGH	34	15	-20	-3	0.00	0.00	0.00	0.00	NA	No	Yes	Yes
NM_000277.3(PAH):c.1223G>A(p.Arg408Gln)	12	-1	15651	5053	PAH	HGNC:8582	ENSG00000171759	Phenylketonuria|not provided	MONDO:MONDO:0009861,MedGen:C0031485,OMIM:261600,Orphanet:716|MedGen:CN517202	261600	612	rs5030859	RCV000000643|RCV000088806	single nucleotide variant	Pathogenic	102840492	102840492	102840492	C	T	13	3	1	ENST00000553106.6	102917244-102917071;102912898-102912791;102894918-102894735;102877550-102877462;102866663-102866596;102855332-102855136;102852950-102852815;102851756-102851687;102846951-102846895;102844431-102844336;102843779-102843646;102840515-102840400;102839218-102836889	12/13	-	1337	1223	408	R/Q	-	missense_variant	missense_variant	MODERATE	42	23	23	-43	0.00	0.06	0.00	0.00	NA	No	No	Yes
NM_000277.3(PAH):c.896T>G(p.Phe299Cys)	12	-1	15652	5053	PAH	HGNC:8582	ENSG00000171759	Phenylketonuria|not provided	MONDO:MONDO:0009861,MedGen:C0031485,OMIM:261600,Orphanet:716|MedGen:CN517202	261600	613	rs62642933	RCV000000644|RCV000089148	single nucleotide variant	Pathogenic	102851703	102851703	102851703	A	C	12	3	1	ENST00000553106.6	102917244-102917071;102912898-102912791;102894918-102894735;102877550-102877462;102866663-102866596;102855332-102855136;102852950-102852815;102851756-102851687;102846951-102846895;102844431-102844336;102843779-102843646;102840515-102840400;102839218-102836889	8/13	-	1010	896	299	F/C	-	missense_variant	missense_variant	MODERATE	9	-16	-16	26	0.00	0.00	0.00	0.00	NA	No	No	Yes
NM_000277.3(PAH):c.842+2T>A	12	-1	15653	5053	PAH	HGNC:8582	ENSG00000171759	Phenylketonuria|not provided	MONDO:MONDO:0009861,MedGen:C0031485,OMIM:261600,Orphanet:716|MedGen:CN517202	261600	614	rs62514955	RCV000000645|RCV000089131	single nucleotide variant	Pathogenic	102852813	102852813	102852813	A	T	4	3	1	ENST00000553106.6	102917244-102917071;102912898-102912791;102894918-102894735;102877550-102877462;102866663-102866596;102855332-102855136;102852950-102852815;102851756-102851687;102846951-102846895;102844431-102844336;102843779-102843646;102840515-102840400;102839218-102836889	-	7/12	-	-	-	-	-	splice_donor_variant	splice_donor_variant	HIGH	-17	2	17	2	0.00	0.00	0.01	0.94	NA	No	No	Yes
NM_000277.3(PAH):c.1045T>C(p.Ser349Pro)	12	-1	15654	5053	PAH	HGNC:8582	ENSG00000171759	Phenylketonuria|not provided	MONDO:MONDO:0009861,MedGen:C0031485,OMIM:261600,Orphanet:716|MedGen:CN517202	261600	615	rs62508646	RCV000000646|RCV000078499	single nucleotide variant	Pathogenic/Likely pathogenic	102844356	102844356	102844356	A	G	11	3	1	ENST00000553106.6	102917244-102917071;102912898-102912791;102894918-102894735;102877550-102877462;102866663-102866596;102855332-102855136;102852950-102852815;102851756-102851687;102846951-102846895;102844431-102844336;102843779-102843646;102840515-102840400;102839218-102836889	10/13	-	1159	1045	349	S/P	-	missense_variant	missense_variant	MODERATE	35	-21	-20	-9	0.00	0.00	0.00	0.00	NA	No	No	Yes
NM_000277.3(PAH):c.965C>G(p.Ala322Gly)	12	-1	15655	5053	PAH	HGNC:8582	ENSG00000171759	Mild non-PKU hyperphenylalanemia|not provided|Phenylketonuria|See cases	MedGen:C2678416|MedGen:CN517202|MONDO:MONDO:0009861,MedGen:C0031485,OMIM:261600,Orphanet:716|	261600	616	rs62514958	RCV000000647|RCV000089177|RCV000675108|RCV002251845	single nucleotide variant	Likely pathogenic	102846899	102846899	102846899	G	C	7	3	1	ENST00000553106.6	102917244-102917071;102912898-102912791;102894918-102894735;102877550-102877462;102866663-102866596;102855332-102855136;102852950-102852815;102851756-102851687;102846951-102846895;102844431-102844336;102843779-102843646;102840515-102840400;102839218-102836889	9/13	-	1079	965	322	A/G	-	missense_variant	missense_variant	MODERATE	-4	4	1	-4	0.00	0.00	0.00	0.05	NA	No	No	Yes
NM_000277.3(PAH):c.1243G>A(p.Asp415Asn)	12	-1	15656	5053	PAH	HGNC:8582	ENSG00000171759	Hyperphenylalaninemia|not provided|Phenylketonuria	Human Phenotype Ontology:HP:0004923,MedGen:C0751435|MedGen:CN517202|MONDO:MONDO:0009861,MedGen:C0031485,OMIM:261600,Orphanet:716	261600	617	rs62644499	RCV000000648|RCV000088815|RCV000401074	single nucleotide variant	Pathogenic	102840472	102840472	102840472	C	T	15	3	1	ENST00000553106.6	102917244-102917071;102912898-102912791;102894918-102894735;102877550-102877462;102866663-102866596;102855332-102855136;102852950-102852815;102851756-102851687;102846951-102846895;102844431-102844336;102843779-102843646;102840515-102840400;102839218-102836889	12/13	-	1357	1243	415	D/N	-	missense_variant	missense_variant	MODERATE	-17	43	43	-23	0.00	0.07	0.00	0.00	NA	No	No	Yes
NM_000277.3(PAH):c.916A>G(p.Ile306Val)	12	-1	15657	5053	PAH	HGNC:8582	ENSG00000171759	Hyperphenylalaninemia|not provided|Phenylketonuria	Human Phenotype Ontology:HP:0004923,MedGen:C0751435|MedGen:CN517202|MONDO:MONDO:0009861,MedGen:C0031485,OMIM:261600,Orphanet:716	261600	618	rs62642934	RCV000000649|RCV000089157|RCV000169485	single nucleotide variant	Pathogenic	102846948	102846948	102846948	T	C	9	3	1	ENST00000553106.6	102917244-102917071;102912898-102912791;102894918-102894735;102877550-102877462;102866663-102866596;102855332-102855136;102852950-102852815;102851756-102851687;102846951-102846895;102844431-102844336;102843779-102843646;102840515-102840400;102839218-102836889	9/13	-	1030	916	306	I/V	-	missense_variant	missense_variant	MODERATE	-1	3	-1	3	0.00	0.12	0.00	0.00	NA	No	No	Yes
NM_000277.3(PAH):c.1162G>A(p.Val388Met)	12	-1	15658	5053	PAH	HGNC:8582	ENSG00000171759	Phenylketonuria|not provided	MONDO:MONDO:0009861,MedGen:C0031485,OMIM:261600,Orphanet:716|MedGen:CN517202	261600	619	rs62516101	RCV000000650|RCV000088774	single nucleotide variant	Pathogenic	102843683	102843683	102843683	C	T	11	3	1	ENST00000553106.6	102917244-102917071;102912898-102912791;102894918-102894735;102877550-102877462;102866663-102866596;102855332-102855136;102852950-102852815;102851756-102851687;102846951-102846895;102844431-102844336;102843779-102843646;102840515-102840400;102839218-102836889	11/13	-	1276	1162	388	V/M	-	missense_variant	missense_variant	MODERATE	-7	12	-2	-37	0.00	0.00	0.00	0.08	NA	No	No	Yes
NM_000277.3(PAH):c.1092_1106del(p.Leu365_Leu369del)	12	-1	15659	5053	PAH	HGNC:8582	ENSG00000171759	Phenylketonuria|not provided	MONDO:MONDO:0009861,MedGen:C0031485,OMIM:261600,Orphanet:716|MedGen:CN517202	261600	620	rs62516097	RCV000000651|RCV000088753	Deletion	Likely pathogenic	102843739	102843753	102843738	CAGCTCCAGGGGGAGA	C	3	3	1	ENST00000553106.6	102917244-102917071;102912898-102912791;102894918-102894735;102877550-102877462;102866663-102866596;102855332-102855136;102852950-102852815;102851756-102851687;102846951-102846895;102844431-102844336;102843779-102843646;102840515-102840400;102839218-102836889	11/13	-	1206-1220	1092-1106	364-369	LLPLEL/L	-	inframe_deletion	inframe_deletion	MODERATE	-	-	-	-	-	-	-	-	NA	No	No	Yes
NM_000277.3(PAH):c.731C>T(p.Pro244Leu)	12	-1	15660	5053	PAH	HGNC:8582	ENSG00000171759	Phenylketonuria|not provided	MONDO:MONDO:0009861,MedGen:C0031485,OMIM:261600,Orphanet:716|MedGen:CN517202	261600	621	rs118203923	RCV000000652|RCV000089061	single nucleotide variant	Likely pathogenic	102852926	102852926	102852926	G	A	3	3	1	ENST00000553106.6	102917244-102917071;102912898-102912791;102894918-102894735;102877550-102877462;102866663-102866596;102855332-102855136;102852950-102852815;102851756-102851687;102846951-102846895;102844431-102844336;102843779-102843646;102840515-102840400;102839218-102836889	7/13	-	845	731	244	P/L	-	missense_variant	missense_variant	MODERATE	24	48	-26	24	0.00	0.00	0.00	0.00	NA	No	No	Yes
NM_000277.3(PAH):c.3G>A(p.Met1Ile)	12	-1	15661	5053	PAH	HGNC:8582	ENSG00000171759	Phenylketonuria|not provided	MONDO:MONDO:0009861,MedGen:C0031485,OMIM:261600,Orphanet:716|MedGen:CN517202	261600	622	rs62514893	RCV000000653|RCV000088911	single nucleotide variant	Pathogenic	102917128	102917128	102917128	C	T	3	3	1	ENST00000553106.6	102917244-102917071;102912898-102912791;102894918-102894735;102877550-102877462;102866663-102866596;102855332-102855136;102852950-102852815;102851756-102851687;102846951-102846895;102844431-102844336;102843779-102843646;102840515-102840400;102839218-102836889	1/13	-	117	3	1	M/I	-	start_lost	start_lost	HIGH	-26	3	3	1	0.00	0.00	0.00	0.00	NA	No	No	Yes
NM_000277.3(PAH):c.1066-3C>T	12	-1	15662	5053	PAH	HGNC:8582	ENSG00000171759	Phenylketonuria|not provided	MONDO:MONDO:0009861,MedGen:C0031485,OMIM:261600,Orphanet:716|MedGen:CN517202	261600	623	rs62507344	RCV000000654|RCV000088742	single nucleotide variant	Pathogenic/Likely pathogenic	102843782	102843782	102843782	G	A	9	3	1	ENST00000553106.6	102917244-102917071;102912898-102912791;102894918-102894735;102877550-102877462;102866663-102866596;102855332-102855136;102852950-102852815;102851756-102851687;102846951-102846895;102844431-102844336;102843779-102843646;102840515-102840400;102839218-102836889	-	10/12	-	-	-	-	-	splice_region_variant,splice_polypyrimidine_tract_variant,intron_variant	splice_region_variant	LOW	-16	-3	8	-1	0.00	0.09	0.00	0.00	NA	No	No	Yes
NM_000277.3(PAH):c.997C>T(p.Leu333Phe)	12	-1	15663	5053	PAH	HGNC:8582	ENSG00000171759	Hyperphenylalaninemia|not provided|Phenylketonuria	Human Phenotype Ontology:HP:0004923,MedGen:C0751435|MedGen:CN517202|MONDO:MONDO:0009861,MedGen:C0031485,OMIM:261600,Orphanet:716	261600	624	rs62516060	RCV000000655|RCV000089195|RCV002259565	single nucleotide variant	Pathogenic	102844404	102844404	102844404	G	A	3	3	1	ENST00000553106.6	102917244-102917071;102912898-102912791;102894918-102894735;102877550-102877462;102866663-102866596;102855332-102855136;102852950-102852815;102851756-102851687;102846951-102846895;102844431-102844336;102843779-102843646;102840515-102840400;102839218-102836889	10/13	-	1111	997	333	L/F	-	missense_variant	missense_variant	MODERATE	-13	27	2	-33	0.00	0.03	0.00	0.00	NA	No	No	Yes
NM_000277.3(PAH):c.1169A>G(p.Glu390Gly)	12	-1	15664	5053	PAH	HGNC:8582	ENSG00000171759	Hyperphenylalaninemia|Phenylketonuria|not provided	Human Phenotype Ontology:HP:0004923,MedGen:C0751435|MONDO:MONDO:0009861,MedGen:C0031485,OMIM:261600,Orphanet:716|MedGen:CN517202	261600	625	rs5030856	RCV000000656|RCV000000657|RCV000078503	single nucleotide variant	Pathogenic	102843676	102843676	102843676	T	C	15	3	1	ENST00000553106.6	102917244-102917071;102912898-102912791;102894918-102894735;102877550-102877462;102866663-102866596;102855332-102855136;102852950-102852815;102851756-102851687;102846951-102846895;102844431-102844336;102843779-102843646;102840515-102840400;102839218-102836889	11/13	-	1283	1169	390	E/G	-	missense_variant	missense_variant	MODERATE	0	-47	5	-30	0.00	0.00	0.00	0.15	NA	No	No	Yes
NM_000277.3(PAH):c.1076C>G(p.Ser359Ter)	12	-1	15665	5053	PAH	HGNC:8582	ENSG00000171759	Phenylketonuria|not provided	MONDO:MONDO:0009861,MedGen:C0031485,OMIM:261600,Orphanet:716|MedGen:CN517202	261600	626	rs5030854	RCV000000658|RCV000088747	single nucleotide variant	Pathogenic	102843769	102843769	102843769	G	C	3	3	1	ENST00000553106.6	102917244-102917071;102912898-102912791;102894918-102894735;102877550-102877462;102866663-102866596;102855332-102855136;102852950-102852815;102851756-102851687;102846951-102846895;102844431-102844336;102843779-102843646;102840515-102840400;102839218-102836889	11/13	-	1190	1076	359	S/*	-	stop_gained	stop_gained	HIGH	19	10	10	12	0.00	0.04	0.00	0.00	NA	No	No	Yes
NM_000277.3(PAH):c.293T>C(p.Leu98Ser)	12	-1	15666	5053	PAH	HGNC:8582	ENSG00000171759	Mild non-PKU hyperphenylalanemia|not provided|Phenylketonuria	MedGen:C2678416|MedGen:CN517202|MONDO:MONDO:0009861,MedGen:C0031485,OMIM:261600,Orphanet:716	261600	627	rs62517167	RCV000000659|RCV000088892|RCV000675074	single nucleotide variant	Likely pathogenic	102894794	102894794	102894794	A	G	6	3	1	ENST00000553106.6	102917244-102917071;102912898-102912791;102894918-102894735;102877550-102877462;102866663-102866596;102855332-102855136;102852950-102852815;102851756-102851687;102846951-102846895;102844431-102844336;102843779-102843646;102840515-102840400;102839218-102836889	3/13	-	407	293	98	L/S	-	missense_variant	missense_variant	MODERATE	32	-32	5	-3	0.00	0.00	0.00	0.00	NA	No	No	Yes
NM_000277.3(PAH):c.1139C>T(p.Thr380Met)	12	-1	15667	5053	PAH	HGNC:8582	ENSG00000171759	Hyperphenylalaninemia|not provided|Phenylketonuria|Marfanoid habitus and intellectual disability|6-Pyruvoyl-tetrahydrobiopterin synthase deficiency	Human Phenotype Ontology:HP:0004923,MedGen:C0751435|MedGen:CN517202|MONDO:MONDO:0009861,MedGen:C0031485,OMIM:261600,Orphanet:716|MedGen:CN263130|MONDO:MONDO:0009863,MedGen:C0878676,OMIM:261640,Orphanet:13,Orphanet:238583	261600	628	rs62642937	RCV000000660|RCV000078502|RCV000150077|RCV000850463|RCV001280537	single nucleotide variant	Pathogenic	102843706	102843706	102843706	G	A	27	3	1	ENST00000553106.6	102917244-102917071;102912898-102912791;102894918-102894735;102877550-102877462;102866663-102866596;102855332-102855136;102852950-102852815;102851756-102851687;102846951-102846895;102844431-102844336;102843779-102843646;102840515-102840400;102839218-102836889	11/13	-	1253	1139	380	T/M	-	missense_variant	missense_variant	MODERATE	-5	34	2	-17	0.00	0.00	0.00	0.00	NA	No	No	Yes
NM_000277.3(PAH):c.136G>A(p.Gly46Ser)	12	-1	15668	5053	PAH	HGNC:8582	ENSG00000171759	Phenylketonuria|not provided|Inborn genetic diseases	MONDO:MONDO:0009861,MedGen:C0031485,OMIM:261600,Orphanet:716|MedGen:CN517202|MeSH:D030342,MedGen:C0950123	261600	629	rs74603784	RCV000000661|RCV000088836|RCV002512613	single nucleotide variant	Pathogenic	102912823	102912823	102912823	C	T	8	3	1	ENST00000553106.6	102917244-102917071;102912898-102912791;102894918-102894735;102877550-102877462;102866663-102866596;102855332-102855136;102852950-102852815;102851756-102851687;102846951-102846895;102844431-102844336;102843779-102843646;102840515-102840400;102839218-102836889	2/13	-	250	136	46	G/S	-	missense_variant	missense_variant	MODERATE	-32	8	4	-32	0.00	0.00	0.00	0.01	NA	No	No	Yes
NM_000277.3(PAH):c.140C>T(p.Ala47Val)	12	-1	15669	5053	PAH	HGNC:8582	ENSG00000171759	Hyperphenylalaninemia|not provided|Phenylketonuria	Human Phenotype Ontology:HP:0004923,MedGen:C0751435|MedGen:CN517202|MONDO:MONDO:0009861,MedGen:C0031485,OMIM:261600,Orphanet:716	261600	630	rs118203925	RCV000000662|RCV000088839|RCV001200011	single nucleotide variant	Likely pathogenic	102912819	102912819	102912819	G	A	4	3	1	ENST00000553106.6	102917244-102917071;102912898-102912791;102894918-102894735;102877550-102877462;102866663-102866596;102855332-102855136;102852950-102852815;102851756-102851687;102846951-102846895;102844431-102844336;102843779-102843646;102840515-102840400;102839218-102836889	2/13	-	254	140	47	A/V	-	missense_variant	missense_variant	MODERATE	2	12	8	-28	0.00	0.00	0.00	0.00	NA	No	No	Yes
NM_000277.3(PAH):c.527G>T(p.Arg176Leu)	12	-1	15670	5053	PAH	HGNC:8582	ENSG00000171759	Hyperphenylalaninemia|not provided|Phenylketonuria|6-Pyruvoyl-tetrahydrobiopterin synthase deficiency|See cases|Inborn genetic diseases	Human Phenotype Ontology:HP:0004923,MedGen:C0751435|MedGen:CN517202|MONDO:MONDO:0009861,MedGen:C0031485,OMIM:261600,Orphanet:716|MONDO:MONDO:0009863,MedGen:C0878676,OMIM:261640,Orphanet:13,Orphanet:238583||MeSH:D030342,MedGen:C0950123	261600	631	rs74486803	RCV000000663|RCV000088974|RCV000346024|RCV001280536|RCV002251846|RCV002512614	single nucleotide variant	Pathogenic	102855315	102855315	102855315	C	A	15	3	1	ENST00000553106.6	102917244-102917071;102912898-102912791;102894918-102894735;102877550-102877462;102866663-102866596;102855332-102855136;102852950-102852815;102851756-102851687;102846951-102846895;102844431-102844336;102843779-102843646;102840515-102840400;102839218-102836889	6/13	-	641	527	176	R/L	-	missense_variant	missense_variant	MODERATE	43	17	17	-35	0.00	0.08	0.00	0.00	NA	No	No	Yes
NM_000277.3(PAH):c.734T>C(p.Val245Ala)	12	-1	15671	5053	PAH	HGNC:8582	ENSG00000171759	Hyperphenylalaninemia|not provided|Phenylketonuria|Inborn genetic diseases	Human Phenotype Ontology:HP:0004923,MedGen:C0751435|MedGen:CN517202|MONDO:MONDO:0009861,MedGen:C0031485,OMIM:261600,Orphanet:716|MeSH:D030342,MedGen:C0950123	261600	632	rs76212747	RCV000000664|RCV000089065|RCV000346938|RCV002512615	single nucleotide variant	Pathogenic	102852923	102852923	102852923	A	G	20	3	1	ENST00000553106.6	102917244-102917071;102912898-102912791;102894918-102894735;102877550-102877462;102866663-102866596;102855332-102855136;102852950-102852815;102851756-102851687;102846951-102846895;102844431-102844336;102843779-102843646;102840515-102840400;102839218-102836889	7/13	-	848	734	245	V/A	-	missense_variant	missense_variant	MODERATE	27	3	19	27	0.00	0.00	0.00	0.00	NA	No	No	Yes
NM_000277.3(PAH):c.1065+3A>G	12	-1	15672	5053	PAH	HGNC:8582	ENSG00000171759	Hyperphenylalaninemia|not provided|Phenylketonuria	Human Phenotype Ontology:HP:0004923,MedGen:C0751435|MedGen:CN517202|MONDO:MONDO:0009861,MedGen:C0031485,OMIM:261600,Orphanet:716	261600	633	rs62508689	RCV000000665|RCV000088736|RCV000758111	single nucleotide variant	Likely pathogenic	102844333	102844333	102844333	T	C	5	3	1	ENST00000553106.6	102917244-102917071;102912898-102912791;102894918-102894735;102877550-102877462;102866663-102866596;102855332-102855136;102852950-102852815;102851756-102851687;102846951-102846895;102844431-102844336;102843779-102843646;102840515-102840400;102839218-102836889	-	10/12	-	-	-	-	-	splice_donor_region_variant,intron_variant	splice_region_variant	LOW	-36	-13	-36	3	0.00	0.00	0.17	0.57	NA	No	No	Yes
NM_000277.3(PAH):c.1129del(p.Tyr377fs)	12	-1	15673	5053	PAH	HGNC:8582	ENSG00000171759	Phenylketonuria|not provided	MONDO:MONDO:0009861,MedGen:C0031485,OMIM:261600,Orphanet:716|MedGen:CN517202	261600	634	rs62642941	RCV000000666|RCV000088766	Deletion	Pathogenic	102843716	102843716	102843715	TA	T	3	3	1	ENST00000553106.6	102917244-102917071;102912898-102912791;102894918-102894735;102877550-102877462;102866663-102866596;102855332-102855136;102852950-102852815;102851756-102851687;102846951-102846895;102844431-102844336;102843779-102843646;102840515-102840400;102839218-102836889	11/13	-	1243	1129	377	Y/X	-	frameshift_variant	frameshift_variant	HIGH	48	50	-28	-27	0.00	0.00	0.00	0.00	NA	No	No	Yes
NM_000277.3(PAH):c.1220C>T(p.Pro407Leu)	12	-1	15674	5053	PAH	HGNC:8582	ENSG00000171759	Phenylketonuria|not provided	MONDO:MONDO:0009861,MedGen:C0031485,OMIM:261600,Orphanet:716|MedGen:CN517202	261600	635	rs62644473	RCV000000667|RCV000088804	single nucleotide variant	Likely pathogenic	102840495	102840495	102840495	G	A	4	3	1	ENST00000553106.6	102917244-102917071;102912898-102912791;102894918-102894735;102877550-102877462;102866663-102866596;102855332-102855136;102852950-102852815;102851756-102851687;102846951-102846895;102844431-102844336;102843779-102843646;102840515-102840400;102839218-102836889	12/13	-	1334	1220	407	P/L	-	missense_variant	missense_variant	MODERATE	20	39	-46	20	0.00	0.00	0.00	0.00	NA	No	No	Yes
NM_000277.3(PAH):c.194T>C(p.Ile65Thr)	12	-1	15675	5053	PAH	HGNC:8582	ENSG00000171759	Phenylketonuria|not provided|See cases	MONDO:MONDO:0009861,MedGen:C0031485,OMIM:261600,Orphanet:716|MedGen:CN517202|	261600	636	rs75193786	RCV000000668|RCV000078516|RCV002251847	single nucleotide variant	Pathogenic	102894893	102894893	102894893	A	G	24	3	1	ENST00000553106.6	102917244-102917071;102912898-102912791;102894918-102894735;102877550-102877462;102866663-102866596;102855332-102855136;102852950-102852815;102851756-102851687;102846951-102846895;102844431-102844336;102843779-102843646;102840515-102840400;102839218-102836889	3/13	-	308	194	65	I/T	-	missense_variant	missense_variant	MODERATE	-26	-10	-28	-29	0.00	0.00	0.00	0.00	NA	No	No	Yes
NC_000023.11:g.(?_153740082)_(153740247_?)del	X	NA	653738	215	ABCD1	HGNC:61	NA	Adrenoleukodystrophy	MONDO:MONDO:0018544,MedGen:C0162309,OMIM:300100,Orphanet:43	300100	645884	rs-1	RCV000800049	Deletion	Pathogenic	153740082	153740247	-1	na	na	1	2	1	ENST00000218104.6	153724856-153726166;153729232-153729412;153736112-153736254;153736345-153736513;153737157-153737251;153740092-153740237;153740574-153740719;153742987-153743071;153743221-153743346;153743489-153744755	NA	NA	NA	NA	NA	NA	NA	NA	SV	NA	NA	NA	NA	NA	NA	NA	NA	NA	NA	No	No	Yes
NM_001354304.2(PAH):c.-95-4071_-95-313del	12	-1	15677	5053	PAH	HGNC:8582	ENSG00000171759	Hyperphenylalaninemia|Phenylketonuria	Human Phenotype Ontology:HP:0004923,MedGen:C0751435|MONDO:MONDO:0009861,MedGen:C0031485,OMIM:261600,Orphanet:716	261600	638	rs-1	RCV000000670|RCV001375892	Deletion	Likely pathogenic	102917538	102921296	102917537	TGGACTAAGCCTGCGACCGTCTGGTATAACAATTATATGAATAATCCGCCCCCCTTACCCCCAGCTGAAACAGTCAGGATTCTCATTTAGATTTTTGTTGTTGTTGTTTTCCCTTCTGTTAACCTCTAAGCACACTGCCTTGCTGTGCGCTGACTTCAGAAAACTACAGCTAGAGGGCACGTGAACGCTGAGCACAGCAGGTAAAGAGCAAATGTAAGAGCGATCTGGGTTTAAATCCAGCCTGGTGTTCTCCAGCTATTCGCACAACTGCTCCTGAAGCTCGGAAAAGAGGGTGGTAGAGCCACCTTGCTGGAAGGTTTTAAGAATAGGAATAAAGAAATGCATTAAAATTTAGTACAGTTCTTCCACATAAACACTCAGTAAATGGAAGATATTGTT…	T	2	3	1	ENST00000553106.6	102917244-102917071;102912898-102912791;102894918-102894735;102877550-102877462;102866663-102866596;102855332-102855136;102852950-102852815;102851756-102851687;102846951-102846895;102844431-102844336;102843779-102843646;102840515-102840400;102839218-102836889	-	-	-	-	-	-	-	upstream_gene_variant	SV	MODIFIER	-	-	-	-	-	-	-	-	NA	No	No	Yes
NM_000277.3(PAH):c.227A>G(p.Glu76Gly)	12	-1	15678	5053	PAH	HGNC:8582	ENSG00000171759	Hyperphenylalaninemia|not provided|Phenylketonuria	Human Phenotype Ontology:HP:0004923,MedGen:C0751435|MedGen:CN517202|MONDO:MONDO:0009861,MedGen:C0031485,OMIM:261600,Orphanet:716	261600	639	rs62507347	RCV000000671|RCV000088878|RCV000672628	single nucleotide variant	Pathogenic/Likely pathogenic	102894860	102894860	102894860	T	C	5	3	1	ENST00000553106.6	102917244-102917071;102912898-102912791;102894918-102894735;102877550-102877462;102866663-102866596;102855332-102855136;102852950-102852815;102851756-102851687;102846951-102846895;102844431-102844336;102843779-102843646;102840515-102840400;102839218-102836889	3/13	-	341	227	76	E/G	-	missense_variant	missense_variant	MODERATE	-34	23	0	5	0.00	0.00	0.00	0.00	NA	No	No	Yes
NM_001136193.2(FASTKD2):c.1294C>T(p.Arg432Ter)	2	1	15680	22868	FASTKD2	HGNC:29160	ENSG00000118246	Cytochrome-c oxidase deficiency disease|Combined oxidative phosphorylation deficiency 44	MONDO:MONDO:0009068,MedGen:C5435656,OMIM:220110,Orphanet:254905|MONDO:MONDO:0030020,MedGen:C5394293,OMIM:618855	220110;618855	641	rs118203917	RCV000000673|RCV001089468	single nucleotide variant	Pathogenic	206774264	206774264	206774264	C	T	2	3	1	ENST00000402774.8	206765606-206765747;206766644-206767470;206770091-206770194;206771182-206771290;206771894-206772017;206772181-206772320;206774225-206774397;206786733-206786899;206787937-206788155;206788819-206788903;206790572-206790686;206791683-206796189	7/12	-	1486	1294	432	R/*	-	stop_gained	stop_gained	HIGH	33	-39	-39	38	0.00	0.11	0.00	0.00	NA	No	No	Yes
NM_000312.4(PROC):c.902C>T(p.Ala301Val)	2	1	15699	5624	PROC	HGNC:9451	ENSG00000115718	Thrombophilia due to protein C deficiency, autosomal recessive	MONDO:MONDO:0012860,MedGen:C2676759,OMIM:612304,Orphanet:745	612304	660	rs121918144	RCV000000695	single nucleotide variant	Pathogenic	127428462	127428462	127428462	C	T	1	1	1	ENST00000234071.8	127418427-127418492;127419922-127420012;127421283-127421449;127422917-127422941;127423034-127423171;127423274-127423408;127426085-127426227;127427105-127427222;127428357-127429242	9/9	-	989	902	301	A/V	-	missense_variant	missense_variant	MODERATE	38	-22	-2	-50	0.00	0.00	0.00	0.00	NA	No	No	No
NM_000312.4(PROC):c.1027G>A(p.Gly343Ser)	2	1	15702	5624	PROC	HGNC:9451	ENSG00000115718	Thrombophilia due to protein C deficiency, autosomal recessive	MONDO:MONDO:0012860,MedGen:C2676759,OMIM:612304,Orphanet:745	612304	663	rs121918147	RCV000000698	single nucleotide variant	Pathogenic	127428587	127428587	127428587	G	A	1	1	1	ENST00000234071.8	127418427-127418492;127419922-127420012;127421283-127421449;127422917-127422941;127423034-127423171;127423274-127423408;127426085-127426227;127427105-127427222;127428357-127429242	9/9	-	1114	1027	343	G/S	-	missense_variant	missense_variant	MODERATE	-47	11	26	-31	0.00	0.00	0.00	0.00	NA	No	No	No
NM_000312.4(PROC):c.185A>C(p.Glu62Ala)	2	1	15703	5624	PROC	HGNC:9451	ENSG00000115718	Thrombophilia due to protein C deficiency, autosomal recessive	MONDO:MONDO:0012860,MedGen:C2676759,OMIM:612304,Orphanet:745	612304	664	rs121918148	RCV000000699	single nucleotide variant	Pathogenic	127421397	127421397	127421397	A	C	1	1	1	ENST00000234071.8	127418427-127418492;127419922-127420012;127421283-127421449;127422917-127422941;127423034-127423171;127423274-127423408;127426085-127426227;127427105-127427222;127428357-127429242	3/9	-	272	185	62	E/A	-	missense_variant	missense_variant	MODERATE	17	-40	-2	40	0.00	0.00	0.00	0.00	NA	No	No	No
NM_000312.4(PROC):c.226G>A(p.Val76Met)	2	1	15704	5624	PROC	HGNC:9451	ENSG00000115718	Thrombophilia due to protein C deficiency, autosomal recessive|Abnormal thrombosis|Cerebral palsy	MONDO:MONDO:0012860,MedGen:C2676759,OMIM:612304,Orphanet:745|Human Phenotype Ontology:HP:0001977,MedGen:C4025731|Human Phenotype Ontology:HP:0100021,MONDO:MONDO:0006497,MedGen:C0007789	612304	665	rs121918149	RCV000000700|RCV000852081|RCV001794425	single nucleotide variant	Pathogenic/Likely pathogenic	127421438	127421438	127421438	G	A	3	3	1	ENST00000234071.8	127418427-127418492;127419922-127420012;127421283-127421449;127422917-127422941;127423034-127423171;127423274-127423408;127426085-127426227;127427105-127427222;127428357-127429242	3/9	-	313	226	76	V/M	-	missense_variant	missense_variant	MODERATE	-3	-1	-3	11	0.00	0.00	0.00	0.00	NA	No	No	No
NM_000312.4(PROC):c.1000G>A(p.Gly334Ser)	2	1	15705	5624	PROC	HGNC:9451	ENSG00000115718	Thrombophilia due to protein C deficiency, autosomal recessive|Thrombophilia due to protein C deficiency, autosomal dominant|not provided	MONDO:MONDO:0012860,MedGen:C2676759,OMIM:612304,Orphanet:745|MONDO:MONDO:0008316,MedGen:C2674321,OMIM:176860,Orphanet:745|MedGen:CN517202	612304;176860	666	rs121918150	RCV000000701|RCV000195879|RCV003133113	single nucleotide variant	Conflicting interpretations of pathogenicity	127428560	127428560	127428560	G	A	3	3	1	ENST00000234071.8	127418427-127418492;127419922-127420012;127421283-127421449;127422917-127422941;127423034-127423171;127423274-127423408;127426085-127426227;127427105-127427222;127428357-127429242	9/9	-	1087	1000	334	G/S	-	missense_variant	missense_variant	MODERATE	2	6	-4	-3	0.00	0.00	0.00	0.00	NA	No	No	No
NM_000312.4(PROC):c.866C>T(p.Pro289Leu)	2	1	15706	5624	PROC	HGNC:9451	ENSG00000115718	Thrombophilia due to protein C deficiency, autosomal recessive	MONDO:MONDO:0012860,MedGen:C2676759,OMIM:612304,Orphanet:745	612304	667	rs121918151	RCV000000702	single nucleotide variant	Pathogenic	127428426	127428426	127428426	C	T	1	1	1	ENST00000234071.8	127418427-127418492;127419922-127420012;127421283-127421449;127422917-127422941;127423034-127423171;127423274-127423408;127426085-127426227;127427105-127427222;127428357-127429242	9/9	-	953	866	289	P/L	-	missense_variant	missense_variant	MODERATE	-43	10	-12	-14	0.00	0.00	0.00	0.00	NA	No	No	No
NM_000312.4(PROC):c.793C>T(p.Leu265Phe)	2	1	15714	5624	PROC	HGNC:9451	ENSG00000115718	Thrombophilia due to protein C deficiency, autosomal recessive|Reduced protein C activity|Deep venous thrombosis|Thrombophilia due to protein C deficiency, autosomal dominant	MONDO:MONDO:0012860,MedGen:C2676759,OMIM:612304,Orphanet:745|Human Phenotype Ontology:HP:0005543,MeSH:D020151,MedGen:C0398625|Human Phenotype Ontology:HP:0002625,MeSH:D020246,MedGen:C0149871|MONDO:MONDO:0008316,MedGen:C2674321,OMIM:176860,Orphanet:745	612304;176860	675	rs121918156	RCV000000710|RCV000851885|RCV000851884|RCV001132310	single nucleotide variant	Conflicting interpretations of pathogenicity	127427219	127427219	127427219	C	T	3	3	1	ENST00000234071.8	127418427-127418492;127419922-127420012;127421283-127421449;127422917-127422941;127423034-127423171;127423274-127423408;127426085-127426227;127427105-127427222;127428357-127429242	8/9	-	880	793	265	L/F	-	missense_variant	missense_variant	MODERATE	-41	3	-2	3	0.00	0.00	0.98	0.61	NA	No	No	No
NM_000312.4(PROC):c.1335C>G(p.Ile445Met)	2	1	15715	5624	PROC	HGNC:9451	ENSG00000115718	Thrombophilia due to protein C deficiency, autosomal recessive	MONDO:MONDO:0012860,MedGen:C2676759,OMIM:612304,Orphanet:745	612304	676	rs121918157	RCV000000711	single nucleotide variant	Pathogenic	127428895	127428895	127428895	C	G	1	1	1	ENST00000234071.8	127418427-127418492;127419922-127420012;127421283-127421449;127422917-127422941;127423034-127423171;127423274-127423408;127426085-127426227;127427105-127427222;127428357-127429242	9/9	-	1422	1335	445	I/M	-	missense_variant	missense_variant	MODERATE	37	-22	-1	20	0.00	0.00	0.00	0.00	NA	No	No	No
NM_000147.5(FUCA1):c.1279C>T(p.Gln427Ter)	1	-1	15720	2517	FUCA1	HGNC:4006	ENSG00000179163	Fucosidosis	MONDO:MONDO:0009254,MedGen:C0016788,OMIM:230000,Orphanet:349	230000	681	rs118204450	RCV000000716	single nucleotide variant	Pathogenic	23845837	23845837	23845837	G	A	3	3	1	ENST00000374479.4	23868290-23867898;23865625-23865491;23863271-23863134;23859903-23859798;23854560-23854360;23848839-23848649;23846173-23846074;23845855-23845077	8/8	-	1283	1279	427	Q/*	NMD_escaping_variant	stop_gained	stop_gained	HIGH	-7	47	49	-36	0.00	0.00	0.00	0.00	NA	No	No	Yes
NM_000147.5(FUCA1):c.1138G>T(p.Glu380Ter)	1	-1	15722	2517	FUCA1	HGNC:4006	ENSG00000179163	Fucosidosis	MONDO:MONDO:0009254,MedGen:C0016788,OMIM:230000,Orphanet:349	230000	683	rs80358195	RCV000000718	single nucleotide variant	Pathogenic	23848671	23848671	23848671	C	A	3	3	1	ENST00000374479.4	23868290-23867898;23865625-23865491;23863271-23863134;23859903-23859798;23854560-23854360;23848839-23848649;23846173-23846074;23845855-23845077	6/8	-	1142	1138	380	E/*	-	stop_gained	stop_gained	HIGH	2	18	2	-22	0.00	0.00	0.05	0.01	NA	No	No	Yes
NM_000147.5(FUCA1):c.969+1G>A	1	-1	15723	2517	FUCA1	HGNC:4006	ENSG00000179163	Fucosidosis	MONDO:MONDO:0009254,MedGen:C0016788,OMIM:230000,Orphanet:349	230000	684	rs1570679652	RCV000000719	single nucleotide variant	Pathogenic	23854359	23854359	23854359	C	T	1	1	1	ENST00000374479.4	23868290-23867898;23865625-23865491;23863271-23863134;23859903-23859798;23854560-23854360;23848839-23848649;23846173-23846074;23845855-23845077	-	5/7	-	-	-	-	-	splice_donor_variant	splice_donor_variant	HIGH	1	20	-50	1	0.00	0.00	0.00	0.99	NA	No	No	Yes
NM_000147.5(FUCA1):c.244C>T(p.Gln82Ter)	1	-1	15724	2517	FUCA1	HGNC:4006	ENSG00000179163	Fucosidosis	MONDO:MONDO:0009254,MedGen:C0016788,OMIM:230000,Orphanet:349	230000	685	rs80358196	RCV000000720	single nucleotide variant	Pathogenic	23868043	23868043	23868043	G	A	3	3	1	ENST00000374479.4	23868290-23867898;23865625-23865491;23863271-23863134;23859903-23859798;23854560-23854360;23848839-23848649;23846173-23846074;23845855-23845077	1/8	-	248	244	82	Q/*	-	stop_gained	stop_gained	HIGH	-3	22	2	-19	0.00	0.00	0.00	0.00	NA	No	No	Yes
NM_000147.5(FUCA1):c.1160G>A(p.Trp387Ter)	1	-1	15725	2517	FUCA1	HGNC:4006	ENSG00000179163	Fucosidosis	MONDO:MONDO:0009254,MedGen:C0016788,OMIM:230000,Orphanet:349	230000	686	rs80358197	RCV000000721	single nucleotide variant	Pathogenic	23848649	23848649	23848649	C	T	1	1	1	ENST00000374479.4	23868290-23867898;23865625-23865491;23863271-23863134;23859903-23859798;23854560-23854360;23848839-23848649;23846173-23846074;23845855-23845077	6/8	-	1164	1160	387	W/*	-	stop_gained,splice_region_variant	stop_gained	HIGH	-34	16	-23	0	0.01	0.00	0.01	0.03	NA	No	No	Yes
NM_000147.5(FUCA1):c.648C>A(p.Tyr216Ter)	1	-1	15726	2517	FUCA1	HGNC:4006	ENSG00000179163	Fucosidosis	MONDO:MONDO:0009254,MedGen:C0016788,OMIM:230000,Orphanet:349	230000	687	rs80358198	RCV000000722	single nucleotide variant	Pathogenic	23863148	23863148	23863148	G	T	1	1	1	ENST00000374479.4	23868290-23867898;23865625-23865491;23863271-23863134;23859903-23859798;23854560-23854360;23848839-23848649;23846173-23846074;23845855-23845077	3/8	-	652	648	216	Y/*	-	stop_gained	stop_gained	HIGH	-2	35	4	-14	0.00	0.00	0.00	0.00	NA	No	Yes	Yes
NM_000147.5(FUCA1):c.437del(p.Pro146fs)	1	-1	15727	2517	FUCA1	HGNC:4006	ENSG00000179163	Fucosidosis	MONDO:MONDO:0009254,MedGen:C0016788,OMIM:230000,Orphanet:349	230000	688	rs-1	RCV000000723	Deletion	Pathogenic	23865578	23865578	23865577	CG	C	1	1	1	ENST00000374479.4	23868290-23867898;23865625-23865491;23863271-23863134;23859903-23859798;23854560-23854360;23848839-23848649;23846173-23846074;23845855-23845077	2/8	-	441	437	146	P/X	-	frameshift_variant	frameshift_variant	HIGH	25	39	3	48	0.00	0.00	0.00	0.00	NA	No	Yes	Yes
NM_000147.5(FUCA1):c.661del(p.Ser221fs)	1	-1	15729	2517	FUCA1	HGNC:4006	ENSG00000179163	Fucosidosis	MONDO:MONDO:0009254,MedGen:C0016788,OMIM:230000,Orphanet:349	230000	690	rs-1	RCV000000725	Deletion	Pathogenic	23863135	23863135	23863134	CT	C	1	1	1	ENST00000374479.4	23868290-23867898;23865625-23865491;23863271-23863134;23859903-23859798;23854560-23854360;23848839-23848649;23846173-23846074;23845855-23845077	3/8	-	665	661	221	S/X	-	frameshift_variant,splice_region_variant	frameshift_variant	HIGH	-50	-1	18	0	0.00	0.00	0.00	0.00	NA	No	Yes	Yes
NM_000147.5(FUCA1):c.1229T>G(p.Leu410Arg)	1	-1	15731	2517	FUCA1	HGNC:4006	ENSG00000179163	Fucosidosis	MONDO:MONDO:0009254,MedGen:C0016788,OMIM:230000,Orphanet:349	230000	692	rs80358199	RCV000000727	single nucleotide variant	Pathogenic	23846105	23846105	23846105	A	C	1	1	1	ENST00000374479.4	23868290-23867898;23865625-23865491;23863271-23863134;23859903-23859798;23854560-23854360;23848839-23848649;23846173-23846074;23845855-23845077	7/8	-	1233	1229	410	L/R	-	missense_variant	missense_variant	MODERATE	18	-31	-31	-44	0.00	0.00	0.00	0.00	NA	No	No	Yes
NM_014402.5(UQCRQ):c.134C>T(p.Ser45Phe)	5	1	15768	27089	UQCRQ	HGNC:29594	ENSG00000164405	Mitochondrial complex III deficiency nuclear type 4|not provided	MONDO:MONDO:0014065,MedGen:C3554607,OMIM:615159|MedGen:CN517202	615159	729	rs11544803	RCV000000765|RCV000437264	single nucleotide variant	Pathogenic	132867015	132867015	132867015	C	T	2	3	1	ENST00000378670.8	132866642-132866687;132866869-132867035;132867488-132868847	2/3	-	193	134	45	S/F	-	missense_variant	missense_variant	MODERATE	20	-33	-23	20	0.00	0.00	0.00	0.04	NA	No	No	Yes
NM_018077.3(RBM28):c.1052T>C(p.Leu351Pro)	7	-1	15771	55131	RBM28	HGNC:21863	ENSG00000106344	ANE syndrome	MONDO:MONDO:0012794,MedGen:C2677535,OMIM:612079,Orphanet:157954	612079	732	rs118204055	RCV000000768	single nucleotide variant	Pathogenic	128330896	128330896	128330896	A	G	1	1	1	ENST00000223073.6	128343908-128343676;128339791-128339633;128339321-128339227;128338801-128338726;128338342-128338250;128337202-128337131;128336042-128335847;128335679-128335543;128333362-128333290;128330928-128330819;128325891-128325818;128324694-128324559;128323591-128323527;128321424-128321266;128318106-128317957;128317733-128317659;128315020-128314764;128313274-128313175;128310931-128297685	10/19	-	1167	1052	351	L/P	-	missense_variant	missense_variant	MODERATE	12	32	-18	47	0.00	0.00	0.00	0.00	NA	No	No	Yes
NM_203395.3(IYD):c.301C>T(p.Arg101Trp)	6	1	15776	389434	IYD	HGNC:21071	ENSG00000009765	Iodotyrosine deiodination defect	MONDO:MONDO:0010136,MedGen:C0342195,OMIM:274800,Orphanet:95716	274800	737	rs121918138	RCV000000773	single nucleotide variant	Likely pathogenic	150389474	150389474	150389474	C	T	2	3	1	ENST00000344419.8	150369012-150369209;150389352-150389543;150392345-150392504;150394099-150394255;150398055-150405969	2/5	-	321	301	101	R/W	-	missense_variant	missense_variant	MODERATE	-35	-48	-35	1	0.00	0.00	0.02	0.00	NA	No	No	No
NM_203395.3(IYD):c.315_317del(p.Phe105_Ile106delinsLeu)	6	1	15777	389434	IYD	HGNC:21071	ENSG00000009765	Iodotyrosine deiodination defect|Inborn genetic diseases	MONDO:MONDO:0010136,MedGen:C0342195,OMIM:274800,Orphanet:95716|MeSH:D030342,MedGen:C0950123	274800	738	rs863223276	RCV000000774|RCV002512616	Deletion	Conflicting interpretations of pathogenicity	150389487	150389489	150389486	TTCA	T	3	3	1	ENST00000344419.8	150369012-150369209;150389352-150389543;150392345-150392504;150394099-150394255;150398055-150405969	2/5	-	335-337	315-317	105-106	FI/L	-	inframe_deletion	inframe_deletion	MODERATE	-3	-2	-3	1	0.00	0.00	0.40	0.00	NA	No	No	No
NM_203395.3(IYD):c.347T>C(p.Ile116Thr)	6	1	15778	389434	IYD	HGNC:21071	ENSG00000009765	Iodotyrosine deiodination defect	MONDO:MONDO:0010136,MedGen:C0342195,OMIM:274800,Orphanet:95716	274800	739	rs121918139	RCV000000775	single nucleotide variant	Pathogenic	150389520	150389520	150389520	T	C	1	1	1	ENST00000344419.8	150369012-150369209;150389352-150389543;150392345-150392504;150394099-150394255;150398055-150405969	2/5	-	367	347	116	I/T	-	missense_variant	missense_variant	MODERATE	23	38	23	-45	0.00	0.00	0.00	0.00	NA	No	No	No
NM_203395.3(IYD):c.658G>A(p.Ala220Thr)	6	1	15779	389434	IYD	HGNC:21071	ENSG00000009765	Iodotyrosine deiodination defect	MONDO:MONDO:0010136,MedGen:C0342195,OMIM:274800,Orphanet:95716	274800	740	rs121918140	RCV000000776	single nucleotide variant	Likely pathogenic	150394226	150394226	150394226	G	A	2	3	1	ENST00000344419.8	150369012-150369209;150389352-150389543;150392345-150392504;150394099-150394255;150398055-150405969	4/5	-	678	658	220	A/T	-	missense_variant	missense_variant	MODERATE	19	-39	-45	29	0.00	0.00	0.00	0.00	NA	No	No	No
NM_001378615.1(CC2D2A):c.2338+1G>C	4	1	15780	57545	CC2D2A	HGNC:29253	ENSG00000048342	Joubert syndrome 9	MONDO:MONDO:0012849,MedGen:C2676788,OMIM:612285,Orphanet:2318	612285	741	rs-1	RCV000000777	single nucleotide variant	Pathogenic	15550981	15550981	15550981	G	C	1	1	1	ENST00000424120.6	15469882-15470057;15475915-15475971;15478723-15478806;15480704-15480827;15502429-15502517;15502822-15502923;15510139-15510240;15511247-15511423;15514707-15514869;15515868-15516004;15516625-15516756;15527447-15527656;15528620-15528726;15533193-15533333;15536920-15537076;15537899-15538137;15540837-15541014;15550824-15550980;15553158-15553305;15555072-15555210;15557304-15557507;15559165-15559257;155…	-	18/36	-	-	-	-	-	splice_donor_variant	splice_donor_variant	HIGH	45	-1	12	-1	0.00	0.00	0.01	0.97	NA	No	No	Yes
NM_001378615.1(CC2D2A):c.3364C>T(p.Pro1122Ser)	4	1	15782	57545	CC2D2A	HGNC:29253	ENSG00000048342	Joubert syndrome 9|not provided|COACH syndrome 1|Meckel-Gruber syndrome;Joubert syndrome	MONDO:MONDO:0012849,MedGen:C2676788,OMIM:612285,Orphanet:2318|MedGen:CN517202|MONDO:MONDO:0800103,MedGen:C5435651,OMIM:216360,Orphanet:1454|MONDO:MONDO:0018921,MedGen:C0265215,OMIM:PS249000,Orphanet:564;Human Phenotype Ontology:HP:0002335,Human Phenotype Ontology:HP:0007125,MONDO:MONDO:0018772,MedGen:C0431399,OMIM:PS213300,Orphanet:475	612285	743	rs118204051	RCV000000779|RCV000730543|RCV001329602|RCV001851514	single nucleotide variant	Conflicting interpretations of pathogenicity	15567752	15567752	15567752	C	T	8	3	1	ENST00000424120.6	15469882-15470057;15475915-15475971;15478723-15478806;15480704-15480827;15502429-15502517;15502822-15502923;15510139-15510240;15511247-15511423;15514707-15514869;15515868-15516004;15516625-15516756;15527447-15527656;15528620-15528726;15533193-15533333;15536920-15537076;15537899-15538137;15540837-15541014;15550824-15550980;15553158-15553305;15555072-15555210;15557304-15557507;15559165-15559257;155…	26/37	-	3558	3364	1122	P/S	-	missense_variant	missense_variant	MODERATE	5	-32	34	40	0.00	0.00	0.00	0.00	NA	No	No	Yes
NM_001378615.1(CC2D2A):c.4582C>T(p.Arg1528Cys)	4	-1	15783	57545	CC2D2A	HGNC:29253	ENSG00000118564	Joubert syndrome 9|not provided|COACH syndrome 2	MONDO:MONDO:0012849,MedGen:C2676788,OMIM:612285,Orphanet:2318|MedGen:CN517202|MONDO:MONDO:0030859,MedGen:C5436837,OMIM:619111	612285	744	rs118204052	RCV000000780|RCV000445290|RCV001269034	single nucleotide variant	Pathogenic/Likely pathogenic	15599614	15599614	15599614	C	T	4	3	1	ENST00000424120.6	15469882-15470057;15475915-15475971;15478723-15478806;15480704-15480827;15502429-15502517;15502822-15502923;15510139-15510240;15511247-15511423;15514707-15514869;15515868-15516004;15516625-15516756;15527447-15527656;15528620-15528726;15533193-15533333;15536920-15537076;15537899-15538137;15540837-15541014;15550824-15550980;15553158-15553305;15555072-15555210;15557304-15557507;15559165-15559257;155…	-	-	-	-	-	-	-	downstream_gene_variant	downstream_gene_variant	MODIFIER	-	-	-	-	-	-	-	-	NA	No	No	Yes
NM_001378615.1(CC2D2A):c.2848C>T(p.Arg950Ter)	4	1	15784	57545	CC2D2A	HGNC:29253	ENSG00000048342	Joubert syndrome 9|not provided|Inborn genetic diseases|Meckel-Gruber syndrome;Joubert syndrome	MONDO:MONDO:0012849,MedGen:C2676788,OMIM:612285,Orphanet:2318|MedGen:CN517202|MeSH:D030342,MedGen:C0950123|MONDO:MONDO:0018921,MedGen:C0265215,OMIM:PS249000,Orphanet:564;Human Phenotype Ontology:HP:0002335,Human Phenotype Ontology:HP:0007125,MONDO:MONDO:0018772,MedGen:C0431399,OMIM:PS213300,Orphanet:475	612285	745	rs118204053	RCV000000781|RCV000727257|RCV001266487|RCV002512617	single nucleotide variant	Pathogenic	15559183	15559183	15559183	C	T	6	3	1	ENST00000424120.6	15469882-15470057;15475915-15475971;15478723-15478806;15480704-15480827;15502429-15502517;15502822-15502923;15510139-15510240;15511247-15511423;15514707-15514869;15515868-15516004;15516625-15516756;15527447-15527656;15528620-15528726;15533193-15533333;15536920-15537076;15537899-15538137;15540837-15541014;15550824-15550980;15553158-15553305;15555072-15555210;15557304-15557507;15559165-15559257;155…	22/37	-	3042	2848	950	R/*	-	stop_gained	stop_gained	HIGH	-5	-18	-5	11	0.00	0.02	0.00	0.00	NA	No	Yes	Yes
NM_001378615.1(CC2D2A):c.3347C>T(p.Thr1116Met)	4	1	15787	57545	CC2D2A	HGNC:29253	ENSG00000048342	COACH syndrome 2|Joubert syndrome 9|not provided|Meckel-Gruber syndrome;Joubert syndrome	MONDO:MONDO:0030859,MedGen:C5436837,OMIM:619111|MONDO:MONDO:0012849,MedGen:C2676788,OMIM:612285,Orphanet:2318|MedGen:CN517202|MONDO:MONDO:0018921,MedGen:C0265215,OMIM:PS249000,Orphanet:564;Human Phenotype Ontology:HP:0002335,Human Phenotype Ontology:HP:0007125,MONDO:MONDO:0018772,MedGen:C0431399,OMIM:PS213300,Orphanet:475	619111;612285	748	rs267606709	RCV000000784|RCV000201781|RCV000729670|RCV001383566	single nucleotide variant	Conflicting interpretations of pathogenicity	15567735	15567735	15567735	C	T	5	3	1	ENST00000424120.6	15469882-15470057;15475915-15475971;15478723-15478806;15480704-15480827;15502429-15502517;15502822-15502923;15510139-15510240;15511247-15511423;15514707-15514869;15515868-15516004;15516625-15516756;15527447-15527656;15528620-15528726;15533193-15533333;15536920-15537076;15537899-15538137;15540837-15541014;15550824-15550980;15553158-15553305;15555072-15555210;15557304-15557507;15559165-15559257;155…	26/37	-	3541	3347	1116	T/M	-	missense_variant	missense_variant	MODERATE	22	-15	-36	-15	0.00	0.00	0.00	0.00	NA	No	No	Yes
NM_015346.4(ZFYVE26):c.4312C>T(p.Arg1438Ter)	14	-1	15788	23503	ZFYVE26	HGNC:20761	ENSG00000072121	Hereditary spastic paraplegia 15|Spastic paraplegia|not provided	MONDO:MONDO:0010044,MedGen:C1849128,OMIM:270700,Orphanet:100996|Human Phenotype Ontology:HP:0001258,Human Phenotype Ontology:HP:0007062,Human Phenotype Ontology:HP:0007124,Human Phenotype Ontology:HP:0007216,MedGen:C0037772|MedGen:CN517202	270700	749	rs118204049	RCV000000785|RCV001035676|RCV001555238	single nucleotide variant	Pathogenic/Likely pathogenic	67782840	67782840	67782840	G	A	6	3	1	ENST00000347230.9	67816590-67816534;67816046-67815770;67814064-67813986;67809289-67809200;67807920-67807398;67806675-67806545;67805618-67805454;67805305-67805217;67804264-67804101;67802282-67802079;67798622-67798014;67797755-67797672;67794239-67794171;67793759-67793608;67790773-67790572;67789598-67789335;67786233-67786114;67786022-67785858;67785277-67785059;67784436-67784334;67783525-67782780;67781529-67781333;677…	21/42	-	4452	4312	1438	R/*	-	stop_gained	stop_gained	HIGH	18	-23	2	-45	0.00	0.00	0.06	0.00	NA	No	No	Yes
NM_015346.4(ZFYVE26):c.5485-1G>A	14	-1	15789	23503	ZFYVE26	HGNC:20761	ENSG00000072121	Hereditary spastic paraplegia 15	MONDO:MONDO:0010044,MedGen:C1849128,OMIM:270700,Orphanet:100996	270700	750	rs1594898627	RCV000000786	single nucleotide variant	Pathogenic	67769731	67769731	67769731	C	T	1	1	1	ENST00000347230.9	67816590-67816534;67816046-67815770;67814064-67813986;67809289-67809200;67807920-67807398;67806675-67806545;67805618-67805454;67805305-67805217;67804264-67804101;67802282-67802079;67798622-67798014;67797755-67797672;67794239-67794171;67793759-67793608;67790773-67790572;67789598-67789335;67786233-67786114;67786022-67785858;67785277-67785059;67784436-67784334;67783525-67782780;67781529-67781333;677…	-	28/41	-	-	-	-	-	splice_acceptor_variant	splice_acceptor_variant	HIGH	-9	-1	-35	-1	0.80	0.86	0.00	0.00	NA	No	No	Yes
NM_015346.4(ZFYVE26):c.6702_6771del(p.Trp2234fs)	14	-1	15790	23503	ZFYVE26	HGNC:20761	ENSG00000072121	Hereditary spastic paraplegia 15	MONDO:MONDO:0010044,MedGen:C1849128,OMIM:270700,Orphanet:100996	270700	751	rs-1	RCV000000787	Deletion	Pathogenic	67755963	67756032	67755962	GCAGCTCATACAGAATGTGGTAGTAGTTCTTCTTCTGTAAATGTTGGCAGGCAGCAATCAAGTACTTTCCC	G	1	1	1	ENST00000347230.9	67816590-67816534;67816046-67815770;67814064-67813986;67809289-67809200;67807920-67807398;67806675-67806545;67805618-67805454;67805305-67805217;67804264-67804101;67802282-67802079;67798622-67798014;67797755-67797672;67794239-67794171;67793759-67793608;67790773-67790572;67789598-67789335;67786233-67786114;67786022-67785858;67785277-67785059;67784436-67784334;67783525-67782780;67781529-67781333;677…	36/42	-	6842-6911	6702-6771	2234-2257	WGKYLIAACQHLQKKNYYHILYEL/X	-	frameshift_variant	SV	HIGH	-	-	-	-	-	-	-	-	NA	No	No	Yes
NM_015346.4(ZFYVE26):c.1477C>T(p.Gln493Ter)	14	-1	15791	23503	ZFYVE26	HGNC:20761	ENSG00000072121	Hereditary spastic paraplegia 15	MONDO:MONDO:0010044,MedGen:C1849128,OMIM:270700,Orphanet:100996	270700	752	rs118204050	RCV000000788	single nucleotide variant	Pathogenic	67802241	67802241	67802241	G	A	1	1	1	ENST00000347230.9	67816590-67816534;67816046-67815770;67814064-67813986;67809289-67809200;67807920-67807398;67806675-67806545;67805618-67805454;67805305-67805217;67804264-67804101;67802282-67802079;67798622-67798014;67797755-67797672;67794239-67794171;67793759-67793608;67790773-67790572;67789598-67789335;67786233-67786114;67786022-67785858;67785277-67785059;67784436-67784334;67783525-67782780;67781529-67781333;677…	10/42	-	1617	1477	493	Q/*	-	stop_gained	stop_gained	HIGH	-21	35	3	-37	0.00	0.00	0.00	0.00	NA	No	Yes	Yes
NM_001160372.4(TRAPPC9):c.1129C>T(p.Arg377Ter)	8	-1	15797	83696	TRAPPC9	HGNC:30832	ENSG00000167632	Intellectual disability, autosomal recessive 13|Abnormality of the nervous system|not provided	MONDO:MONDO:0013173,MedGen:C2750791,OMIM:613192,Orphanet:88616|Human Phenotype Ontology:HP:0000707,Human Phenotype Ontology:HP:0001333,Human Phenotype Ontology:HP:0006987,MONDO:MONDO:0002320,MedGen:C0497552|MedGen:CN517202	613192	758	rs267607136	RCV000000794|RCV001813926|RCV002512618	single nucleotide variant	Pathogenic	140397625	140397625	140397625	G	A	5	3	1	ENST00000438773.4	140457744-140457639;140451383-140450790;140439197-140439052;140435240-140435112;140426641-140426615;140405698-140405577;140397745-140397620;140371180-140370964;140360193-140360050;140311374-140311248;140300614-140300469;140291078-140290993;140287734-140287608;140284021-140283889;140275821-140275658;140252929-140252777;140221583-140221459;140024079-140023937;139988836-139988726;139910300-139910147…	7/23	-	1245	1129	377	R/*	-	stop_gained	stop_gained	HIGH	48	-6	-4	-5	0.00	0.00	0.00	0.00	NA	No	Yes	Yes
NM_001160372.4(TRAPPC9):c.1414C>T(p.Arg472Ter)	8	-1	15798	83696	TRAPPC9	HGNC:30832	ENSG00000167632	Intellectual disability, autosomal recessive 13|not provided|Inborn genetic diseases	MONDO:MONDO:0013173,MedGen:C2750791,OMIM:613192,Orphanet:88616|MedGen:CN517202|MeSH:D030342,MedGen:C0950123	613192	759	rs267607137	RCV000000795|RCV000273297|RCV002512619	single nucleotide variant	Pathogenic/Likely pathogenic	140360131	140360131	140360131	G	A	5	3	1	ENST00000438773.4	140457744-140457639;140451383-140450790;140439197-140439052;140435240-140435112;140426641-140426615;140405698-140405577;140397745-140397620;140371180-140370964;140360193-140360050;140311374-140311248;140300614-140300469;140291078-140290993;140287734-140287608;140284021-140283889;140275821-140275658;140252929-140252777;140221583-140221459;140024079-140023937;139988836-139988726;139910300-139910147…	9/23	-	1530	1414	472	R/*	-	stop_gained	stop_gained	HIGH	5	-5	50	30	0.00	0.00	0.00	0.00	NA	No	Yes	Yes
NM_001160372.4(TRAPPC9):c.2019_2022del(p.Leu674fs)	8	-1	15799	83696	TRAPPC9	HGNC:30832	ENSG00000167632	Intellectual disability, autosomal recessive 13	MONDO:MONDO:0013173,MedGen:C2750791,OMIM:613192,Orphanet:88616	613192	760	rs-1	RCV000000796	Deletion	Pathogenic	140283981	140283984	140283980	GCAAA	G	1	1	1	ENST00000438773.4	140457744-140457639;140451383-140450790;140439197-140439052;140435240-140435112;140426641-140426615;140405698-140405577;140397745-140397620;140371180-140370964;140360193-140360050;140311374-140311248;140300614-140300469;140291078-140290993;140287734-140287608;140284021-140283889;140275821-140275658;140252929-140252777;140221583-140221459;140024079-140023937;139988836-139988726;139910300-139910147…	14/23	-	2135-2138	2019-2022	673-674	CL/X	-	frameshift_variant	frameshift_variant	HIGH	9	40	40	20	0.00	0.01	0.00	0.00	NA	No	No	Yes
NM_015702.3(MMADHC):c.776T>C(p.Leu259Pro)	2	-1	15800	27249	MMADHC	HGNC:25221	ENSG00000168288	Homocystinuria, cblD type, variant 1|Methylmalonic aciduria and homocystinuria type cblD	MedGen:C1848553|MONDO:MONDO:0010185,MedGen:C1848552,OMIM:277410,Orphanet:622,Orphanet:79283	277410	761	rs118204044	RCV000000797|RCV003147271	single nucleotide variant	Likely pathogenic	149570089	149570089	149570089	A	G	2	3	1	ENST00000303319.10	149587775-149587664;149587149-149587089;149582271-149582127;149579648-149579431;149576542-149576437;149575841-149575711;149571171-149571085;149570168-149569637	8/8	-	940	776	259	L/P	-	missense_variant	missense_variant	MODERATE	18	-48	-13	11	0.00	0.00	0.00	0.00	NA	No	No	Yes
NM_015702.3(MMADHC):c.746A>G(p.Tyr249Cys)	2	-1	15802	27249	MMADHC	HGNC:25221	ENSG00000168288	Homocystinuria, cblD type, variant 1|Methylmalonic aciduria and homocystinuria type cblD|Cobalamin C disease|See cases	MedGen:C1848553|MONDO:MONDO:0010185,MedGen:C1848552,OMIM:277410,Orphanet:622,Orphanet:79283|MONDO:MONDO:0010184,MedGen:C1848561,OMIM:277400,Orphanet:26,Orphanet:79282|	277410	763	rs118204046	RCV000000799|RCV001378885|RCV001844002|RCV002251849	single nucleotide variant	Conflicting interpretations of pathogenicity	149570119	149570119	149570119	T	C	7	3	1	ENST00000303319.10	149587775-149587664;149587149-149587089;149582271-149582127;149579648-149579431;149576542-149576437;149575841-149575711;149571171-149571085;149570168-149569637	8/8	-	910	746	249	Y/C	-	missense_variant	missense_variant	MODERATE	49	-12	-43	29	0.00	0.00	0.00	0.00	NA	No	No	Yes
NM_015702.3(MMADHC):c.57_64del(p.Cys19_Ser20insTer)	2	-1	15803	27249	MMADHC	HGNC:25221	ENSG00000168288	Vitamin B12-responsive methylmalonic acidemia, type cblDv2|Methylmalonic aciduria and homocystinuria type cblD	MONDO:MONDO:0017685,MedGen:C1848554,Orphanet:308442|MONDO:MONDO:0010185,MedGen:C1848552,OMIM:277410,Orphanet:622,Orphanet:79283	277410	764	rs397509361	RCV000000800|RCV000203371	Deletion	Pathogenic	149582217	149582224	149582216	ACTAAAGAG	A	2	1	1	ENST00000303319.10	149587775-149587664;149587149-149587089;149582271-149582127;149579648-149579431;149576542-149576437;149575841-149575711;149571171-149571085;149570168-149569637	3/8	-	221-228	57-64	19-22	CSLV/CX	NMD_escaping_variant	frameshift_variant	frameshift_variant	HIGH	-	-	-	-	-	-	-	-	NA	No	No	Yes
NM_015702.3(MMADHC):c.160C>T(p.Arg54Ter)	2	-1	15804	27249	MMADHC	HGNC:25221	ENSG00000168288	Vitamin B12-responsive methylmalonic acidemia, type cblDv2|Methylmalonic aciduria and homocystinuria type cblD	MONDO:MONDO:0017685,MedGen:C1848554,Orphanet:308442|MONDO:MONDO:0010185,MedGen:C1848552,OMIM:277410,Orphanet:622,Orphanet:79283	277410	765	rs118204047	RCV000000801|RCV000203332	single nucleotide variant	Pathogenic	149579643	149579643	149579643	G	A	2	1	1	ENST00000303319.10	149587775-149587664;149587149-149587089;149582271-149582127;149579648-149579431;149576542-149576437;149575841-149575711;149571171-149571085;149570168-149569637	4/8	-	324	160	54	R/*	-	stop_gained	stop_gained	HIGH	-7	37	30	-7	0.00	0.00	0.00	0.00	NA	No	No	Yes
NM_015702.3(MMADHC):c.307_324dup(p.Leu103_Ser108dup)	2	-1	15805	27249	MMADHC	HGNC:25221	ENSG00000168288	Vitamin B12-responsive methylmalonic acidemia, type cblDv2|Methylmalonic aciduria and homocystinuria type cblD	MONDO:MONDO:0017685,MedGen:C1848554,Orphanet:308442|MONDO:MONDO:0010185,MedGen:C1848552,OMIM:277410,Orphanet:622,Orphanet:79283	277410	766	rs397509362	RCV000000802|RCV000203341	Duplication	Pathogenic	149579478	149579479	149579478	T	TTGATAAAGGTTCTGCTAG	2	1	1	ENST00000303319.10	149587775-149587664;149587149-149587089;149582271-149582127;149579648-149579431;149576542-149576437;149575841-149575711;149571171-149571085;149570168-149569637	4/8	-	470-471	306-307	102-103	-/LAEPLS	-	inframe_insertion	inframe_insertion	MODERATE	-	-	-	-	-	-	-	-	NA	No	No	Yes
NM_015702.3(MMADHC):c.748C>T(p.Arg250Ter)	2	-1	15806	27249	MMADHC	HGNC:25221	ENSG00000168288	Methylmalonic aciduria and homocystinuria type cblD|not provided	MONDO:MONDO:0010185,MedGen:C1848552,OMIM:277410,Orphanet:622,Orphanet:79283|MedGen:CN517202	277410	767	rs118204048	RCV000000803|RCV001818114	single nucleotide variant	Pathogenic	149570117	149570117	149570117	G	A	3	3	1	ENST00000303319.10	149587775-149587664;149587149-149587089;149582271-149582127;149579648-149579431;149576542-149576437;149575841-149575711;149571171-149571085;149570168-149569637	8/8	-	912	748	250	R/*	NMD_escaping_variant	stop_gained	stop_gained	HIGH	-10	-1	43	-36	0.00	0.00	0.00	0.00	NA	No	No	Yes
NM_015702.3(MMADHC):c.419dup(p.Tyr140Ter)	2	-1	15807	27249	MMADHC	HGNC:25221	ENSG00000168288	Methylmalonic aciduria and homocystinuria type cblD	MONDO:MONDO:0010185,MedGen:C1848552,OMIM:277410,Orphanet:622,Orphanet:79283	277410	768	rs397509363	RCV000000804	Duplication	Pathogenic	149576495	149576496	149576495	G	GT	4	3	1	ENST00000303319.10	149587775-149587664;149587149-149587089;149582271-149582127;149579648-149579431;149576542-149576437;149575841-149575711;149571171-149571085;149570168-149569637	5/8	-	582-583	418-419	140	Y/*	-	stop_gained,frameshift_variant	stop_gained	HIGH	-	-	-	-	-	-	-	-	NA	No	No	Yes
NM_015702.3(MMADHC):c.696+3_696+6del	2	-1	15808	27249	MMADHC	HGNC:25221	ENSG00000168288	Methylmalonic aciduria and homocystinuria type cblD	MONDO:MONDO:0010185,MedGen:C1848552,OMIM:277410,Orphanet:622,Orphanet:79283	277410	769	rs397509364	RCV000000805	Deletion	Pathogenic	149571079	149571082	149571078	TACTC	T	1	1	1	ENST00000303319.10	149587775-149587664;149587149-149587089;149582271-149582127;149579648-149579431;149576542-149576437;149575841-149575711;149571171-149571085;149570168-149569637	-	7/7	-	-	-	-	-	splice_donor_5th_base_variant,intron_variant	splice_region_variant	LOW	6	2	-30	6	0.00	0.00	0.00	0.85	NA	No	No	Yes
NM_052859.4(RFT1):c.199C>T(p.Arg67Cys)	3	-1	15824	91869	RFT1	HGNC:30220	ENSG00000163933	RFT1-congenital disorder of glycosylation|not provided	MONDO:MONDO:0012783,MedGen:C2677590,OMIM:612015,Orphanet:244310|MedGen:CN517202	612015	785	rs118203913	RCV000000821|RCV001551396	single nucleotide variant	Pathogenic/Likely pathogenic	53123791	53123791	53123791	G	A	3	3	1	ENST00000296292.8	53130435-53130338;53125994-53125909;53123840-53123724;53122563-53122374;53121800-53121699;53120021-53119884;53111908-53111830;53106869-53106819;53105803-53105673;53104097-53103953;53099486-53099381;53092618-53092369;53092070-53088483	3/13	-	234	199	67	R/C	-	missense_variant	missense_variant	MODERATE	10	49	49	16	0.00	0.00	0.00	0.00	NA	No	No	Yes
NM_153033.5(KCTD7):c.295C>T(p.Arg99Ter)	7	1	15882	154881	KCTD7	HGNC:21957	ENSG00000243335	Progressive myoclonic epilepsy type 3	MONDO:MONDO:0012721,MedGen:C2673257,OMIM:611726,Orphanet:263516	611726	843	rs267607199	RCV000000886	single nucleotide variant	Pathogenic	66633425	66633425	66633425	C	T	1	1	1	ENST00000639828.2	66628881-66629208;66633275-66633444;66638253-66638431;66638856-66643047	2/4	-	479	295	99	R/*	-	stop_gained	stop_gained	HIGH	-14	-49	-14	19	0.00	0.00	0.00	0.00	NA	No	No	Yes
NM_012463.4(ATP6V0A2):c.2293C>T(p.Gln765Ter)	12	1	15883	23545	ATP6V0A2	HGNC:18481	ENSG00000185344	Cutis laxa with osteodystrophy	MONDO:MONDO:0018163,MedGen:C0268355,OMIM:219200,Orphanet:357058	219200	844	rs80356758	RCV000000887	single nucleotide variant	Pathogenic	123754537	123754537	123754537	C	T	2	1	1	ENST00000330342.8	123712353-123712682;123718623-123718701;123722351-123722448;123724654-123724791;123726197-123726285;123727783-123727909;123733926-123734008;123735531-123735624;123737059-123737271;123743785-123743935;123744201-123744337;123744597-123744784;123744882-123744972;123747607-123747725;123748575-123748785;123751110-123751229;123752283-123752402;123754420-123754537;123756815-123756986;123757927-123761755	18/20	-	2506	2293	765	Q/*	-	stop_gained,splice_region_variant	stop_gained	HIGH	0	-28	-2	0	0.00	0.00	0.00	0.04	NA	No	No	Yes
NM_012463.4(ATP6V0A2):c.187C>T(p.Arg63Ter)	12	1	15884	23545	ATP6V0A2	HGNC:18481	ENSG00000185344	Cutis laxa with osteodystrophy|not provided	MONDO:MONDO:0018163,MedGen:C0268355,OMIM:219200,Orphanet:357058|MedGen:CN517202	219200	845	rs80356750	RCV000000888|RCV000790836	single nucleotide variant	Pathogenic	123718692	123718692	123718692	C	T	3	3	1	ENST00000330342.8	123712353-123712682;123718623-123718701;123722351-123722448;123724654-123724791;123726197-123726285;123727783-123727909;123733926-123734008;123735531-123735624;123737059-123737271;123743785-123743935;123744201-123744337;123744597-123744784;123744882-123744972;123747607-123747725;123748575-123748785;123751110-123751229;123752283-123752402;123754420-123754537;123756815-123756986;123757927-123761755	2/20	-	400	187	63	R/*	-	stop_gained	stop_gained	HIGH	-2	-8	-2	9	0.00	0.00	0.00	0.00	NA	No	No	Yes
NM_080669.6(SLC46A1):c.1082-1G>A	17	1	15889	113235	SLC46A1	HGNC:30521	ENSG00000004139	Congenital defect of folate absorption|not provided|Inborn genetic diseases	MONDO:MONDO:0009238,MedGen:C0342705,OMIM:229050,Orphanet:90045|MedGen:CN517202|MeSH:D030342,MedGen:C0950123	229050	850	rs80338775	RCV000000898|RCV001851519|RCV002512627	single nucleotide variant	Pathogenic	28402322	28402322	28402322	C	T	5	3	1	ENST00000612814.5	28406212-28405887;28405468-28404616;28402321-28402238;28400766-28400610;28399713-28394642	9/9	-	8550	-	-	-	-	3_prime_UTR_variant	3_prime_UTR_variant	MODIFIER	32	-17	-37	-6	0.00	0.00	0.00	0.00	NA	No	No	Yes
NM_080669.6(SLC46A1):c.194del(p.Gly65fs)	17	1	15890	113235	SLC46A1	HGNC:30521	ENSG00000004139	Congenital defect of folate absorption	MONDO:MONDO:0009238,MedGen:C0342705,OMIM:229050,Orphanet:90045	229050	851	rs80338769	RCV000000899	Deletion	Pathogenic	28405921	28405921	28405920	GC	G	2	1	1	ENST00000612814.5	28406212-28405887;28405468-28404616;28402321-28402238;28400766-28400610;28399713-28394642	-	-	-	-	-	-	-	downstream_gene_variant	downstream_gene_variant	MODIFIER	-	-	-	-	-	-	-	-	NA	No	No	Yes
NM_080669.6(SLC46A1):c.337C>A(p.Arg113Ser)	17	1	15891	113235	SLC46A1	HGNC:30521	ENSG00000004139	Congenital defect of folate absorption|not provided	MONDO:MONDO:0009238,MedGen:C0342705,OMIM:229050,Orphanet:90045|MedGen:CN517202	229050	852	rs80338770	RCV000000900|RCV000059713	single nucleotide variant	Pathogenic	28405360	28405360	28405360	G	T	3	1	1	ENST00000612814.5	28406212-28405887;28405468-28404616;28402321-28402238;28400766-28400610;28399713-28394642	-	-	-	-	-	-	-	downstream_gene_variant	downstream_gene_variant	MODIFIER	-	-	-	-	-	-	-	-	NA	No	No	Yes
NM_080669.6(SLC46A1):c.954C>G(p.Ser318Arg)	17	1	15892	113235	SLC46A1	HGNC:30521	ENSG00000004139	Congenital defect of folate absorption|not provided	MONDO:MONDO:0009238,MedGen:C0342705,OMIM:229050,Orphanet:90045|MedGen:CN517202	229050	853	rs80338772	RCV000000901|RCV000059717	single nucleotide variant	Pathogenic	28404743	28404743	28404743	G	C	3	1	1	ENST00000612814.5	28406212-28405887;28405468-28404616;28402321-28402238;28400766-28400610;28399713-28394642	-	-	-	-	-	-	-	downstream_gene_variant	downstream_gene_variant	MODIFIER	-	-	-	-	-	-	-	-	NA	No	No	Yes
NM_080669.6(SLC46A1):c.1126C>T(p.Arg376Trp)	17	1	15893	113235	SLC46A1	HGNC:30521	ENSG00000004139	Congenital defect of folate absorption|not provided	MONDO:MONDO:0009238,MedGen:C0342705,OMIM:229050,Orphanet:90045|MedGen:CN517202	229050	854	rs80338773	RCV000000902|RCV000059710	single nucleotide variant	Pathogenic	28402277	28402277	28402277	G	A	3	1	1	ENST00000612814.5	28406212-28405887;28405468-28404616;28402321-28402238;28400766-28400610;28399713-28394642	9/9	-	8505	-	-	-	-	3_prime_UTR_variant	3_prime_UTR_variant	MODIFIER	2	-17	-23	8	0.00	0.00	0.00	0.00	NA	No	No	Yes
NM_080669.6(SLC46A1):c.337C>T(p.Arg113Cys)	17	1	15894	113235	SLC46A1	HGNC:30521	ENSG00000004139	Congenital defect of folate absorption|not provided	MONDO:MONDO:0009238,MedGen:C0342705,OMIM:229050,Orphanet:90045|MedGen:CN517202	229050	855	rs80338770	RCV000000903|RCV000059714	single nucleotide variant	Pathogenic	28405360	28405360	28405360	G	A	2	1	1	ENST00000612814.5	28406212-28405887;28405468-28404616;28402321-28402238;28400766-28400610;28399713-28394642	-	-	-	-	-	-	-	downstream_gene_variant	downstream_gene_variant	MODIFIER	-	-	-	-	-	-	-	-	NA	No	No	Yes
NM_000046.5(ARSB):c.349T>C(p.Cys117Arg)	5	-1	15917	411	ARSB	HGNC:714	ENSG00000113273	Mucopolysaccharidosis, type vi, severe|Mucopolysaccharidosis type 6	MedGen:C4017253|MONDO:MONDO:0009661,MedGen:C0026709,OMIM:253200,Orphanet:583	253200	878	rs118203939	RCV000000926|RCV000677550	single nucleotide variant	Pathogenic/Likely pathogenic	78969156	78969156	78969156	A	G	3	3	1	ENST00000264914.10	78985310-78984937;78969192-78969006;78964606-78964416;78955502-78955295;78885827-78885584;78839426-78839356;78781974-78781852;78780662-78777209	2/8	-	411	349	117	C/R	-	missense_variant	missense_variant	MODERATE	36	-11	26	36	0.00	0.00	0.00	0.00	NA	No	No	No
NM_000046.5(ARSB):c.707T>C(p.Leu236Pro)	5	-1	15918	411	ARSB	HGNC:714	ENSG00000113273	Mucopolysaccharidosis, type vi, mild|Mucopolysaccharidosis type 6	MedGen:C4017254|MONDO:MONDO:0009661,MedGen:C0026709,OMIM:253200,Orphanet:583	253200	879	rs118203940	RCV000000927|RCV000677586	single nucleotide variant	Conflicting interpretations of pathogenicity	78955486	78955486	78955486	A	G	3	3	1	ENST00000264914.10	78985310-78984937;78969192-78969006;78964606-78964416;78955502-78955295;78885827-78885584;78839426-78839356;78781974-78781852;78780662-78777209	4/8	-	769	707	236	L/P	-	missense_variant	missense_variant	MODERATE	16	-11	-31	-11	0.00	0.00	0.00	0.00	NA	No	No	No
NM_000046.5(ARSB):c.1214G>A(p.Cys405Tyr)	5	-1	15919	411	ARSB	HGNC:714	ENSG00000113273	Mucopolysaccharidosis, type vi, severe|Mucopolysaccharidosis type 6|not provided|Metachromatic leukodystrophy	MedGen:C4017253|MONDO:MONDO:0009661,MedGen:C0026709,OMIM:253200,Orphanet:583|MedGen:CN517202|MONDO:MONDO:0018868,MedGen:C0023522,OMIM:250100,Orphanet:512	253200	880	rs118203941	RCV000000928|RCV000179701|RCV000723435|RCV000779751	single nucleotide variant	Conflicting interpretations of pathogenicity	78781974	78781974	78781974	C	T	6	3	1	ENST00000264914.10	78985310-78984937;78969192-78969006;78964606-78964416;78955502-78955295;78885827-78885584;78839426-78839356;78781974-78781852;78780662-78777209	7/8	-	1276	1214	405	C/Y	-	missense_variant,splice_region_variant	missense_variant	MODERATE	-48	0	-48	1	0.00	0.00	0.00	0.00	NA	No	No	No
NM_000046.5(ARSB):c.238del(p.Val80fs)	5	-1	15920	411	ARSB	HGNC:714	ENSG00000113273	Mucopolysaccharidosis, type vi, severe|Mucopolysaccharidosis type 6	MedGen:C4017253|MONDO:MONDO:0009661,MedGen:C0026709,OMIM:253200,Orphanet:583	253200	881	rs431905493	RCV000000929|RCV000677521	Deletion	Pathogenic	78985011	78985011	78985010	AC	A	2	3	1	ENST00000264914.10	78985310-78984937;78969192-78969006;78964606-78964416;78955502-78955295;78885827-78885584;78839426-78839356;78781974-78781852;78780662-78777209	1/8	-	300	238	80	V/X	-	frameshift_variant	frameshift_variant	HIGH	-38	-27	2	1	0.00	0.00	0.00	0.00	NA	No	No	No
NM_000046.5(ARSB):c.743del(p.Pro248fs)	5	-1	15921	411	ARSB	HGNC:714	ENSG00000113273	Mucopolysaccharidosis, type vi, severe|Mucopolysaccharidosis type 6	MedGen:C4017253|MONDO:MONDO:0009661,MedGen:C0026709,OMIM:253200,Orphanet:583	253200	882	rs431905494	RCV000000930|RCV000677591	Deletion	Pathogenic	78955450	78955450	78955449	AG	A	2	3	1	ENST00000264914.10	78985310-78984937;78969192-78969006;78964606-78964416;78955502-78955295;78885827-78885584;78839426-78839356;78781974-78781852;78780662-78777209	4/8	-	805	743	248	P/X	-	frameshift_variant	frameshift_variant	HIGH	25	-41	5	25	0.02	0.00	0.00	0.00	NA	No	No	No
NM_000046.5(ARSB):c.215T>A(p.Leu72Gln)	5	-1	15922	411	ARSB	HGNC:714	ENSG00000113273	Mucopolysaccharidosis, type vi, severe|not provided|Mucopolysaccharidosis type 6|not specified	MedGen:C4017253|MedGen:CN517202|MONDO:MONDO:0009661,MedGen:C0026709,OMIM:253200,Orphanet:583|MedGen:CN169374	253200	883	rs397514441	RCV000000931|RCV000224599|RCV000677514|RCV000779750	single nucleotide variant	Conflicting interpretations of pathogenicity	78985034	78985034	78985034	A	T	4	3	1	ENST00000264914.10	78985310-78984937;78969192-78969006;78964606-78964416;78955502-78955295;78885827-78885584;78839426-78839356;78781974-78781852;78780662-78777209	1/8	-	277	215	72	L/Q	-	missense_variant	missense_variant	MODERATE	-2	-50	-22	38	0.00	0.00	0.00	0.00	NA	No	No	No
NM_000046.5(ARSB):c.284G>A(p.Arg95Gln)	5	-1	15923	411	ARSB	HGNC:714	ENSG00000113273	Mucopolysaccharidosis type 6|not provided	MONDO:MONDO:0009661,MedGen:C0026709,OMIM:253200,Orphanet:583|MedGen:CN517202	253200	884	rs118203942	RCV000000932|RCV000078002	single nucleotide variant	Pathogenic/Likely pathogenic	78984965	78984965	78984965	C	T	4	3	1	ENST00000264914.10	78985310-78984937;78969192-78969006;78964606-78964416;78955502-78955295;78885827-78885584;78839426-78839356;78781974-78781852;78780662-78777209	1/8	-	346	284	95	R/Q	-	missense_variant	missense_variant	MODERATE	-2	-8	-28	19	0.00	0.00	0.00	0.00	NA	No	No	No
NM_000046.5(ARSB):c.629A>G(p.Tyr210Cys)	5	-1	15924	411	ARSB	HGNC:714	ENSG00000113273	Mucopolysaccharidosis type 6|not provided|Metachromatic leukodystrophy	MONDO:MONDO:0009661,MedGen:C0026709,OMIM:253200,Orphanet:583|MedGen:CN517202|MONDO:MONDO:0018868,MedGen:C0023522,OMIM:250100,Orphanet:512	253200	885	rs118203943	RCV000000933|RCV000078003|RCV000779747	single nucleotide variant	Pathogenic	78964477	78964477	78964477	T	C	14	3	1	ENST00000264914.10	78985310-78984937;78969192-78969006;78964606-78964416;78955502-78955295;78885827-78885584;78839426-78839356;78781974-78781852;78780662-78777209	3/8	-	691	629	210	Y/C	-	missense_variant	missense_variant	MODERATE	36	-25	5	3	0.00	0.00	0.00	0.00	NA	No	No	No
NM_000046.5(ARSB):c.1178A>C(p.His393Pro)	5	-1	15925	411	ARSB	HGNC:714	ENSG00000113273	Mucopolysaccharidosis type 6|not provided	MONDO:MONDO:0009661,MedGen:C0026709,OMIM:253200,Orphanet:583|MedGen:CN517202	253200	886	rs118203944	RCV000000934|RCV000424623	single nucleotide variant	Conflicting interpretations of pathogenicity	78839391	78839391	78839391	T	G	5	3	1	ENST00000264914.10	78985310-78984937;78969192-78969006;78964606-78964416;78955502-78955295;78885827-78885584;78839426-78839356;78781974-78781852;78780662-78777209	6/8	-	1240	1178	393	H/P	-	missense_variant	missense_variant	MODERATE	-35	35	-45	-35	0.00	0.00	0.00	0.00	NA	No	No	No
NM_000046.5(ARSB):c.1143-1G>C	5	-1	15926	411	ARSB	HGNC:714	ENSG00000113273	Mucopolysaccharidosis type 6	MONDO:MONDO:0009661,MedGen:C0026709,OMIM:253200,Orphanet:583	253200	887	rs431905495	RCV000000935	single nucleotide variant	Pathogenic	78839427	78839427	78839427	C	G	7	3	1	ENST00000264914.10	78985310-78984937;78969192-78969006;78964606-78964416;78955502-78955295;78885827-78885584;78839426-78839356;78781974-78781852;78780662-78777209	-	5/7	-	-	-	-	-	splice_acceptor_variant	splice_acceptor_variant	HIGH	-6	-1	-6	-1	0.18	0.89	0.00	0.00	NA	Yes	No	No
NM_000046.5(ARSB):c.1143-8T>G	5	-1	15927	411	ARSB	HGNC:714	ENSG00000113273	Mucopolysaccharidosis type 6	MONDO:MONDO:0009661,MedGen:C0026709,OMIM:253200,Orphanet:583	253200	888	rs431905496	RCV000000936	single nucleotide variant	Pathogenic/Likely pathogenic	78839434	78839434	78839434	A	C	4	3	1	ENST00000264914.10	78985310-78984937;78969192-78969006;78964606-78964416;78955502-78955295;78885827-78885584;78839426-78839356;78781974-78781852;78780662-78777209	-	5/7	-	-	-	-	-	splice_region_variant,splice_polypyrimidine_tract_variant,intron_variant	splice_region_variant	LOW	-1	-8	-8	-13	0.00	0.72	0.00	0.00	NA	No	No	No
NM_006331.8(EMG1):c.257A>G(p.Asp86Gly)	12	1	15929	10436	EMG1	HGNC:16912	ENSG00000126749	Bowen-Conradi syndrome	MONDO:MONDO:0008879,MedGen:C1859405,OMIM:211180,Orphanet:1270	211180	890	rs74435397	RCV000000938	single nucleotide variant	Pathogenic	6974427	6974427	6974427	A	G	1	1	1	ENST00000599672.6	6970913-6971091;6974339-6974440;6974552-6974693;6975090-6975148;6975229-6975378;6975696-6979936	2/6	-	268	257	86	D/G	-	missense_variant	missense_variant	MODERATE	-1	14	-1	13	0.00	0.00	0.35	0.01	NA	No	No	Yes
NM_020320.5(RARS2):c.110+5A>G	6	-1	15930	57038	RARS2	HGNC:21406	ENSG00000146282	Pontocerebellar hypoplasia type 6|not provided	MONDO:MONDO:0012683,MedGen:C1969084,OMIM:611523,Orphanet:166073|MedGen:CN517202	611523	891	rs63749985	RCV000000939|RCV001093189	single nucleotide variant	Pathogenic	87569512	87569512	87569512	T	C	4	3	1	ENST00000369536.10	87589987-87589922;87569590-87569517;87564232-87564130;87562785-87562702;87555505-87555408;87548646-87548591;87545699-87545616;87541994-87541918;87530942-87530784;87529648-87529542;87524652-87524557;87521524-87521464;87520256-87520180;87519707-87519583;87518891-87518824;87518739-87518630;87518264-87518169;87516880-87516806;87515020-87514957;87514499-87513938	-	2/19	-	-	-	-	-	splice_donor_5th_base_variant,intron_variant	splice_region_variant	LOW	5	50	0	5	0.00	0.00	0.52	0.72	NA	No	No	Yes
NM_001008388.5(CISD2):c.109G>C(p.Glu37Gln)	4	1	15931	493856	CISD2	HGNC:24212	ENSG00000145354	Wolfram syndrome 2	MONDO:MONDO:0011502,MedGen:C1858028,OMIM:604928,Orphanet:3463	604928	892	rs63749888	RCV000000940	single nucleotide variant	Pathogenic	102885221	102885221	102885221	G	C	1	1	1	ENST00000273986.10	102868992-102869187;102885216-102885430;102887341-102892807	2/3	-	202	109	37	E/Q	-	missense_variant	missense_variant	MODERATE	-39	-5	-39	1	0.04	0.82	0.00	0.00	NA	No	No	No
NM_000181.4(GUSB):c.1856C>T(p.Ala619Val)	7	-1	15932	2990	GUSB	HGNC:4696	ENSG00000169919	Mucopolysaccharidosis type 7	MONDO:MONDO:0009662,MedGen:C0085132,OMIM:253220,Orphanet:584	253220	893	rs121918172	RCV000000941	single nucleotide variant	Pathogenic	65960997	65960997	65960997	G	A	2	3	1	ENST00000304895.9	65982213-65981974;65980409-65980224;65979911-65979727;65979541-65979399;65976202-65976015;65975071-65974919;65974704-65974526;65974441-65974295;65970366-65970282;65967907-65967731;65964458-65964323;65961063-65960684	12/12	-	1886	1856	619	A/V	-	missense_variant	missense_variant	MODERATE	-45	19	7	-45	0.00	0.00	0.00	0.00	NA	No	No	Yes
NM_000181.4(GUSB):c.1144C>T(p.Arg382Cys)	7	-1	15933	2990	GUSB	HGNC:4696	ENSG00000169919	Mucopolysaccharidosis type 7|Non-immune hydrops fetalis	MONDO:MONDO:0009662,MedGen:C0085132,OMIM:253220,Orphanet:584|Human Phenotype Ontology:HP:0001790,MONDO:MONDO:0009369,MedGen:C0455988,OMIM:236750,Orphanet:363999	253220	894	rs121918173	RCV000000942|RCV000170573	single nucleotide variant	Pathogenic/Likely pathogenic	65974626	65974626	65974626	G	A	4	3	1	ENST00000304895.9	65982213-65981974;65980409-65980224;65979911-65979727;65979541-65979399;65976202-65976015;65975071-65974919;65974704-65974526;65974441-65974295;65970366-65970282;65967907-65967731;65964458-65964323;65961063-65960684	7/12	-	1174	1144	382	R/C	-	missense_variant	missense_variant	MODERATE	-8	-39	0	-40	0.00	0.00	0.00	0.00	NA	No	No	Yes
NM_000181.4(GUSB):c.646C>T(p.Arg216Trp)	7	-1	15934	2990	GUSB	HGNC:4696	ENSG00000169919	Mucopolysaccharidosis type 7	MONDO:MONDO:0009662,MedGen:C0085132,OMIM:253220,Orphanet:584	253220	895	rs121918174	RCV000000943	single nucleotide variant	Pathogenic/Likely pathogenic	65979477	65979477	65979477	G	A	3	3	1	ENST00000304895.9	65982213-65981974;65980409-65980224;65979911-65979727;65979541-65979399;65976202-65976015;65975071-65974919;65974704-65974526;65974441-65974295;65970366-65970282;65967907-65967731;65964458-65964323;65961063-65960684	4/12	-	676	646	216	R/W	-	missense_variant	missense_variant	MODERATE	0	39	2	-1	0.04	0.00	0.00	0.00	NA	No	No	Yes
NM_000181.4(GUSB):c.442C>T(p.Pro148Ser)	7	-1	15937	2990	GUSB	HGNC:4696	ENSG00000169919	Mucopolysaccharidosis type 7	MONDO:MONDO:0009662,MedGen:C0085132,OMIM:253220,Orphanet:584	253220	898	rs121918177	RCV000000946	single nucleotide variant	Pathogenic	65979866	65979866	65979866	G	A	1	1	1	ENST00000304895.9	65982213-65981974;65980409-65980224;65979911-65979727;65979541-65979399;65976202-65976015;65975071-65974919;65974704-65974526;65974441-65974295;65970366-65970282;65967907-65967731;65964458-65964323;65961063-65960684	3/12	-	472	442	148	P/S	-	missense_variant	missense_variant	MODERATE	45	-33	-32	43	0.00	0.00	0.06	0.00	NA	No	No	Yes
NM_000181.4(GUSB):c.1521G>A(p.Trp507Ter)	7	-1	15939	2990	GUSB	HGNC:4696	ENSG00000169919	Mucopolysaccharidosis type 7	MONDO:MONDO:0009662,MedGen:C0085132,OMIM:253220,Orphanet:584	253220	900	rs121918179	RCV000000948	single nucleotide variant	Pathogenic	65967863	65967863	65967863	C	T	4	3	1	ENST00000304895.9	65982213-65981974;65980409-65980224;65979911-65979727;65979541-65979399;65976202-65976015;65975071-65974919;65974704-65974526;65974441-65974295;65970366-65970282;65967907-65967731;65964458-65964323;65961063-65960684	10/12	-	1551	1521	507	W/*	-	stop_gained	stop_gained	HIGH	44	12	40	1	0.00	0.00	0.00	0.00	NA	No	Yes	Yes
NM_000181.4(GUSB):c.1617C>T(p.Ser539=)	7	-1	15940	2990	GUSB	HGNC:4696	ENSG00000169919	Mucopolysaccharidosis type 7	MONDO:MONDO:0009662,MedGen:C0085132,OMIM:253220,Orphanet:584	253220	901	rs377519272	RCV000000949	single nucleotide variant	Pathogenic/Likely pathogenic	65967767	65967767	65967767	G	A	4	3	1	ENST00000304895.9	65982213-65981974;65980409-65980224;65979911-65979727;65979541-65979399;65976202-65976015;65975071-65974919;65974704-65974526;65974441-65974295;65970366-65970282;65967907-65967731;65964458-65964323;65961063-65960684	10/12	-	1647	1617	539	S	-	synonymous_variant	synonymous_variant	LOW	2	44	2	-36	0.00	0.00	0.85	0.02	NA	No	No	Yes
NM_000181.4(GUSB):c.1730G>T(p.Arg577Leu)	7	-1	15941	2990	GUSB	HGNC:4696	ENSG00000169919	Mucopolysaccharidosis type 7	MONDO:MONDO:0009662,MedGen:C0085132,OMIM:253220,Orphanet:584	253220	902	rs121918183	RCV000000950	single nucleotide variant	Pathogenic	65964382	65964382	65964382	C	A	1	1	1	ENST00000304895.9	65982213-65981974;65980409-65980224;65979911-65979727;65979541-65979399;65976202-65976015;65975071-65974919;65974704-65974526;65974441-65974295;65970366-65970282;65967907-65967731;65964458-65964323;65961063-65960684	11/12	-	1760	1730	577	R/L	-	missense_variant	missense_variant	MODERATE	43	-4	16	-13	0.00	0.00	0.00	0.00	NA	No	No	Yes
NM_000181.4(GUSB):c.1391+618_1391+619del	7	-1	15942	2990	GUSB	HGNC:4696	ENSG00000169919	Mucopolysaccharidosis type 7	MONDO:MONDO:0009662,MedGen:C0085132,OMIM:253220,Orphanet:584	253220	903	rs786200863	RCV000000951	Deletion	Pathogenic	65973676	65973677	65973675	TGA	T	1	1	1	ENST00000304895.9	65982213-65981974;65980409-65980224;65979911-65979727;65979541-65979399;65976202-65976015;65975071-65974919;65974704-65974526;65974441-65974295;65970366-65970282;65967907-65967731;65964458-65964323;65961063-65960684	-	8/11	-	-	-	-	-	intron_variant	intron_variant	MODIFIER	42	-43	5	4	0.00	0.00	0.59	0.00	deep_intronic	No	No	Yes
NM_000181.4(GUSB):c.1338G>A(p.Trp446Ter)	7	-1	15943	2990	GUSB	HGNC:4696	ENSG00000169919	Mucopolysaccharidosis type 7	MONDO:MONDO:0009662,MedGen:C0085132,OMIM:253220,Orphanet:584	253220	904	rs121918180	RCV000000952	single nucleotide variant	Pathogenic	65974348	65974348	65974348	C	T	1	1	1	ENST00000304895.9	65982213-65981974;65980409-65980224;65979911-65979727;65979541-65979399;65976202-65976015;65975071-65974919;65974704-65974526;65974441-65974295;65970366-65970282;65967907-65967731;65964458-65964323;65961063-65960684	8/12	-	1368	1338	446	W/*	-	stop_gained	stop_gained	HIGH	43	-32	4	39	0.00	0.00	0.00	0.00	NA	No	Yes	Yes
NM_000181.4(GUSB):c.526C>T(p.Leu176Phe)	7	-1	15944	2990	GUSB	HGNC:4696	ENSG00000169919	Mucopolysaccharidosis type 7|Mucopolysaccharidosis type 6|not provided	MONDO:MONDO:0009662,MedGen:C0085132,OMIM:253220,Orphanet:584|MONDO:MONDO:0009661,MedGen:C0026709,OMIM:253200,Orphanet:583|MedGen:CN517202	253220	905	rs121918181	RCV000000953|RCV000586449|RCV000790722	single nucleotide variant	Pathogenic	65979782	65979782	65979782	G	A	8	3	1	ENST00000304895.9	65982213-65981974;65980409-65980224;65979911-65979727;65979541-65979399;65976202-65976015;65975071-65974919;65974704-65974526;65974441-65974295;65970366-65970282;65967907-65967731;65964458-65964323;65961063-65960684	3/12	-	556	526	176	L/F	-	missense_variant	missense_variant	MODERATE	3	-25	2	50	0.00	0.00	0.00	0.00	NA	No	No	Yes
NM_000181.4(GUSB):c.1050G>C(p.Lys350Asn)	7	-1	15945	2990	GUSB	HGNC:4696	ENSG00000169919	Mucopolysaccharidosis type 7	MONDO:MONDO:0009662,MedGen:C0085132,OMIM:253220,Orphanet:584	253220	906	rs121918182	RCV000000954	single nucleotide variant	Pathogenic	65974934	65974934	65974934	C	G	1	1	1	ENST00000304895.9	65982213-65981974;65980409-65980224;65979911-65979727;65979541-65979399;65976202-65976015;65975071-65974919;65974704-65974526;65974441-65974295;65970366-65970282;65967907-65967731;65964458-65964323;65961063-65960684	6/12	-	1080	1050	350	K/N	-	missense_variant	missense_variant	MODERATE	-7	-1	-15	11	0.00	0.00	0.00	0.00	NA	No	No	Yes
NM_000181.4(GUSB):c.1881G>T(p.Trp627Cys)	7	-1	15946	2990	GUSB	HGNC:4696	ENSG00000169919	Mucopolysaccharidosis type 7	MONDO:MONDO:0009662,MedGen:C0085132,OMIM:253220,Orphanet:584	253220	907	rs121918184	RCV000000955	single nucleotide variant	Likely pathogenic	65960972	65960972	65960972	C	A	3	3	1	ENST00000304895.9	65982213-65981974;65980409-65980224;65979911-65979727;65979541-65979399;65976202-65976015;65975071-65974919;65974704-65974526;65974441-65974295;65970366-65970282;65967907-65967731;65964458-65964323;65961063-65960684	12/12	-	1911	1881	627	W/C	-	missense_variant	missense_variant	MODERATE	-21	-20	2	-20	0.00	0.00	0.00	0.00	NA	No	No	Yes
NM_000181.4(GUSB):c.1069C>T(p.Arg357Ter)	7	-1	15947	2990	GUSB	HGNC:4696	ENSG00000169919	Mucopolysaccharidosis type 7|Non-immune hydrops fetalis|not provided	MONDO:MONDO:0009662,MedGen:C0085132,OMIM:253220,Orphanet:584|Human Phenotype Ontology:HP:0001790,MONDO:MONDO:0009369,MedGen:C0455988,OMIM:236750,Orphanet:363999|MedGen:CN517202	253220	908	rs121918185	RCV000000956|RCV000170582|RCV001528837	single nucleotide variant	Pathogenic/Likely pathogenic	65974701	65974701	65974701	G	A	11	3	1	ENST00000304895.9	65982213-65981974;65980409-65980224;65979911-65979727;65979541-65979399;65976202-65976015;65975071-65974919;65974704-65974526;65974441-65974295;65970366-65970282;65967907-65967731;65964458-65964323;65961063-65960684	7/12	-	1099	1069	357	R/*	-	stop_gained	stop_gained	HIGH	-36	3	3	-29	0.00	0.01	0.00	0.00	NA	No	No	Yes
NM_000067.3(CA2):c.319C>T(p.His107Tyr)	8	1	15955	760	CA2	HGNC:1373	ENSG00000104267	Osteopetrosis with renal tubular acidosis	MONDO:MONDO:0009818,MedGen:C0345407,OMIM:259730,Orphanet:2785	259730	916	rs118203933	RCV000000964	single nucleotide variant	Pathogenic	85473779	85473779	85473779	C	T	1	1	1	ENST00000285379.10	85464007-85464115;85465272-85465469;85473693-85473811;85474324-85474416;85475798-85475860;85477120-85477275;85480670-85481493	3/7	-	394	319	107	H/Y	-	missense_variant	missense_variant	MODERATE	-2	-8	-2	32	0.00	0.00	0.00	0.01	NA	No	No	Yes
NM_000067.3(CA2):c.508-1G>C	8	1	15956	760	CA2	HGNC:1373	ENSG00000104267	Osteopetrosis with renal tubular acidosis	MONDO:MONDO:0009818,MedGen:C0345407,OMIM:259730,Orphanet:2785	259730	917	rs-1	RCV000000965	single nucleotide variant	Pathogenic	85477119	85477119	85477119	G	C	1	1	1	ENST00000285379.10	85464007-85464115;85465272-85465469;85473693-85473811;85474324-85474416;85475798-85475860;85477120-85477275;85480670-85481493	-	5/6	-	-	-	-	-	splice_acceptor_variant	splice_acceptor_variant	HIGH	-28	1	1	11	0.88	0.99	0.00	0.00	NA	No	No	Yes
NM_000067.3(CA2):c.120T>G(p.Tyr40Ter)	8	1	15958	760	CA2	HGNC:1373	ENSG00000104267	Osteopetrosis with renal tubular acidosis	MONDO:MONDO:0009818,MedGen:C0345407,OMIM:259730,Orphanet:2785	259730	919	rs118203934	RCV000000967	single nucleotide variant	Pathogenic	85465357	85465357	85465357	T	G	1	1	1	ENST00000285379.10	85464007-85464115;85465272-85465469;85473693-85473811;85474324-85474416;85475798-85475860;85477120-85477275;85480670-85481493	2/7	-	195	120	40	Y/*	-	stop_gained	stop_gained	HIGH	41	-7	41	-4	0.00	0.00	0.00	0.00	NA	No	No	Yes
NM_000067.3(CA2):c.621del(p.Trp208fs)	8	1	15959	760	CA2	HGNC:1373	ENSG00000104267	Osteopetrosis with renal tubular acidosis	MONDO:MONDO:0009818,MedGen:C0345407,OMIM:259730,Orphanet:2785	259730	920	rs-1	RCV000000968	Deletion	Pathogenic	85477232	85477232	85477231	AC	A	1	1	1	ENST00000285379.10	85464007-85464115;85465272-85465469;85473693-85473811;85474324-85474416;85475798-85475860;85477120-85477275;85480670-85481493	6/7	-	696	621	207	T/X	NMD_escaping_variant	frameshift_variant	frameshift_variant	HIGH	-36	21	47	43	0.01	0.00	0.00	0.00	NA	No	No	Yes
NM_000404.4(GLB1):c.601C>T(p.Arg201Cys)	3	-1	15964	2720	GLB1	HGNC:4298	ENSG00000170266	GM1 gangliosidosis type 2|GM1 gangliosidosis|not provided|Mucopolysaccharidosis, MPS-IV-B|Infantile GM1 gangliosidosis|GM1 gangliosidosis type 3|Mucopolysaccharidosis, MPS-IV-B;GM1 gangliosidosis	MONDO:MONDO:0009261,MedGen:C0268272,OMIM:230600,Orphanet:354,Orphanet:79256|MONDO:MONDO:0018149,MedGen:C0085131,Orphanet:354|MedGen:CN517202|MONDO:MONDO:0009660,MedGen:C0086652,OMIM:253010,Orphanet:309310,Orphanet:582|MONDO:MONDO:0009260,MedGen:C0268271,OMIM:230500,Orphanet:354,Orphanet:79255|MONDO:MONDO:0009262,MedGen:C0268273,OMIM:230650,Orphanet:79257|MONDO:MONDO:0009660,MedGen:C0086652,OMIM:2…	230600	925	rs72555360	RCV000000973|RCV000269582|RCV000256168|RCV000411949|RCV000411359|RCV000410436|RCV001208622	single nucleotide variant	Conflicting interpretations of pathogenicity	33058221	33058221	33058221	G	A	11	3	1	ENST00000307363.10	33097146-33097011;33072713-33072544;33068970-33068820;33068290-33068230;33065557-33065463;33058269-33058089;33053549-33053491;33052004-33051883;33051798-33051758;33046232-33046120;33024325-33024251;33021655-33021566;33018561-33018448;33016840-33016709;33014310-33014056;32997344-32996617	6/16	-	662	601	201	R/C	-	missense_variant	missense_variant	MODERATE	-12	48	-12	38	0.08	0.00	0.00	0.00	NA	No	No	Yes
NM_000404.4(GLB1):c.152T>C(p.Ile51Thr)	3	-1	15965	2720	GLB1	HGNC:4298	ENSG00000170266	GM1 gangliosidosis type 3|Infantile GM1 gangliosidosis;Mucopolysaccharidosis, MPS-IV-B;GM1 gangliosidosis type 2;GM1 gangliosidosis type 3|Infantile GM1 gangliosidosis|Mucopolysaccharidosis, MPS-IV-B;GM1 gangliosidosis	MONDO:MONDO:0009262,MedGen:C0268273,OMIM:230650,Orphanet:79257|MONDO:MONDO:0009260,MedGen:C0268271,OMIM:230500,Orphanet:354,Orphanet:79255;MONDO:MONDO:0009660,MedGen:C0086652,OMIM:253010,Orphanet:309310,Orphanet:582;MONDO:MONDO:0009261,MedGen:C0268272,OMIM:230600,Orphanet:354,Orphanet:79256;MONDO:MONDO:0009262,MedGen:C0268273,OMIM:230650,Orphanet:79257|MONDO:MONDO:0009260,MedGen:C0268271,OMIM:230…	230650;230500;253010	926	rs72555390	RCV000000974|RCV000671053|RCV001582457|RCV001851520	single nucleotide variant	Pathogenic	33072637	33072637	33072637	A	G	4	3	1	ENST00000307363.10	33097146-33097011;33072713-33072544;33068970-33068820;33068290-33068230;33065557-33065463;33058269-33058089;33053549-33053491;33052004-33051883;33051798-33051758;33046232-33046120;33024325-33024251;33021655-33021566;33018561-33018448;33016840-33016709;33014310-33014056;32997344-32996617	2/16	-	213	152	51	I/T	-	missense_variant	missense_variant	MODERATE	22	-6	22	41	0.02	0.00	0.00	0.00	NA	No	No	Yes
NM_000404.4(GLB1):c.1370G>A(p.Arg457Gln)	3	-1	15969	2720	GLB1	HGNC:4298	ENSG00000170266	GM1 gangliosidosis type 3|GM1 gangliosidosis;Mucopolysaccharidosis, MPS-IV-B|GM1 gangliosidosis type 2;GM1 gangliosidosis type 3;Infantile GM1 gangliosidosis|GM1 gangliosidosis	MONDO:MONDO:0009262,MedGen:C0268273,OMIM:230650,Orphanet:79257|MONDO:MONDO:0018149,MedGen:C0085131,Orphanet:354;MONDO:MONDO:0009660,MedGen:C0086652,OMIM:253010,Orphanet:309310,Orphanet:582|MONDO:MONDO:0009261,MedGen:C0268272,OMIM:230600,Orphanet:354,Orphanet:79256;MONDO:MONDO:0009262,MedGen:C0268273,OMIM:230650,Orphanet:79257;MONDO:MONDO:0009260,MedGen:C0268271,OMIM:230500,Orphanet:354,Orphanet:7…	230650	930	rs28934886	RCV000000978|RCV001378633|RCV001810396|RCV002281684	single nucleotide variant	Pathogenic/Likely pathogenic	33016818	33016818	33016818	C	T	4	3	1	ENST00000307363.10	33097146-33097011;33072713-33072544;33068970-33068820;33068290-33068230;33065557-33065463;33058269-33058089;33053549-33053491;33052004-33051883;33051798-33051758;33046232-33046120;33024325-33024251;33021655-33021566;33018561-33018448;33016840-33016709;33014310-33014056;32997344-32996617	14/16	-	1431	1370	457	R/Q	-	missense_variant	missense_variant	MODERATE	-30	22	-30	-7	0.01	0.01	0.00	0.00	NA	No	No	Yes
NM_000404.4(GLB1):c.245C>T(p.Thr82Met)	3	-1	15974	2720	GLB1	HGNC:4298	ENSG00000170266	GM1 gangliosidosis type 3|Inborn genetic diseases|Infantile GM1 gangliosidosis;GM1 gangliosidosis type 3;GM1 gangliosidosis type 2;Mucopolysaccharidosis, MPS-IV-B|GM1 gangliosidosis;Mucopolysaccharidosis, MPS-IV-B|GM1 gangliosidosis type 2|not provided	MONDO:MONDO:0009262,MedGen:C0268273,OMIM:230650,Orphanet:79257|MeSH:D030342,MedGen:C0950123|MONDO:MONDO:0009260,MedGen:C0268271,OMIM:230500,Orphanet:354,Orphanet:79255;MONDO:MONDO:0009262,MedGen:C0268273,OMIM:230650,Orphanet:79257;MONDO:MONDO:0009261,MedGen:C0268272,OMIM:230600,Orphanet:354,Orphanet:79256;MONDO:MONDO:0009660,MedGen:C0086652,OMIM:253010,Orphanet:309310,Orphanet:582|MONDO:MONDO:001…	230650;230600;253010	935	rs72555393	RCV000000984|RCV000624609|RCV000669063|RCV001068811|RCV001262449|RCV001559063	single nucleotide variant	Conflicting interpretations of pathogenicity	33072544	33072544	33072544	G	A	6	3	1	ENST00000307363.10	33097146-33097011;33072713-33072544;33068970-33068820;33068290-33068230;33065557-33065463;33058269-33058089;33053549-33053491;33052004-33051883;33051798-33051758;33046232-33046120;33024325-33024251;33021655-33021566;33018561-33018448;33016840-33016709;33014310-33014056;32997344-32996617	2/16	-	306	245	82	T/M	-	missense_variant,splice_region_variant	missense_variant	MODERATE	1	46	2	-4	0.00	0.00	0.00	0.00	NA	No	No	Yes
NM_000404.4(GLB1):c.202C>T(p.Arg68Trp)	3	-1	15983	2720	GLB1	HGNC:4298	ENSG00000170266	GM1 gangliosidosis type 2|Infantile GM1 gangliosidosis|GM1 gangliosidosis;Mucopolysaccharidosis, MPS-IV-B	MONDO:MONDO:0009261,MedGen:C0268272,OMIM:230600,Orphanet:354,Orphanet:79256|MONDO:MONDO:0009260,MedGen:C0268271,OMIM:230500,Orphanet:354,Orphanet:79255|MONDO:MONDO:0018149,MedGen:C0085131,Orphanet:354;MONDO:MONDO:0009660,MedGen:C0086652,OMIM:253010,Orphanet:309310,Orphanet:582	230600;230500;253010	944	rs72555370	RCV000000993|RCV000760159|RCV001235447	single nucleotide variant	Pathogenic	33072587	33072587	33072587	G	A	3	3	1	ENST00000307363.10	33097146-33097011;33072713-33072544;33068970-33068820;33068290-33068230;33065557-33065463;33058269-33058089;33053549-33053491;33052004-33051883;33051798-33051758;33046232-33046120;33024325-33024251;33021655-33021566;33018561-33018448;33016840-33016709;33014310-33014056;32997344-32996617	2/16	-	263	202	68	R/W	-	missense_variant	missense_variant	MODERATE	2	44	-47	-43	0.00	0.00	0.00	0.00	NA	No	No	Yes
NM_203447.4(DOCK8):c.1418A>G(p.Lys473Arg)	9	1	15988	81704	DOCK8	HGNC:19191	ENSG00000107099	Combined immunodeficiency due to DOCK8 deficiency	MONDO:MONDO:0009478,MedGen:C4722305,OMIM:243700,Orphanet:217390	243700	949	rs112321280	RCV000000999	single nucleotide variant	Pathogenic	336714	336714	336714	A	G	2	3	1	ENST00000432829.7	214865-215029;271627-271729;286461-286636;289510-289581;304581-304704;311954-312166;317043-317128;325671-325737;328022-328171;332398-332478;334225-334384;336582-336718;339006-339099;340159-340321;368018-368135;370230-370300;371428-371566;372185-372286;376210-376305;376977-377211;379771-379935;382513-382685;386331-386426;390471-390566;396785-396934;399146-399259;404918-405073;406930-407069;414782-…	12/48	-	1530	1418	473	K/R	-	missense_variant	missense_variant	MODERATE	0	24	0	4	0.00	0.00	0.54	0.54	NA	No	No	No
NC_000001.10:g.(?_76211471)_(76211619_?)dup	1	NA	514913	34	ACADM	HGNC:89	NA	Medium-chain acyl-coenzyme A dehydrogenase deficiency	MONDO:MONDO:0008721,MedGen:C0220710,OMIM:201450,Orphanet:42	201450	528456	rs-1	RCV000633661	Duplication	Likely pathogenic	75745786	75745934	-1	na	na	1	2	1	ENST00000370841.9	75724709-75724817;75728401-75728488;75732644-75732741;75732853-75732922;75733528-75733628;75734791-75734871;75739980-75740110;75745806-75745914;75749419-75749559;75750451-75750546;75761122-75761370;75762692-75763679	NA	NA	NA	NA	NA	NA	NA	NA	SV	NA	NA	NA	NA	NA	NA	NA	NA	NA	NA	No	No	Yes
NC_000009.12:g.311735_398140del	9	1	15990	81704	DOCK8	HGNC:19191	ENSG00000107099	Combined immunodeficiency due to DOCK8 deficiency	MONDO:MONDO:0009478,MedGen:C4722305,OMIM:243700,Orphanet:217390	243700	951	rs-1	RCV000001001	Deletion	Pathogenic	311734	398139	-1	na	na	1	1	1	ENST00000432829.7	214865-215029;271627-271729;286461-286636;289510-289581;304581-304704;311954-312166;317043-317128;325671-325737;328022-328171;332398-332478;334225-334384;336582-336718;339006-339099;340159-340321;368018-368135;370230-370300;371428-371566;372185-372286;376210-376305;376977-377211;379771-379935;382513-382685;386331-386426;390471-390566;396785-396934;399146-399259;404918-405073;406930-407069;414782-…	6-25/48	5-25/47	-	-	-	-	-	splice_acceptor_variant,splice_donor_variant,splice_donor_5th_base_variant,coding_sequence_variant,intron_variant	SNV	HIGH	-	-	-	-	-	-	-	-	NA	No	No	No
NC_000001.11:g.(?_75541435)_(76074884_?)del	1	NA	556508	34	ACADM	HGNC:89	NA	Medium-chain acyl-coenzyme A dehydrogenase deficiency	MONDO:MONDO:0008721,MedGen:C0220710,OMIM:201450,Orphanet:42	201450	584254	rs-1	RCV000708425	Deletion	Pathogenic	75541435	76074884	-1	na	na	1	2	1	ENST00000370841.9	75724709-75724817;75728401-75728488;75732644-75732741;75732853-75732922;75733528-75733628;75734791-75734871;75739980-75740110;75745806-75745914;75749419-75749559;75750451-75750546;75761122-75761370;75762692-75763679	NA	NA	NA	NA	NA	NA	NA	NA	SV	NA	NA	NA	NA	NA	NA	NA	NA	NA	NA	No	No	Yes
NM_001113378.2(FANCI):c.3854G>A(p.Arg1285Gln)	15	1	16011	55215	FANCI	HGNC:25568	ENSG00000140525	Fanconi anemia complementation group I	MONDO:MONDO:0012186,MedGen:C1836861,OMIM:609053,Orphanet:84	609053	972	rs121918163	RCV000001023	single nucleotide variant	Pathogenic	89315319	89315319	89315319	G	A	2	3	1	ENST00000310775.12	89243979-89244033;89247629-89247731;89258704-89258776;89260713-89260843;89261585-89261741;89261821-89261878;89263419-89263460;89263903-89264026;89264522-89264607;89268399-89268525;89273377-89273469;89274168-89274304;89276711-89276891;89278687-89278774;89281170-89281300;89281765-89281835;89283136-89283250;89285096-89285218;89290213-89290281;89291613-89291714;89292688-89292864;89292942-89293063;892…	37/38	-	3928	3854	1285	R/Q	-	missense_variant	missense_variant	MODERATE	3	-22	34	-22	0.00	0.00	0.00	0.00	NA	No	No	Yes
NM_001113378.2(FANCI):c.3853C>T(p.Arg1285Ter)	15	1	16012	55215	FANCI	HGNC:25568	ENSG00000140525	Fanconi anemia complementation group I|not provided|Fanconi anemia	MONDO:MONDO:0012186,MedGen:C1836861,OMIM:609053,Orphanet:84|MedGen:CN517202|MONDO:MONDO:0019391,MeSH:D005199,MedGen:C0015625,OMIM:PS227650,Orphanet:84	609053	973	rs121918164	RCV000001024|RCV000584965|RCV001384910	single nucleotide variant	Pathogenic	89315318	89315318	89315318	C	T	6	3	1	ENST00000310775.12	89243979-89244033;89247629-89247731;89258704-89258776;89260713-89260843;89261585-89261741;89261821-89261878;89263419-89263460;89263903-89264026;89264522-89264607;89268399-89268525;89273377-89273469;89274168-89274304;89276711-89276891;89278687-89278774;89281170-89281300;89281765-89281835;89283136-89283250;89285096-89285218;89290213-89290281;89291613-89291714;89292688-89292864;89292942-89293063;892…	37/38	-	3927	3853	1285	R/*	-	stop_gained	stop_gained	HIGH	-12	-21	-2	38	0.00	0.00	0.00	0.00	NA	No	Yes	Yes
NM_000380.4(XPA):c.349_353del(p.Leu117fs)	9	-1	16033	7507	XPA	HGNC:12814	ENSG00000136936	Xeroderma pigmentosum group A|Xeroderma pigmentosum|not provided	MONDO:MONDO:0010210,MedGen:C0268135,OMIM:278700,Orphanet:910|MONDO:MONDO:0019600,MedGen:C0043346,Orphanet:910|MedGen:CN517202	278700	994	rs1200172747	RCV000001049|RCV000780797|RCV001057886	Microsatellite	Pathogenic	97689570	97689574	97689569	CATAAG	C	5	3	1	ENST00000375128.5	97697340-97697121;97693759-97693649;97689639-97689534;97687261-97687096;97685040-97684923;97675587-97674909	3/6	-	397-401	349-353	117-118	LM/X	-	frameshift_variant	frameshift_variant	HIGH	-	-	-	-	-	-	-	-	NA	No	No	Yes
NM_000380.4(XPA):c.682C>T(p.Arg228Ter)	9	-1	16034	7507	XPA	HGNC:12814	ENSG00000136936	Xeroderma pigmentosum group A|Xeroderma pigmentosum|not provided	MONDO:MONDO:0010210,MedGen:C0268135,OMIM:278700,Orphanet:910|MONDO:MONDO:0019600,MedGen:C0043346,Orphanet:910|MedGen:CN517202	278700	995	rs104894132	RCV000001050|RCV000781924|RCV000815514	single nucleotide variant	Pathogenic	97675579	97675579	97675579	G	A	7	3	1	ENST00000375128.5	97697340-97697121;97693759-97693649;97689639-97689534;97687261-97687096;97685040-97684923;97675587-97674909	6/6	-	730	682	228	R/*	NMD_escaping_variant	stop_gained	stop_gained	HIGH	5	8	2	-5	0.00	0.00	0.00	0.00	NA	No	No	Yes
NM_000380.4(XPA):c.619C>T(p.Arg207Ter)	9	-1	16035	7507	XPA	HGNC:12814	ENSG00000136936	Xeroderma pigmentosum group A|not provided|Xeroderma pigmentosum	MONDO:MONDO:0010210,MedGen:C0268135,OMIM:278700,Orphanet:910|MedGen:CN517202|MONDO:MONDO:0019600,MedGen:C0043346,Orphanet:910	278700	996	rs104894133	RCV000001051|RCV000657642|RCV001420782	single nucleotide variant	Pathogenic	97684977	97684977	97684977	G	A	9	3	1	ENST00000375128.5	97697340-97697121;97693759-97693649;97689639-97689534;97687261-97687096;97685040-97684923;97675587-97674909	5/6	-	667	619	207	R/*	-	stop_gained	stop_gained	HIGH	-50	41	36	-47	0.00	0.00	0.00	0.00	NA	No	No	Yes
NM_000380.4(XPA):c.348T>A(p.Tyr116Ter)	9	-1	16036	7507	XPA	HGNC:12814	ENSG00000136936	Xeroderma pigmentosum group A	MONDO:MONDO:0010210,MedGen:C0268135,OMIM:278700,Orphanet:910	278700	997	rs104894134	RCV000001052	single nucleotide variant	Pathogenic	97689575	97689575	97689575	A	T	1	1	1	ENST00000375128.5	97697340-97697121;97693759-97693649;97689639-97689534;97687261-97687096;97685040-97684923;97675587-97674909	3/6	-	396	348	116	Y/*	-	stop_gained	stop_gained	HIGH	-41	28	-1	-41	0.00	0.00	0.00	0.30	NA	No	No	Yes
NM_000380.4(XPA):c.172+2T>G	9	-1	16037	7507	XPA	HGNC:12814	ENSG00000136936	Xeroderma pigmentosum group A	MONDO:MONDO:0010210,MedGen:C0268135,OMIM:278700,Orphanet:910	278700	998	rs1587755557	RCV000001053	single nucleotide variant	Pathogenic	97697119	97697119	97697119	A	C	1	1	1	ENST00000375128.5	97697340-97697121;97693759-97693649;97689639-97689534;97687261-97687096;97685040-97684923;97675587-97674909	-	1/5	-	-	-	-	-	splice_donor_variant	splice_donor_variant	HIGH	1	2	1	2	0.00	0.00	0.11	0.96	NA	No	No	Yes
NM_001371596.2(MFSD8):c.1286G>A(p.Gly429Asp)	4	-1	16041	256471	MFSD8	HGNC:28486	ENSG00000164073	Neuronal ceroid lipofuscinosis 7	MONDO:MONDO:0012588,MedGen:C1838571,OMIM:610951,Orphanet:168491,Orphanet:228366	610951	1002	rs118203976	RCV000001057	single nucleotide variant	Pathogenic	127921588	127921588	127921588	C	T	1	1	1	ENST00000641686.2	127965173-127965072;127957592-127957501;127949847-127949804;127943992-127943752;127942158-127942045;127939997-127939853;127938838-127938783;127933093-127932985;127930817-127930683;127921963-127921860;127921771-127921524;127920836-127917805	11/12	-	1326	1286	429	G/D	-	missense_variant	missense_variant	MODERATE	6	50	14	50	0.00	0.00	0.00	0.00	NA	No	No	Yes
NM_001371596.2(MFSD8):c.894T>G(p.Tyr298Ter)	4	-1	16042	256471	MFSD8	HGNC:28486	ENSG00000164073	Neuronal ceroid lipofuscinosis 7|not provided	MONDO:MONDO:0012588,MedGen:C1838571,OMIM:610951,Orphanet:168491,Orphanet:228366|MedGen:CN517202	610951	1003	rs118203977	RCV000001058|RCV001781154	single nucleotide variant	Pathogenic	127930787	127930787	127930787	A	C	3	3	1	ENST00000641686.2	127965173-127965072;127957592-127957501;127949847-127949804;127943992-127943752;127942158-127942045;127939997-127939853;127938838-127938783;127933093-127932985;127930817-127930683;127921963-127921860;127921771-127921524;127920836-127917805	9/12	-	934	894	298	Y/*	-	stop_gained	stop_gained	HIGH	-1	30	30	4	0.02	0.17	0.00	0.00	NA	No	Yes	Yes
NM_001371596.2(MFSD8):c.1235C>T(p.Pro412Leu)	4	-1	16044	256471	MFSD8	HGNC:28486	ENSG00000164073	Neuronal ceroid lipofuscinosis 7|Neuronal ceroid lipofuscinosis|Inborn genetic diseases|Macular dystrophy with central cone involvement;Neuronal ceroid lipofuscinosis 7|not provided	MONDO:MONDO:0012588,MedGen:C1838571,OMIM:610951,Orphanet:168491,Orphanet:228366|MONDO:MONDO:0016295,MedGen:C0027877,OMIM:PS256730,Orphanet:216,Orphanet:79263|MeSH:D030342,MedGen:C0950123|MONDO:MONDO:0014515,MedGen:C4015371,OMIM:616170;MONDO:MONDO:0012588,MedGen:C1838571,OMIM:610951,Orphanet:168491,Orphanet:228366|MedGen:CN517202	610951	1005	rs267607235	RCV000001060|RCV002222334|RCV002316184|RCV002496222|RCV003137482	single nucleotide variant	Conflicting interpretations of pathogenicity	127921639	127921639	127921639	G	A	8	3	1	ENST00000641686.2	127965173-127965072;127957592-127957501;127949847-127949804;127943992-127943752;127942158-127942045;127939997-127939853;127938838-127938783;127933093-127932985;127930817-127930683;127921963-127921860;127921771-127921524;127920836-127917805	11/12	-	1275	1235	412	P/L	-	missense_variant	missense_variant	MODERATE	-33	-1	15	-1	0.00	0.00	0.00	0.00	NA	No	No	Yes
NM_001371596.2(MFSD8):c.881C>A(p.Thr294Lys)	4	-1	16045	256471	MFSD8	HGNC:28486	ENSG00000164073	Neuronal ceroid lipofuscinosis 7|Late-infantile neuronal ceroid lipofuscinosis|not provided|Inborn genetic diseases	MONDO:MONDO:0012588,MedGen:C1838571,OMIM:610951,Orphanet:168491,Orphanet:228366|MedGen:C0022340,Orphanet:168491|MedGen:CN517202|MeSH:D030342,MedGen:C0950123	610951	1006	rs140948465	RCV000001061|RCV001826401|RCV001781155|RCV002371752	single nucleotide variant	Pathogenic/Likely pathogenic	127930800	127930800	127930800	G	T	9	3	1	ENST00000641686.2	127965173-127965072;127957592-127957501;127949847-127949804;127943992-127943752;127942158-127942045;127939997-127939853;127938838-127938783;127933093-127932985;127930817-127930683;127921963-127921860;127921771-127921524;127920836-127917805	9/12	-	921	881	294	T/K	-	missense_variant	missense_variant	MODERATE	3	17	17	-9	0.00	0.01	0.00	0.00	NA	No	No	Yes
NM_001371596.2(MFSD8):c.468_469delinsCC(p.Ala157Pro)	4	-1	16046	256471	MFSD8	HGNC:28486	ENSG00000164073	Neuronal ceroid lipofuscinosis 7	MONDO:MONDO:0012588,MedGen:C1838571,OMIM:610951,Orphanet:168491,Orphanet:228366	610951	1007	rs1740291234	RCV000001062	Indel	Pathogenic	127942129	127942130	127942129	CA	GG	1	1	1	ENST00000641686.2	127965173-127965072;127957592-127957501;127949847-127949804;127943992-127943752;127942158-127942045;127939997-127939853;127938838-127938783;127933093-127932985;127930817-127930683;127921963-127921860;127921771-127921524;127920836-127917805	5/12	-	508-509	468-469	156-157	TA/TP	-	missense_variant	missense_variant	MODERATE	-	-	-	-	-	-	-	-	NA	No	No	Yes
NM_001370298.3(FGD4):c.1081C>T(p.Arg361Ter)	12	1	16050	121512	FGD4	HGNC:19125	ENSG00000139132	Charcot-Marie-Tooth disease type 4H|not provided|Charcot-Marie-Tooth disease type 4	MONDO:MONDO:0012250,MedGen:C1836336,OMIM:609311,Orphanet:99954|MedGen:CN517202|MONDO:MONDO:0018995,MedGen:C4082197,Orphanet:64749	609311	1011	rs118203972	RCV000001066|RCV001311296|RCV001851524	single nucleotide variant	Pathogenic	32598566	32598566	32598566	C	T	3	3	1	ENST00000534526.7	32399558-32399959;32564137-32564289;32576266-32576449;32581960-32582467;32598497-32598586;32601278-32601423;32602161-32602317;32607957-32608095;32610776-32610834;32611137-32611283;32619698-32619870;32624422-32624452;32624976-32625068;32625654-32625779;32633549-32633689;32638655-32638795;32640276-32646050	5/17	-	1317	1081	361	R/*	-	stop_gained	stop_gained	HIGH	-45	-38	14	20	0.00	0.00	0.00	0.00	NA	No	Yes	No
NM_001370298.3(FGD4):c.2039_2040del(p.Glu680fs)	12	1	16052	121512	FGD4	HGNC:19125	ENSG00000139132	Charcot-Marie-Tooth disease type 4H|Charcot-Marie-Tooth disease	MONDO:MONDO:0012250,MedGen:C1836336,OMIM:609311,Orphanet:99954|MONDO:MONDO:0015626,MedGen:C0007959,OMIM:PS118220,Orphanet:166	609311	1013	rs1565921326	RCV000001068|RCV000789110	Microsatellite	Conflicting interpretations of pathogenicity	32625059	32625060	32625058	CAG	C	2	3	1	ENST00000534526.7	32399558-32399959;32564137-32564289;32576266-32576449;32581960-32582467;32598497-32598586;32601278-32601423;32602161-32602317;32607957-32608095;32610776-32610834;32611137-32611283;32619698-32619870;32624422-32624452;32624976-32625068;32625654-32625779;32633549-32633689;32638655-32638795;32640276-32646050	13/17	-	2275-2276	2039-2040	680	E/X	-	frameshift_variant	frameshift_variant	HIGH	3	-49	0	2	0.00	0.00	0.31	0.00	NA	No	Yes	No
NM_001370298.3(FGD4):c.2167G>T(p.Gly723Ter)	12	1	16053	121512	FGD4	HGNC:19125	ENSG00000139132	Charcot-Marie-Tooth disease type 4H	MONDO:MONDO:0012250,MedGen:C1836336,OMIM:609311,Orphanet:99954	609311	1014	rs118203973	RCV000001069	single nucleotide variant	Pathogenic	32625774	32625774	32625774	G	T	1	1	1	ENST00000534526.7	32399558-32399959;32564137-32564289;32576266-32576449;32581960-32582467;32598497-32598586;32601278-32601423;32602161-32602317;32607957-32608095;32610776-32610834;32611137-32611283;32619698-32619870;32624422-32624452;32624976-32625068;32625654-32625779;32633549-32633689;32638655-32638795;32640276-32646050	14/17	-	2403	2167	723	G/*	-	stop_gained	stop_gained	HIGH	5	-47	3	9	0.00	0.00	0.00	0.00	NA	No	Yes	No
NM_001370298.3(FGD4):c.1304T>C(p.Met435Thr)	12	1	16054	121512	FGD4	HGNC:19125	ENSG00000139132	Charcot-Marie-Tooth disease type 4H|Charcot-Marie-Tooth disease	MONDO:MONDO:0012250,MedGen:C1836336,OMIM:609311,Orphanet:99954|MONDO:MONDO:0015626,MedGen:C0007959,OMIM:PS118220,Orphanet:166	609311	1015	rs63749871	RCV000001070|RCV000789103	single nucleotide variant	Conflicting interpretations of pathogenicity	32602217	32602217	32602217	T	C	3	3	1	ENST00000534526.7	32399558-32399959;32564137-32564289;32576266-32576449;32581960-32582467;32598497-32598586;32601278-32601423;32602161-32602317;32607957-32608095;32610776-32610834;32611137-32611283;32619698-32619870;32624422-32624452;32624976-32625068;32625654-32625779;32633549-32633689;32638655-32638795;32640276-32646050	7/17	-	1540	1304	435	M/T	-	missense_variant	missense_variant	MODERATE	-41	-1	0	-2	0.00	0.00	0.00	0.00	NA	No	No	No
NM_001370298.3(FGD4):c.1234C>T(p.Arg412Ter)	12	1	16055	121512	FGD4	HGNC:19125	ENSG00000139132	Charcot-Marie-Tooth disease type 4H|Charcot-Marie-Tooth disease type 4	MONDO:MONDO:0012250,MedGen:C1836336,OMIM:609311,Orphanet:99954|MONDO:MONDO:0018995,MedGen:C4082197,Orphanet:64749	609311	1016	rs118203974	RCV000001071|RCV001248027	single nucleotide variant	Pathogenic	32601410	32601410	32601410	C	T	3	3	1	ENST00000534526.7	32399558-32399959;32564137-32564289;32576266-32576449;32581960-32582467;32598497-32598586;32601278-32601423;32602161-32602317;32607957-32608095;32610776-32610834;32611137-32611283;32619698-32619870;32624422-32624452;32624976-32625068;32625654-32625779;32633549-32633689;32638655-32638795;32640276-32646050	6/17	-	1470	1234	412	R/*	-	stop_gained	stop_gained	HIGH	13	-28	-30	13	0.00	0.00	0.00	0.13	NA	No	No	No
NM_001370298.3(FGD4):c.2173-2A>G	12	1	16056	121512	FGD4	HGNC:19125	ENSG00000139132	Charcot-Marie-Tooth disease type 4H|Charcot-Marie-Tooth disease	MONDO:MONDO:0012250,MedGen:C1836336,OMIM:609311,Orphanet:99954|MONDO:MONDO:0015626,MedGen:C0007959,OMIM:PS118220,Orphanet:166	609311	1017	rs281865065	RCV000001072|RCV000789105	single nucleotide variant	Conflicting interpretations of pathogenicity	32633547	32633547	32633547	A	G	3	3	1	ENST00000534526.7	32399558-32399959;32564137-32564289;32576266-32576449;32581960-32582467;32598497-32598586;32601278-32601423;32602161-32602317;32607957-32608095;32610776-32610834;32611137-32611283;32619698-32619870;32624422-32624452;32624976-32625068;32625654-32625779;32633549-32633689;32638655-32638795;32640276-32646050	-	14/16	-	-	-	-	-	splice_acceptor_variant	splice_acceptor_variant	HIGH	1	2	50	28	0.99	1.00	0.00	0.00	NA	No	No	No
NM_014049.5(ACAD9):c.-44_-41dup	3	1	16057	28976	ACAD9	HGNC:21497	ENSG00000177646	Acyl-CoA dehydrogenase 9 deficiency|not specified|not provided	MONDO:MONDO:0012624,MedGen:C4747517,OMIM:611126,Orphanet:99901|MedGen:CN169374|MedGen:CN517202	611126	1018	rs387906242	RCV000001073|RCV000201519|RCV001515971	Duplication	Conflicting interpretations of pathogenicity	128879647	128879648	128879647	C	CTAAG	9	3	1	ENST00000308982.12	128879620-128879841;128884653-128884746;128893555-128893656;128895310-128895416;128896436-128896536;128897632-128897710;128899287-128899461;128901276-128901349;128902553-128902628;128904062-128904132;128904386-128904505;128906121-128906249;128908185-128908264;128908973-128909099;128909344-128909421;128910021-128910149;128910741-128910813;128912507-128913114	1/18	-	32-33	-	-	-	-	5_prime_UTR_variant	5_prime_UTR_variant	MODIFIER	-	-	-	-	-	-	-	-	NA	No	No	Yes
NM_020223.4(FAM20C):c.1093G>C(p.Gly365Arg)	7	1	16062	56975	FAM20C	HGNC:22140	ENSG00000177706	Lethal osteosclerotic bone dysplasia	MONDO:MONDO:0009821,MedGen:C1850106,OMIM:259775,Orphanet:1832	259775	1023	rs267606795	RCV000001078	single nucleotide variant	Pathogenic	255869	255869	255869	G	C	1	1	1	ENST00000313766.6	192571-193804;195554-195732;208898-208976;246415-246507;248315-248430;255849-256029;256654-256763;257005-257086;258646-258705;259731-260772	6/10	-	1722	1093	365	G/R	-	missense_variant	missense_variant	MODERATE	6	-20	6	0	0.00	0.00	0.00	0.00	NA	No	No	Yes
NM_020223.4(FAM20C):c.1163T>G(p.Leu388Arg)	7	1	16063	56975	FAM20C	HGNC:22140	ENSG00000177706	Lethal osteosclerotic bone dysplasia	MONDO:MONDO:0009821,MedGen:C1850106,OMIM:259775,Orphanet:1832	259775	1024	rs796051849	RCV000001079	single nucleotide variant	Pathogenic	255939	255939	255939	T	G	1	1	1	ENST00000313766.6	192571-193804;195554-195732;208898-208976;246415-246507;248315-248430;255849-256029;256654-256763;257005-257086;258646-258705;259731-260772	6/10	-	1792	1163	388	L/R	-	missense_variant	missense_variant	MODERATE	-13	35	-33	35	0.00	0.00	0.00	0.00	NA	No	No	Yes
NM_020223.4(FAM20C):c.957-3C>G	7	1	16065	56975	FAM20C	HGNC:22140	ENSG00000177706	Lethal osteosclerotic bone dysplasia	MONDO:MONDO:0009821,MedGen:C1850106,OMIM:259775,Orphanet:1832	259775	1026	rs796051851	RCV000001081	single nucleotide variant	Pathogenic	248312	248312	248312	C	G	1	1	1	ENST00000313766.6	192571-193804;195554-195732;208898-208976;246415-246507;248315-248430;255849-256029;256654-256763;257005-257086;258646-258705;259731-260772	-	4/9	-	-	-	-	-	splice_region_variant,splice_polypyrimidine_tract_variant,intron_variant	splice_region_variant	LOW	42	3	3	10	0.03	0.34	0.00	0.00	NA	No	No	Yes
NM_020223.4(FAM20C):c.1136G>A(p.Gly379Glu)	7	1	16066	56975	FAM20C	HGNC:22140	ENSG00000177706	Lethal osteosclerotic bone dysplasia	MONDO:MONDO:0009821,MedGen:C1850106,OMIM:259775,Orphanet:1832	259775	1027	rs796051852	RCV000001082	single nucleotide variant	Pathogenic	255912	255912	255912	G	A	1	1	1	ENST00000313766.6	192571-193804;195554-195732;208898-208976;246415-246507;248315-248430;255849-256029;256654-256763;257005-257086;258646-258705;259731-260772	6/10	-	1765	1136	379	G/E	-	missense_variant	missense_variant	MODERATE	2	9	-6	-43	0.00	0.00	0.00	0.00	NA	No	No	Yes
NM_020223.4(FAM20C):c.1364-2A>G	7	1	16067	56975	FAM20C	HGNC:22140	ENSG00000177706	Lethal osteosclerotic bone dysplasia	MONDO:MONDO:0009821,MedGen:C1850106,OMIM:259775,Orphanet:1832	259775	1028	rs796051853	RCV000001083	single nucleotide variant	Pathogenic	257003	257003	257003	A	G	1	1	1	ENST00000313766.6	192571-193804;195554-195732;208898-208976;246415-246507;248315-248430;255849-256029;256654-256763;257005-257086;258646-258705;259731-260772	-	7/9	-	-	-	-	-	splice_acceptor_variant	splice_acceptor_variant	HIGH	28	2	24	13	0.05	1.00	0.00	0.00	NA	Yes	No	Yes
NM_020223.4(FAM20C):c.956+5G>C	7	1	16068	56975	FAM20C	HGNC:22140	ENSG00000177706	Lethal osteosclerotic bone dysplasia	MONDO:MONDO:0009821,MedGen:C1850106,OMIM:259775,Orphanet:1832	259775	1029	rs796051854	RCV000001084	single nucleotide variant	Pathogenic	246512	246512	246512	G	C	1	1	1	ENST00000313766.6	192571-193804;195554-195732;208898-208976;246415-246507;248315-248430;255849-256029;256654-256763;257005-257086;258646-258705;259731-260772	-	4/9	-	-	-	-	-	splice_donor_5th_base_variant,intron_variant	splice_region_variant	LOW	41	-27	48	-5	0.02	0.00	0.51	0.44	NA	No	No	Yes
NM_020223.4(FAM20C):c.1446-1G>A	7	1	16069	56975	FAM20C	HGNC:22140	ENSG00000177706	Lethal osteosclerotic bone dysplasia	MONDO:MONDO:0009821,MedGen:C1850106,OMIM:259775,Orphanet:1832	259775	1030	rs796051855	RCV000001085	single nucleotide variant	Pathogenic	258645	258645	258645	G	A	1	1	1	ENST00000313766.6	192571-193804;195554-195732;208898-208976;246415-246507;248315-248430;255849-256029;256654-256763;257005-257086;258646-258705;259731-260772	-	8/9	-	-	-	-	-	splice_acceptor_variant	splice_acceptor_variant	HIGH	2	1	2	0	0.87	0.99	0.00	0.00	NA	No	No	Yes
NM_015559.3(SETBP1):c.2612T>C(p.Ile871Thr)	18	1	16070	26040	SETBP1	HGNC:15573	ENSG00000152217	Schinzel-Giedion syndrome|not provided|Intellectual disability, autosomal dominant 29|Fetal akinesia deformation sequence 1;Arthrogryposis multiplex congenita	MONDO:MONDO:0010010,MedGen:C0265227,OMIM:269150,Orphanet:798|MedGen:CN517202|MONDO:MONDO:0014482,MedGen:C4015141,OMIM:616078,Orphanet:436151|Human Phenotype Ontology:HP:0001989,MONDO:MONDO:0100101,MedGen:C1276035,OMIM:208150,Orphanet:994;Human Phenotype Ontology:HP:0001389,Human Phenotype Ontology:HP:0001390,Human Phenotype Ontology:HP:0002759,Human Phenotype Ontology:HP:0002804,Human Phenotype O…	269150	1031	rs267607038	RCV000001086|RCV000255245|RCV001007919|RCV000855501	single nucleotide variant	Conflicting interpretations of pathogenicity	44951952	44951952	44951952	T	C	10	3	1	ENST00000649279.2	44680888-44681021;44701175-44701832;44869230-44869283;44949881-44953340;45038485-45038655;45063079-45068510	4/6	-	2918	2612	871	I/T	-	missense_variant	missense_variant	MODERATE	-29	9	-4	-47	0.00	0.00	0.00	0.00	NA	No	No	Yes
NM_015559.3(SETBP1):c.2602G>A(p.Asp868Asn)	18	1	16071	26040	SETBP1	HGNC:15573	ENSG00000152217	Schinzel-Giedion syndrome|not provided|Intellectual disability, autosomal dominant 29;Schinzel-Giedion syndrome|Intellectual disability, autosomal dominant 29	MONDO:MONDO:0010010,MedGen:C0265227,OMIM:269150,Orphanet:798|MedGen:CN517202|MONDO:MONDO:0014482,MedGen:C4015141,OMIM:616078,Orphanet:436151;MONDO:MONDO:0010010,MedGen:C0265227,OMIM:269150,Orphanet:798|MONDO:MONDO:0014482,MedGen:C4015141,OMIM:616078,Orphanet:436151	269150	1032	rs267607042	RCV000001087|RCV000727534|RCV000850599|RCV003147272	single nucleotide variant	Pathogenic	44951942	44951942	44951942	G	A	4	3	1	ENST00000649279.2	44680888-44681021;44701175-44701832;44869230-44869283;44949881-44953340;45038485-45038655;45063079-45068510	4/6	-	2908	2602	868	D/N	-	missense_variant	missense_variant	MODERATE	19	-19	-21	0	0.00	0.00	0.00	0.00	NA	No	No	Yes
NM_015559.3(SETBP1):c.2603A>C(p.Asp868Ala)	18	1	16072	26040	SETBP1	HGNC:15573	ENSG00000152217	Schinzel-Giedion syndrome	MONDO:MONDO:0010010,MedGen:C0265227,OMIM:269150,Orphanet:798	269150	1033	rs267607041	RCV000001088	single nucleotide variant	Pathogenic	44951943	44951943	44951943	A	C	1	1	1	ENST00000649279.2	44680888-44681021;44701175-44701832;44869230-44869283;44949881-44953340;45038485-45038655;45063079-45068510	4/6	-	2909	2603	868	D/A	-	missense_variant	missense_variant	MODERATE	42	-20	-38	-22	0.00	0.00	0.00	0.00	NA	No	No	Yes
NM_015559.3(SETBP1):c.2609G>A(p.Gly870Asp)	18	1	16073	26040	SETBP1	HGNC:15573	ENSG00000152217	Schinzel-Giedion syndrome	MONDO:MONDO:0010010,MedGen:C0265227,OMIM:269150,Orphanet:798	269150	1034	rs267607039	RCV000001089	single nucleotide variant	Pathogenic	44951949	44951949	44951949	G	A	1	1	1	ENST00000649279.2	44680888-44681021;44701175-44701832;44869230-44869283;44949881-44953340;45038485-45038655;45063079-45068510	4/6	-	2915	2609	870	G/D	-	missense_variant	missense_variant	MODERATE	12	-26	5	-44	0.00	0.00	0.00	0.00	NA	No	No	Yes
NM_015559.3(SETBP1):c.2608G>A(p.Gly870Ser)	18	1	16074	26040	SETBP1	HGNC:15573	ENSG00000152217	Schinzel-Giedion syndrome|Chronic myelogenous leukemia, BCR-ABL1 positive|not provided	MONDO:MONDO:0010010,MedGen:C0265227,OMIM:269150,Orphanet:798|Human Phenotype Ontology:HP:0005506,Human Phenotype Ontology:HP:0005544,MONDO:MONDO:0011996,MeSH:D015464,MedGen:C0023473,OMIM:608232,Orphanet:521|MedGen:CN517202	269150	1035	rs267607040	RCV000001090|RCV000442178|RCV001659675	single nucleotide variant	Pathogenic	44951948	44951948	44951948	G	A	7	3	1	ENST00000649279.2	44680888-44681021;44701175-44701832;44869230-44869283;44949881-44953340;45038485-45038655;45063079-45068510	4/6	-	2914	2608	870	G/S	-	missense_variant	missense_variant	MODERATE	2	13	-27	-43	0.00	0.00	0.00	0.00	NA	No	No	Yes
NM_138387.4(G6PC3):c.758G>A(p.Arg253His)	17	1	16076	92579	G6PC3	HGNC:24861	ENSG00000141349	Autosomal recessive severe congenital neutropenia due to G6PC3 deficiency	MONDO:MONDO:0012930,MedGen:C2751630,OMIM:612541,Orphanet:331176	612541	1037	rs118203968	RCV000001092	single nucleotide variant	Pathogenic	44075760	44075760	44075760	G	A	3	3	1	ENST00000269097.9	44070735-44071183;44074160-44074266;44074680-44074770;44074969-44075087;44075310-44075451;44075680-44076344	6/6	-	989	758	253	R/H	-	missense_variant	missense_variant	MODERATE	9	-2	-32	-1	0.00	0.00	0.00	0.00	NA	No	No	No
NM_138387.4(G6PC3):c.554T>C(p.Leu185Pro)	17	1	16077	92579	G6PC3	HGNC:24861	ENSG00000141349	Autosomal recessive severe congenital neutropenia due to G6PC3 deficiency	MONDO:MONDO:0012930,MedGen:C2751630,OMIM:612541,Orphanet:331176	612541	1038	rs118203969	RCV000001093	single nucleotide variant	Pathogenic	44075328	44075328	44075328	T	C	1	1	1	ENST00000269097.9	44070735-44071183;44074160-44074266;44074680-44074770;44074969-44075087;44075310-44075451;44075680-44076344	5/6	-	785	554	185	L/P	-	missense_variant	missense_variant	MODERATE	-41	-18	45	13	0.00	0.00	0.00	0.00	NA	No	No	No
NM_138387.4(G6PC3):c.141C>G(p.Tyr47Ter)	17	1	16078	92579	G6PC3	HGNC:24861	ENSG00000141349	Autosomal recessive severe congenital neutropenia due to G6PC3 deficiency	MONDO:MONDO:0012930,MedGen:C2751630,OMIM:612541,Orphanet:331176	612541	1039	rs118203970	RCV000001094	single nucleotide variant	Pathogenic	44071106	44071106	44071106	C	G	1	1	1	ENST00000269097.9	44070735-44071183;44074160-44074266;44074680-44074770;44074969-44075087;44075310-44075451;44075680-44076344	1/6	-	372	141	47	Y/*	-	stop_gained	stop_gained	HIGH	1	42	-1	15	0.02	0.00	0.00	0.00	NA	No	No	No
NM_138387.4(G6PC3):c.784G>C(p.Gly262Arg)	17	1	16079	92579	G6PC3	HGNC:24861	ENSG00000141349	Autosomal recessive severe congenital neutropenia due to G6PC3 deficiency	MONDO:MONDO:0012930,MedGen:C2751630,OMIM:612541,Orphanet:331176	612541	1040	rs118203971	RCV000001095	single nucleotide variant	Pathogenic	44075786	44075786	44075786	G	C	1	1	1	ENST00000269097.9	44070735-44071183;44074160-44074266;44074680-44074770;44074969-44075087;44075310-44075451;44075680-44076344	6/6	-	1015	784	262	G/R	-	missense_variant	missense_variant	MODERATE	32	33	32	-27	0.00	0.00	0.00	0.00	NA	No	No	No
NM_138387.4(G6PC3):c.346A>G(p.Met116Val)	17	1	16081	92579	G6PC3	HGNC:24861	ENSG00000141349	Autosomal recessive severe congenital neutropenia due to G6PC3 deficiency	MONDO:MONDO:0012930,MedGen:C2751630,OMIM:612541,Orphanet:331176	612541	1042	rs267606834	RCV001815156	single nucleotide variant	Pathogenic	44074700	44074700	44074700	A	G	1	1	1	ENST00000269097.9	44070735-44071183;44074160-44074266;44074680-44074770;44074969-44075087;44075310-44075451;44075680-44076344	3/6	-	577	346	116	M/V	-	missense_variant	missense_variant	MODERATE	-20	10	50	-20	0.00	0.00	0.05	0.00	NA	No	No	No
NM_024306.5(FA2H):c.786+1G>A	16	-1	16082	79152	FA2H	HGNC:21197	ENSG00000103089	Hereditary spastic paraplegia 35|not provided	MONDO:MONDO:0012866,MedGen:C3496228,OMIM:612319,Orphanet:171629|MedGen:CN517202	612319	1043	rs1567633766	RCV000001098|RCV002512633	single nucleotide variant	Pathogenic/Likely pathogenic	74718987	74718987	74718987	C	T	3	3	1	ENST00000219368.8	74774820-74774486;74740115-74740023;74727386-74727244;74726331-74726225;74719160-74718988;74716599-74716347;74714269-74712969	-	5/6	-	-	-	-	-	splice_donor_variant	splice_donor_variant	HIGH	9	-29	15	1	0.00	0.00	0.00	1.00	NA	No	No	Yes
NM_024306.5(FA2H):c.103G>T(p.Asp35Tyr)	16	-1	16083	79152	FA2H	HGNC:21197	ENSG00000103089	Hereditary spastic paraplegia 35	MONDO:MONDO:0012866,MedGen:C3496228,OMIM:612319,Orphanet:171629	612319	1044	rs121918217	RCV000001099	single nucleotide variant	Conflicting interpretations of pathogenicity	74774653	74774653	74774653	C	A	3	3	1	ENST00000219368.8	74774820-74774486;74740115-74740023;74727386-74727244;74726331-74726225;74719160-74718988;74716599-74716347;74714269-74712969	1/7	-	168	103	35	D/Y	-	missense_variant	missense_variant	MODERATE	-11	-42	25	-14	0.00	0.00	0.00	0.00	NA	No	No	Yes
NM_015311.3(OBSL1):c.1149C>A(p.Cys383Ter)	2	-1	16085	23363	OBSL1	HGNC:29092	ENSG00000124006	3M syndrome 2|not provided	MONDO:MONDO:0013039,MedGen:C2752041,OMIM:612921,Orphanet:2616|MedGen:CN517202	612921	1046	rs121918215	RCV000001101|RCV001851526	single nucleotide variant	Pathogenic	219568188	219568188	219568188	G	T	2	3	1	ENST00000404537.6	219571539-219570221;219568324-219568055;219567969-219567718;219567575-219567273;219567126-219566830;219565514-219565242;219563627-219563355;219562674-219562402;219559497-219559225;219558459-219558184;219558110-219557823;219557618-219557343;219556723-219556454;219556292-219556020;219554740-219554474;219553686-219553574;219553024-219552868;219552697-219552536;219552216-219552112;219551798-219551529…	2/21	-	1456	1149	383	C/*	-	stop_gained	stop_gained	HIGH	-16	-7	-5	-30	0.00	0.00	0.01	0.00	NA	No	Yes	No
NM_015311.3(OBSL1):c.1256_1265del(p.Arg419fs)	2	-1	16086	23363	OBSL1	HGNC:29092	ENSG00000124006	3M syndrome 2	MONDO:MONDO:0013039,MedGen:C2752041,OMIM:612921,Orphanet:2616	612921	1047	rs1335171880	RCV000001102	Deletion	Pathogenic	219568072	219568081	219568071	GGCCACGGTGC	G	1	1	1	ENST00000404537.6	219571539-219570221;219568324-219568055;219567969-219567718;219567575-219567273;219567126-219566830;219565514-219565242;219563627-219563355;219562674-219562402;219559497-219559225;219558459-219558184;219558110-219557823;219557618-219557343;219556723-219556454;219556292-219556020;219554740-219554474;219553686-219553574;219553024-219552868;219552697-219552536;219552216-219552112;219551798-219551529…	2/21	-	1563-1572	1256-1265	419-422	RTVA/X	-	frameshift_variant	frameshift_variant	HIGH	-	-	-	-	-	-	-	-	NA	No	Yes	No
NM_015311.3(OBSL1):c.1465C>T(p.Arg489Ter)	2	-1	16088	23363	OBSL1	HGNC:29092	ENSG00000124006	3M syndrome 2	MONDO:MONDO:0013039,MedGen:C2752041,OMIM:612921,Orphanet:2616	612921	1049	rs121918216	RCV000001104	single nucleotide variant	Pathogenic	219567787	219567787	219567787	G	A	1	1	1	ENST00000404537.6	219571539-219570221;219568324-219568055;219567969-219567718;219567575-219567273;219567126-219566830;219565514-219565242;219563627-219563355;219562674-219562402;219559497-219559225;219558459-219558184;219558110-219557823;219557618-219557343;219556723-219556454;219556292-219556020;219554740-219554474;219553686-219553574;219553024-219552868;219552697-219552536;219552216-219552112;219551798-219551529…	3/21	-	1772	1465	489	R/*	-	stop_gained	stop_gained	HIGH	-6	8	36	-17	0.00	0.00	0.00	0.00	NA	No	Yes	No
NM_001080432.3(FTO):c.947G>A(p.Arg316Gln)	16	1	16094	79068	FTO	HGNC:24678	ENSG00000140718	Lethal polymalformative syndrome, Boissel type	MONDO:MONDO:0013050,MedGen:C2752001,OMIM:612938,Orphanet:210144	612938	1055	rs121918214	RCV000001110	single nucleotide variant	Pathogenic	53873837	53873837	53873837	G	A	1	1	1	ENST00000471389.6	53704156-53704229;53810140-53810217;53825864-53826491;53844155-53844298;53873786-53873865;53879844-53879987;53888832-53888951;53933985-53934109;54111762-54121941	5/9	-	976	947	316	R/Q	-	missense_variant	missense_variant	MODERATE	2	7	34	28	0.00	0.00	0.00	0.02	NA	No	No	Yes
NM_018122.5(DARS2):c.228-21_228-20delinsC	1	1	16096	55157	DARS2	HGNC:25538	ENSG00000117593	Leukoencephalopathy with brain stem and spinal cord involvement-high lactate syndrome|Dysmetria;Gait ataxia;Gait imbalance|10 conditions	MONDO:MONDO:0012622,MedGen:C1970180,OMIM:611105,Orphanet:137898|Human Phenotype Ontology:HP:0001310,MedGen:C0234162;Human Phenotype Ontology:HP:0002066,Human Phenotype Ontology:HP:0002379,MedGen:C0751837;Human Phenotype Ontology:HP:0002141,Human Phenotype Ontology:HP:0100683,MedGen:C1836150|10 conditions	611105	1057	rs1553201258	RCV000001112|RCV000415026|RCV000626945	Indel	Pathogenic	173828312	173828313	173828312	TT	C	3	3	1	ENST00000649689.2	173824673-173825356;173826687-173826786;173828333-173828399;173830660-173830761;173831535-173831630;173833376-173833499;173834473-173834519;173836940-173837046;173838190-173838259;173839367-173839546;173840866-173840973;173845229-173845291;173850327-173850479;173853349-173853567;173853795-173853905;173856666-173856741;173857518-173858546	-	2/16	-	-	-	-	-	intron_variant	intron_variant	MODIFIER	-	-	-	-	-	-	-	-	deep_intronic	No	No	Yes
NM_018122.5(DARS2):c.1876C>G(p.Leu626Val)	1	1	16097	55157	DARS2	HGNC:25538	ENSG00000117593	Leukoencephalopathy with brain stem and spinal cord involvement-high lactate syndrome	MONDO:MONDO:0012622,MedGen:C1970180,OMIM:611105,Orphanet:137898	611105	1058	rs121918205	RCV000001113	single nucleotide variant	Pathogenic	173857643	173857643	173857643	C	G	1	1	1	ENST00000649689.2	173824673-173825356;173826687-173826786;173828333-173828399;173830660-173830761;173831535-173831630;173833376-173833499;173834473-173834519;173836940-173837046;173838190-173838259;173839367-173839546;173840866-173840973;173845229-173845291;173850327-173850479;173853349-173853567;173853795-173853905;173856666-173856741;173857518-173858546	17/17	-	2433	1876	626	L/V	-	missense_variant	missense_variant	MODERATE	1	-20	-1	20	0.00	0.00	0.00	0.00	NA	No	No	Yes
NM_018122.5(DARS2):c.787C>T(p.Arg263Ter)	1	1	16098	55157	DARS2	HGNC:25538	ENSG00000117593	Leukoencephalopathy with brain stem and spinal cord involvement-high lactate syndrome|not provided	MONDO:MONDO:0012622,MedGen:C1970180,OMIM:611105,Orphanet:137898|MedGen:CN517202	611105	1059	rs121918206	RCV000001114|RCV002512634	single nucleotide variant	Pathogenic	173838206	173838206	173838206	C	T	3	3	1	ENST00000649689.2	173824673-173825356;173826687-173826786;173828333-173828399;173830660-173830761;173831535-173831630;173833376-173833499;173834473-173834519;173836940-173837046;173838190-173838259;173839367-173839546;173840866-173840973;173845229-173845291;173850327-173850479;173853349-173853567;173853795-173853905;173856666-173856741;173857518-173858546	9/17	-	1344	787	263	R/*	-	stop_gained	stop_gained	HIGH	-6	-16	-6	50	0.01	0.00	0.00	0.00	NA	No	No	Yes
NM_018122.5(DARS2):c.788G>A(p.Arg263Gln)	1	1	16099	55157	DARS2	HGNC:25538	ENSG00000117593	Leukoencephalopathy with brain stem and spinal cord involvement-high lactate syndrome|not provided	MONDO:MONDO:0012622,MedGen:C1970180,OMIM:611105,Orphanet:137898|MedGen:CN517202	611105	1060	rs121918207	RCV000001115|RCV002243611	single nucleotide variant	Conflicting interpretations of pathogenicity	173838207	173838207	173838207	G	A	5	3	1	ENST00000649689.2	173824673-173825356;173826687-173826786;173828333-173828399;173830660-173830761;173831535-173831630;173833376-173833499;173834473-173834519;173836940-173837046;173838190-173838259;173839367-173839546;173840866-173840973;173845229-173845291;173850327-173850479;173853349-173853567;173853795-173853905;173856666-173856741;173857518-173858546	9/17	-	1345	788	263	R/Q	-	missense_variant	missense_variant	MODERATE	18	-7	-7	49	0.00	0.00	0.00	0.00	NA	No	No	Yes
NM_018122.5(DARS2):c.455G>T(p.Cys152Phe)	1	1	16100	55157	DARS2	HGNC:25538	ENSG00000117593	Leukoencephalopathy with brain stem and spinal cord involvement-high lactate syndrome|not provided|See cases	MONDO:MONDO:0012622,MedGen:C1970180,OMIM:611105,Orphanet:137898|MedGen:CN517202|	611105	1061	rs121918208	RCV000001116|RCV000676393|RCV002254674	single nucleotide variant	Pathogenic	173831593	173831593	173831593	G	T	8	3	1	ENST00000649689.2	173824673-173825356;173826687-173826786;173828333-173828399;173830660-173830761;173831535-173831630;173833376-173833499;173834473-173834519;173836940-173837046;173838190-173838259;173839367-173839546;173840866-173840973;173845229-173845291;173850327-173850479;173853349-173853567;173853795-173853905;173856666-173856741;173857518-173858546	5/17	-	1012	455	152	C/F	-	missense_variant	missense_variant	MODERATE	5	-45	37	-46	0.00	0.00	0.00	0.00	NA	No	No	Yes
NM_018122.5(DARS2):c.492+2T>C	1	1	16101	55157	DARS2	HGNC:25538	ENSG00000117593	Leukoencephalopathy with brain stem and spinal cord involvement-high lactate syndrome|not provided|Dysmetria;Gait ataxia;Gait imbalance|10 conditions|Inborn genetic diseases	MONDO:MONDO:0012622,MedGen:C1970180,OMIM:611105,Orphanet:137898|MedGen:CN517202|Human Phenotype Ontology:HP:0001310,MedGen:C0234162;Human Phenotype Ontology:HP:0002066,Human Phenotype Ontology:HP:0002379,MedGen:C0751837;Human Phenotype Ontology:HP:0002141,Human Phenotype Ontology:HP:0100683,MedGen:C1836150|10 conditions|MeSH:D030342,MedGen:C0950123	611105	1062	rs142433332	RCV000001117|RCV000255444|RCV000415333|RCV000626946|RCV002512635	single nucleotide variant	Pathogenic	173831632	173831632	173831632	T	C	13	3	1	ENST00000649689.2	173824673-173825356;173826687-173826786;173828333-173828399;173830660-173830761;173831535-173831630;173833376-173833499;173834473-173834519;173836940-173837046;173838190-173838259;173839367-173839546;173840866-173840973;173845229-173845291;173850327-173850479;173853349-173853567;173853795-173853905;173856666-173856741;173857518-173858546	-	5/16	-	-	-	-	-	splice_donor_variant	splice_donor_variant	HIGH	27	-34	40	-2	0.00	0.00	0.00	0.99	NA	No	No	Yes
NM_018122.5(DARS2):c.133A>G(p.Ser45Gly)	1	1	16102	55157	DARS2	HGNC:25538	ENSG00000117593	Leukoencephalopathy with brain stem and spinal cord involvement-high lactate syndrome	MONDO:MONDO:0012622,MedGen:C1970180,OMIM:611105,Orphanet:137898	611105	1063	rs121918209	RCV000001118	single nucleotide variant	Pathogenic	173826692	173826692	173826692	A	G	1	1	1	ENST00000649689.2	173824673-173825356;173826687-173826786;173828333-173828399;173830660-173830761;173831535-173831630;173833376-173833499;173834473-173834519;173836940-173837046;173838190-173838259;173839367-173839546;173840866-173840973;173845229-173845291;173850327-173850479;173853349-173853567;173853795-173853905;173856666-173856741;173857518-173858546	2/17	-	690	133	45	S/G	-	missense_variant	missense_variant	MODERATE	5	2	0	-5	0.00	0.00	0.00	0.00	NA	No	No	Yes
NM_018122.5(DARS2):c.536G>A(p.Arg179His)	1	1	16103	55157	DARS2	HGNC:25538	ENSG00000117593	Leukoencephalopathy with brain stem and spinal cord involvement-high lactate syndrome|not provided	MONDO:MONDO:0012622,MedGen:C1970180,OMIM:611105,Orphanet:137898|MedGen:CN517202	611105	1064	rs121918210	RCV000001119|RCV001268501	single nucleotide variant	Pathogenic	173833419	173833419	173833419	G	A	3	3	1	ENST00000649689.2	173824673-173825356;173826687-173826786;173828333-173828399;173830660-173830761;173831535-173831630;173833376-173833499;173834473-173834519;173836940-173837046;173838190-173838259;173839367-173839546;173840866-173840973;173845229-173845291;173850327-173850479;173853349-173853567;173853795-173853905;173856666-173856741;173857518-173858546	6/17	-	1093	536	179	R/H	-	missense_variant	missense_variant	MODERATE	-36	-43	-43	-1	0.00	0.00	0.00	0.00	NA	No	No	Yes
NM_018122.5(DARS2):c.1273G>T(p.Glu425Ter)	1	1	16104	55157	DARS2	HGNC:25538	ENSG00000117593	Leukoencephalopathy with brain stem and spinal cord involvement-high lactate syndrome|not provided	MONDO:MONDO:0012622,MedGen:C1970180,OMIM:611105,Orphanet:137898|MedGen:CN517202	611105	1065	rs121918211	RCV000001120|RCV001794426	single nucleotide variant	Pathogenic	173850408	173850408	173850408	G	T	3	3	1	ENST00000649689.2	173824673-173825356;173826687-173826786;173828333-173828399;173830660-173830761;173831535-173831630;173833376-173833499;173834473-173834519;173836940-173837046;173838190-173838259;173839367-173839546;173840866-173840973;173845229-173845291;173850327-173850479;173853349-173853567;173853795-173853905;173856666-173856741;173857518-173858546	13/17	-	1830	1273	425	E/*	-	stop_gained	stop_gained	HIGH	11	-49	-2	-49	0.00	0.00	0.00	0.00	NA	No	Yes	Yes
NM_018122.5(DARS2):c.1837C>T(p.Leu613Phe)	1	1	16105	55157	DARS2	HGNC:25538	ENSG00000117593	Leukoencephalopathy with brain stem and spinal cord involvement-high lactate syndrome	MONDO:MONDO:0012622,MedGen:C1970180,OMIM:611105,Orphanet:137898	611105	1066	rs121918212	RCV000001121	single nucleotide variant	Pathogenic	173857604	173857604	173857604	C	T	1	1	1	ENST00000649689.2	173824673-173825356;173826687-173826786;173828333-173828399;173830660-173830761;173831535-173831630;173833376-173833499;173834473-173834519;173836940-173837046;173838190-173838259;173839367-173839546;173840866-173840973;173845229-173845291;173850327-173850479;173853349-173853567;173853795-173853905;173856666-173856741;173857518-173858546	17/17	-	2394	1837	613	L/F	-	missense_variant	missense_variant	MODERATE	-46	19	-40	-37	0.00	0.00	0.00	0.00	NA	No	No	Yes
NM_018122.5(DARS2):c.1877T>A(p.Leu626Gln)	1	1	16106	55157	DARS2	HGNC:25538	ENSG00000117593	Leukoencephalopathy with brain stem and spinal cord involvement-high lactate syndrome	MONDO:MONDO:0012622,MedGen:C1970180,OMIM:611105,Orphanet:137898	611105	1067	rs121918213	RCV000001122	single nucleotide variant	Pathogenic	173857644	173857644	173857644	T	A	1	1	1	ENST00000649689.2	173824673-173825356;173826687-173826786;173828333-173828399;173830660-173830761;173831535-173831630;173833376-173833499;173834473-173834519;173836940-173837046;173838190-173838259;173839367-173839546;173840866-173840973;173845229-173845291;173850327-173850479;173853349-173853567;173853795-173853905;173856666-173856741;173857518-173858546	17/17	-	2434	1877	626	L/Q	-	missense_variant	missense_variant	MODERATE	2	-21	-39	11	0.00	0.00	0.00	0.00	NA	No	No	Yes
NM_015272.5(RPGRIP1L):c.697A>T(p.Lys233Ter)	16	-1	16107	23322	RPGRIP1L	HGNC:29168	ENSG00000103494	Joubert syndrome 7|RPGRIP1L-Related Disorders|Meckel-Gruber syndrome;Joubert syndrome|not provided|Joubert syndrome	MONDO:MONDO:0012694,MedGen:C1969053,OMIM:611560,Orphanet:220497|MedGen:CN239416|MONDO:MONDO:0018921,MedGen:C0265215,OMIM:PS249000,Orphanet:564;Human Phenotype Ontology:HP:0002335,Human Phenotype Ontology:HP:0007125,MONDO:MONDO:0018772,MedGen:C0431399,OMIM:PS213300,Orphanet:475|MedGen:CN517202|Human Phenotype Ontology:HP:0002335,Human Phenotype Ontology:HP:0007125,MONDO:MONDO:0018772,MedGen:C04313…	611560	1068	rs121918197	RCV000001123|RCV000367935|RCV001385849|RCV001781156|RCV001831499	single nucleotide variant	Conflicting interpretations of pathogenicity	53686512	53686512	53686512	T	A	5	3	1	ENST00000647211.2	53703859-53703803;53700730-53700639;53696295-53696151;53692364-53692066;53687965-53687863;53686576-53686433;53675122-53675017;53673016-53672870;53671583-53671510;53665009-53664870;53658878-53658772;53658464-53658414;53657632-53657453;53656589-53656472;53652987-53652535;53649115-53648964;53646003-53645625;53641475-53641285;53641116-53641033;53638411-53638310;53637854-53637695;53636512-53636439;536…	6/27	-	761	697	233	K/*	-	stop_gained	stop_gained	HIGH	48	-36	2	-7	0.00	0.00	0.00	0.00	NA	No	Yes	Yes
NM_015272.5(RPGRIP1L):c.1843A>C(p.Thr615Pro)	16	-1	16108	23322	RPGRIP1L	HGNC:29168	ENSG00000103494	Joubert syndrome 7|not provided|Meckel-Gruber syndrome;Joubert syndrome|Joubert syndrome|Meckel syndrome, type 5;COACH syndrome 3;Joubert syndrome 7	MONDO:MONDO:0012694,MedGen:C1969053,OMIM:611560,Orphanet:220497|MedGen:CN517202|MONDO:MONDO:0018921,MedGen:C0265215,OMIM:PS249000,Orphanet:564;Human Phenotype Ontology:HP:0002335,Human Phenotype Ontology:HP:0007125,MONDO:MONDO:0018772,MedGen:C0431399,OMIM:PS213300,Orphanet:475|Human Phenotype Ontology:HP:0002335,Human Phenotype Ontology:HP:0007125,MONDO:MONDO:0018772,MedGen:C0431399,OMIM:PS213300…	611560	1069	rs121918198	RCV000001124|RCV000393725|RCV000689745|RCV001271279|RCV002482812	single nucleotide variant	Pathogenic	53652844	53652844	53652844	T	G	6	3	1	ENST00000647211.2	53703859-53703803;53700730-53700639;53696295-53696151;53692364-53692066;53687965-53687863;53686576-53686433;53675122-53675017;53673016-53672870;53671583-53671510;53665009-53664870;53658878-53658772;53658464-53658414;53657632-53657453;53656589-53656472;53652987-53652535;53649115-53648964;53646003-53645625;53641475-53641285;53641116-53641033;53638411-53638310;53637854-53637695;53636512-53636439;536…	15/27	-	1907	1843	615	T/P	-	missense_variant	missense_variant	MODERATE	2	-16	15	4	0.00	0.00	0.00	0.00	NA	No	No	Yes
NM_015272.5(RPGRIP1L):c.757C>T(p.Gln253Ter)	16	-1	16109	23322	RPGRIP1L	HGNC:29168	ENSG00000103494	Joubert syndrome 7|Joubert syndrome;Meckel-Gruber syndrome|Joubert syndrome	MONDO:MONDO:0012694,MedGen:C1969053,OMIM:611560,Orphanet:220497|Human Phenotype Ontology:HP:0002335,Human Phenotype Ontology:HP:0007125,MONDO:MONDO:0018772,MedGen:C0431399,OMIM:PS213300,Orphanet:475;MONDO:MONDO:0018921,MedGen:C0265215,OMIM:PS249000,Orphanet:564|Human Phenotype Ontology:HP:0002335,Human Phenotype Ontology:HP:0007125,MONDO:MONDO:0018772,MedGen:C0431399,OMIM:PS213300,Orphanet:475	611560	1070	rs121918199	RCV000001125|RCV001067857|RCV001831500	single nucleotide variant	Pathogenic	53686452	53686452	53686452	G	A	3	3	1	ENST00000647211.2	53703859-53703803;53700730-53700639;53696295-53696151;53692364-53692066;53687965-53687863;53686576-53686433;53675122-53675017;53673016-53672870;53671583-53671510;53665009-53664870;53658878-53658772;53658464-53658414;53657632-53657453;53656589-53656472;53652987-53652535;53649115-53648964;53646003-53645625;53641475-53641285;53641116-53641033;53638411-53638310;53637854-53637695;53636512-53636439;536…	6/27	-	821	757	253	Q/*	-	stop_gained	stop_gained	HIGH	-19	9	-5	-19	0.00	0.00	0.00	0.02	NA	No	Yes	Yes
NM_015272.5(RPGRIP1L):c.2083G>C(p.Ala695Pro)	16	-1	16110	23322	RPGRIP1L	HGNC:29168	ENSG00000103494	Joubert syndrome 7	MONDO:MONDO:0012694,MedGen:C1969053,OMIM:611560,Orphanet:220497	611560	1071	rs121918200	RCV000001126	single nucleotide variant	Pathogenic	53652604	53652604	53652604	C	G	1	1	1	ENST00000647211.2	53703859-53703803;53700730-53700639;53696295-53696151;53692364-53692066;53687965-53687863;53686576-53686433;53675122-53675017;53673016-53672870;53671583-53671510;53665009-53664870;53658878-53658772;53658464-53658414;53657632-53657453;53656589-53656472;53652987-53652535;53649115-53648964;53646003-53645625;53641475-53641285;53641116-53641033;53638411-53638310;53637854-53637695;53636512-53636439;536…	15/27	-	2147	2083	695	A/P	-	missense_variant	missense_variant	MODERATE	39	-1	40	-1	0.00	0.00	0.00	0.00	NA	No	No	Yes
NM_015272.5(RPGRIP1L):c.394A>T(p.Arg132Ter)	16	-1	16111	23322	RPGRIP1L	HGNC:29168	ENSG00000103494	Meckel syndrome, type 5|Joubert syndrome;Meckel-Gruber syndrome	MONDO:MONDO:0012695,MedGen:C1969052,OMIM:611561,Orphanet:564|Human Phenotype Ontology:HP:0002335,Human Phenotype Ontology:HP:0007125,MONDO:MONDO:0018772,MedGen:C0431399,OMIM:PS213300,Orphanet:475;MONDO:MONDO:0018921,MedGen:C0265215,OMIM:PS249000,Orphanet:564	611561	1072	rs121918201	RCV000001127|RCV001042174	single nucleotide variant	Pathogenic	53692201	53692201	53692201	T	A	2	3	1	ENST00000647211.2	53703859-53703803;53700730-53700639;53696295-53696151;53692364-53692066;53687965-53687863;53686576-53686433;53675122-53675017;53673016-53672870;53671583-53671510;53665009-53664870;53658878-53658772;53658464-53658414;53657632-53657453;53656589-53656472;53652987-53652535;53649115-53648964;53646003-53645625;53641475-53641285;53641116-53641033;53638411-53638310;53637854-53637695;53636512-53636439;536…	4/27	-	458	394	132	R/*	-	stop_gained	stop_gained	HIGH	-13	-2	40	44	0.00	0.00	0.00	0.00	NA	No	No	No
NM_015272.5(RPGRIP1L):c.1033C>T(p.Gln345Ter)	16	-1	16112	23322	RPGRIP1L	HGNC:29168	ENSG00000103494	Meckel syndrome, type 5	MONDO:MONDO:0012695,MedGen:C1969052,OMIM:611561,Orphanet:564	611561	1073	rs121918202	RCV000001128	single nucleotide variant	Pathogenic	53671580	53671580	53671580	G	A	1	1	1	ENST00000647211.2	53703859-53703803;53700730-53700639;53696295-53696151;53692364-53692066;53687965-53687863;53686576-53686433;53675122-53675017;53673016-53672870;53671583-53671510;53665009-53664870;53658878-53658772;53658464-53658414;53657632-53657453;53656589-53656472;53652987-53652535;53649115-53648964;53646003-53645625;53641475-53641285;53641116-53641033;53638411-53638310;53637854-53637695;53636512-53636439;536…	9/27	-	1097	1033	345	Q/*	-	stop_gained	stop_gained	HIGH	-27	3	3	-8	0.00	0.10	0.00	0.00	NA	No	No	No
NM_015272.5(RPGRIP1L):c.2614C>T(p.Gln872Ter)	16	-1	16113	23322	RPGRIP1L	HGNC:29168	ENSG00000103494	Meckel syndrome, type 5|Meckel syndrome, type 5;COACH syndrome 1;Joubert syndrome 7|RPGRIP1L-Related Disorders|not provided|Meckel-Gruber syndrome;Joubert syndrome|Joubert syndrome	MONDO:MONDO:0012695,MedGen:C1969052,OMIM:611561,Orphanet:564|MONDO:MONDO:0012695,MedGen:C1969052,OMIM:611561,Orphanet:564;MONDO:MONDO:0800103,MedGen:C5435651,OMIM:216360,Orphanet:1454;MONDO:MONDO:0012694,MedGen:C1969053,OMIM:611560,Orphanet:220497|MedGen:CN239416|MedGen:CN517202|MONDO:MONDO:0018921,MedGen:C0265215,OMIM:PS249000,Orphanet:564;Human Phenotype Ontology:HP:0002335,Human Phenotype Onto…	611561	1074	rs121918203	RCV000033207|RCV000762961|RCV000779628|RCV000790748|RCV001059320|RCV001831501	single nucleotide variant	Conflicting interpretations of pathogenicity	53645694	53645694	53645694	G	A	6	3	1	ENST00000647211.2	53703859-53703803;53700730-53700639;53696295-53696151;53692364-53692066;53687965-53687863;53686576-53686433;53675122-53675017;53673016-53672870;53671583-53671510;53665009-53664870;53658878-53658772;53658464-53658414;53657632-53657453;53656589-53656472;53652987-53652535;53649115-53648964;53646003-53645625;53641475-53641285;53641116-53641033;53638411-53638310;53637854-53637695;53636512-53636439;536…	17/27	-	2678	2614	872	Q/*	-	stop_gained	stop_gained	HIGH	-19	7	44	7	0.00	0.00	0.00	0.00	NA	No	No	No
NM_015272.5(RPGRIP1L):c.2050C>T(p.Gln684Ter)	16	-1	16115	23322	RPGRIP1L	HGNC:29168	ENSG00000103494	Joubert syndrome 7|Meckel syndrome, type 5;Joubert syndrome 7;COACH syndrome 1|Joubert syndrome;Meckel-Gruber syndrome|Joubert syndrome|not provided|Abnormality of prenatal development or birth	MONDO:MONDO:0012694,MedGen:C1969053,OMIM:611560,Orphanet:220497|MONDO:MONDO:0012695,MedGen:C1969052,OMIM:611561,Orphanet:564;MONDO:MONDO:0012694,MedGen:C1969053,OMIM:611560,Orphanet:220497;MONDO:MONDO:0800103,MedGen:C5435651,OMIM:216360,Orphanet:1454|Human Phenotype Ontology:HP:0002335,Human Phenotype Ontology:HP:0007125,MONDO:MONDO:0018772,MedGen:C0431399,OMIM:PS213300,Orphanet:475;MONDO:MONDO:0…	611560	1076	rs121918204	RCV000001131|RCV000762962|RCV000824619|RCV001271277|RCV001781157|RCV001813927	single nucleotide variant	Pathogenic/Likely pathogenic	53652637	53652637	53652637	G	A	10	3	1	ENST00000647211.2	53703859-53703803;53700730-53700639;53696295-53696151;53692364-53692066;53687965-53687863;53686576-53686433;53675122-53675017;53673016-53672870;53671583-53671510;53665009-53664870;53658878-53658772;53658464-53658414;53657632-53657453;53656589-53656472;53652987-53652535;53649115-53648964;53646003-53645625;53641475-53641285;53641116-53641033;53638411-53638310;53637854-53637695;53636512-53636439;536…	15/27	-	2114	2050	684	Q/*	-	stop_gained	stop_gained	HIGH	-34	27	-41	7	0.00	0.00	0.00	0.00	NA	No	No	Yes
NM_015272.5(RPGRIP1L):c.2269del(p.Thr757fs)	16	-1	16116	23322	RPGRIP1L	HGNC:29168	ENSG00000103494	Joubert syndrome 7	MONDO:MONDO:0012694,MedGen:C1969053,OMIM:611560,Orphanet:220497	611560	1077	rs387906243	RCV000001132	Deletion	Pathogenic	53648999	53648999	53648998	GT	G	1	1	1	ENST00000647211.2	53703859-53703803;53700730-53700639;53696295-53696151;53692364-53692066;53687965-53687863;53686576-53686433;53675122-53675017;53673016-53672870;53671583-53671510;53665009-53664870;53658878-53658772;53658464-53658414;53657632-53657453;53656589-53656472;53652987-53652535;53649115-53648964;53646003-53645625;53641475-53641285;53641116-53641033;53638411-53638310;53637854-53637695;53636512-53636439;536…	16/27	-	2333	2269	757	T/X	-	frameshift_variant	frameshift_variant	HIGH	-2	8	-35	8	0.00	0.00	0.00	0.00	NA	No	No	Yes
NM_015272.5(RPGRIP1L):c.2413C>T(p.Arg805Ter)	16	-1	16118	23322	RPGRIP1L	HGNC:29168	ENSG00000103494	COACH syndrome 3|Joubert syndrome 7|not provided|Joubert syndrome;Meckel-Gruber syndrome|Joubert syndrome|Joubert syndrome 7;COACH syndrome 3;Meckel syndrome, type 5	MONDO:MONDO:0030862,MedGen:C5436841,OMIM:619113|MONDO:MONDO:0012694,MedGen:C1969053,OMIM:611560,Orphanet:220497|MedGen:CN517202|Human Phenotype Ontology:HP:0002335,Human Phenotype Ontology:HP:0007125,MONDO:MONDO:0018772,MedGen:C0431399,OMIM:PS213300,Orphanet:475;MONDO:MONDO:0018921,MedGen:C0265215,OMIM:PS249000,Orphanet:564|Human Phenotype Ontology:HP:0002335,Human Phenotype Ontology:HP:0007125,M…	619113;611560	1079	rs145665129	RCV000001134|RCV000201645|RCV000733537|RCV001382825|RCV001831502|RCV002490288	single nucleotide variant	Pathogenic	53645895	53645895	53645895	G	A	6	3	1	ENST00000647211.2	53703859-53703803;53700730-53700639;53696295-53696151;53692364-53692066;53687965-53687863;53686576-53686433;53675122-53675017;53673016-53672870;53671583-53671510;53665009-53664870;53658878-53658772;53658464-53658414;53657632-53657453;53656589-53656472;53652987-53652535;53649115-53648964;53646003-53645625;53641475-53641285;53641116-53641033;53638411-53638310;53637854-53637695;53636512-53636439;536…	17/27	-	2477	2413	805	R/*	-	stop_gained	stop_gained	HIGH	-42	3	-29	-34	0.00	0.00	0.00	0.00	NA	No	No	Yes
NM_015272.5(RPGRIP1L):c.1975T>C(p.Ser659Pro)	16	-1	16119	23322	RPGRIP1L	HGNC:29168	ENSG00000103494	COACH syndrome 3|Joubert syndrome 7	MONDO:MONDO:0030862,MedGen:C5436841,OMIM:619113|MONDO:MONDO:0012694,MedGen:C1969053,OMIM:611560,Orphanet:220497	619113;611560	1080	rs267607020	RCV000001135|RCV000201757	single nucleotide variant	Pathogenic	53652712	53652712	53652712	A	G	2	3	1	ENST00000647211.2	53703859-53703803;53700730-53700639;53696295-53696151;53692364-53692066;53687965-53687863;53686576-53686433;53675122-53675017;53673016-53672870;53671583-53671510;53665009-53664870;53658878-53658772;53658464-53658414;53657632-53657453;53656589-53656472;53652987-53652535;53649115-53648964;53646003-53645625;53641475-53641285;53641116-53641033;53638411-53638310;53637854-53637695;53636512-53636439;536…	15/27	-	2039	1975	659	S/P	-	missense_variant	missense_variant	MODERATE	45	-48	12	14	0.00	0.00	0.00	0.00	NA	No	No	Yes
NM_058179.4(PSAT1):c.107del(p.Gly36fs)	9	1	16120	29968	PSAT1	HGNC:19129	ENSG00000135069	PSAT deficiency|not provided	MONDO:MONDO:0012596,MedGen:C1970253,OMIM:610992,Orphanet:284417|MedGen:CN517202	610992	1081	rs587777747	RCV000001136|RCV001254415	Deletion	Pathogenic	78300647	78300647	78300646	TG	T	2	3	1	ENST00000376588.4	78297125-78297270;78300602-78300662;78301954-78302023;78304735-78304940;78306314-78306486;78308414-78308583;78317676-78317804;78328051-78328188;78328981-78330093	2/9	-	193	107	36	G/X	-	frameshift_variant	frameshift_variant	HIGH	-45	8	12	-4	0.00	0.00	0.00	0.00	NA	No	No	Yes
NM_058179.4(PSAT1):c.299A>C(p.Asp100Ala)	9	1	16121	29968	PSAT1	HGNC:19129	ENSG00000135069	PSAT deficiency|not provided	MONDO:MONDO:0012596,MedGen:C1970253,OMIM:610992,Orphanet:284417|MedGen:CN517202	610992	1082	rs118203967	RCV000001137|RCV001254373	single nucleotide variant	Pathogenic/Likely pathogenic	78304842	78304842	78304842	A	C	4	3	1	ENST00000376588.4	78297125-78297270;78300602-78300662;78301954-78302023;78304735-78304940;78306314-78306486;78308414-78308583;78317676-78317804;78328051-78328188;78328981-78330093	4/9	-	385	299	100	D/A	-	missense_variant	missense_variant	MODERATE	-15	18	-15	-9	0.00	0.00	0.00	0.00	NA	No	No	Yes
NM_017791.3(FLVCR2):c.1289C>G(p.Thr430Arg)	14	1	16126	55640	FLVCR2	HGNC:20105	ENSG00000119686	Fowler syndrome	MONDO:MONDO:0009168,MedGen:C1856972,OMIM:225790,Orphanet:221126	225790	1087	rs267606825	RCV000001145	single nucleotide variant	Pathogenic	75641008	75641008	75641008	C	G	1	1	1	ENST00000238667.9	75578620-75579641;75622079-75622220;75624612-75624752;75633629-75633696;75634910-75635013;75639352-75639462;75640955-75641060;75641182-75641293;75641843-75641898;75646401-75648167	7/10	-	1642	1289	430	T/R	-	missense_variant	missense_variant	MODERATE	1	9	0	17	0.00	0.00	0.02	0.00	NA	No	No	Yes
NM_017791.3(FLVCR2):c.1192C>G(p.Leu398Val)	14	1	16128	55640	FLVCR2	HGNC:20105	ENSG00000119686	Fowler syndrome	MONDO:MONDO:0009168,MedGen:C1856972,OMIM:225790,Orphanet:221126	225790	1089	rs267606822	RCV000001147	single nucleotide variant	Pathogenic	75639419	75639419	75639419	C	G	1	1	1	ENST00000238667.9	75578620-75579641;75622079-75622220;75624612-75624752;75633629-75633696;75634910-75635013;75639352-75639462;75640955-75641060;75641182-75641293;75641843-75641898;75646401-75648167	6/10	-	1545	1192	398	L/V	-	missense_variant	missense_variant	MODERATE	0	19	43	-34	0.00	0.00	0.00	0.00	NA	No	No	Yes
NM_017791.3(FLVCR2):c.473C>A(p.Ser158Ter)	14	1	16129	55640	FLVCR2	HGNC:20105	ENSG00000119686	Fowler syndrome	MONDO:MONDO:0009168,MedGen:C1856972,OMIM:225790,Orphanet:221126	225790	1090	rs138495705	RCV000001148	single nucleotide variant	Pathogenic	75579445	75579445	75579445	C	A	1	1	1	ENST00000238667.9	75578620-75579641;75622079-75622220;75624612-75624752;75633629-75633696;75634910-75635013;75639352-75639462;75640955-75641060;75641182-75641293;75641843-75641898;75646401-75648167	1/10	-	826	473	158	S/*	-	stop_gained	stop_gained	HIGH	2	32	-4	25	0.00	0.00	0.00	0.00	NA	No	No	Yes
NM_017791.3(FLVCR2):c.977C>T(p.Ala326Val)	14	1	16131	55640	FLVCR2	HGNC:20105	ENSG00000119686	Fowler syndrome	MONDO:MONDO:0009168,MedGen:C1856972,OMIM:225790,Orphanet:221126	225790	1092	rs267606824	RCV000001150	single nucleotide variant	Pathogenic	75633653	75633653	75633653	C	T	1	1	1	ENST00000238667.9	75578620-75579641;75622079-75622220;75624612-75624752;75633629-75633696;75634910-75635013;75639352-75639462;75640955-75641060;75641182-75641293;75641843-75641898;75646401-75648167	4/10	-	1330	977	326	A/V	-	missense_variant	missense_variant	MODERATE	49	-24	-25	43	0.00	0.01	0.00	0.00	NA	No	No	Yes
NM_017791.3(FLVCR2):c.1341+2T>C	14	1	16132	55640	FLVCR2	HGNC:20105	ENSG00000119686	Fowler syndrome	MONDO:MONDO:0009168,MedGen:C1856972,OMIM:225790,Orphanet:221126	225790	1093	rs780523767	RCV000001151	single nucleotide variant	Pathogenic	75641062	75641062	75641062	T	C	1	1	1	ENST00000238667.9	75578620-75579641;75622079-75622220;75624612-75624752;75633629-75633696;75634910-75635013;75639352-75639462;75640955-75641060;75641182-75641293;75641843-75641898;75646401-75648167	-	7/9	-	-	-	-	-	splice_donor_variant	splice_donor_variant	HIGH	3	-45	3	-2	0.00	0.00	0.00	0.98	NA	No	No	Yes
NM_025137.4(SPG11):c.6100C>T(p.Arg2034Ter)	15	-1	16148	80208	SPG11	HGNC:11226	ENSG00000104133	Hereditary spastic paraplegia 11|Charcot-Marie-Tooth disease axonal type 2X|Charcot-Marie-Tooth disease axonal type 2X;Hereditary spastic paraplegia 11|not provided|Inborn genetic diseases	MONDO:MONDO:0011445,MedGen:C1858479,OMIM:604360,Orphanet:2822|MONDO:MONDO:0014726,MedGen:C5569024,OMIM:616668,Orphanet:466775|MONDO:MONDO:0014726,MedGen:C5569024,OMIM:616668,Orphanet:466775;MONDO:MONDO:0011445,MedGen:C1858479,OMIM:604360,Orphanet:2822|MedGen:CN517202|MeSH:D030342,MedGen:C0950123	604360	1109	rs118203963	RCV000001168|RCV000202373|RCV000414837|RCV000518418|RCV002354145	single nucleotide variant	Pathogenic	44573652	44573652	44573652	G	A	11	3	1	ENST00000261866.12	44663662-44663391;44660616-44660432;44659303-44659079;44657296-44657095;44652266-44652129;44651939-44651491;44649011-44648866;44633637-44633505;44629388-44629233;44628844-44628669;44626507-44626331;44622799-44622728;44622347-44622220;44621934-44621759;44620403-44620190;44615566-44615363;44613536-44613430;44610985-44610840;44608605-44608444;44606091-44606025;44600632-44600467;44598836-44598631;445…	32/40	-	6115	6100	2034	R/*	-	stop_gained	stop_gained	HIGH	-20	18	-39	-35	0.00	0.00	0.00	0.00	NA	No	No	Yes
NM_025137.4(SPG11):c.529_533del(p.Ile177fs)	15	-1	16149	80208	SPG11	HGNC:11226	ENSG00000104133	Hereditary spastic paraplegia 11|Charcot-Marie-Tooth disease axonal type 2X	MONDO:MONDO:0011445,MedGen:C1858479,OMIM:604360,Orphanet:2822|MONDO:MONDO:0014726,MedGen:C5569024,OMIM:616668,Orphanet:466775	604360	1110	rs312262716	RCV000001169|RCV000202378	Microsatellite	Pathogenic	44659213	44659217	44659212	AAATAT	A	6	3	1	ENST00000261866.12	44663662-44663391;44660616-44660432;44659303-44659079;44657296-44657095;44652266-44652129;44651939-44651491;44649011-44648866;44633637-44633505;44629388-44629233;44628844-44628669;44626507-44626331;44622799-44622728;44622347-44622220;44621934-44621759;44620403-44620190;44615566-44615363;44613536-44613430;44610985-44610840;44608605-44608444;44606091-44606025;44600632-44600467;44598836-44598631;445…	3/40	-	544-548	529-533	177-178	IF/X	-	frameshift_variant	frameshift_variant	HIGH	-	-	-	-	-	-	-	-	NA	No	Yes	Yes
NM_025137.4(SPG11):c.118C>T(p.Gln40Ter)	15	-1	16150	80208	SPG11	HGNC:11226	ENSG00000229474	Hereditary spastic paraplegia 11|Charcot-Marie-Tooth disease axonal type 2X|Amyotrophic lateral sclerosis type 5	MONDO:MONDO:0011445,MedGen:C1858479,OMIM:604360,Orphanet:2822|MONDO:MONDO:0014726,MedGen:C5569024,OMIM:616668,Orphanet:466775|MONDO:MONDO:0011196,MedGen:C1865864,OMIM:602099,Orphanet:300605	604360	1111	rs267607084	RCV000001170|RCV000202382|RCV000193032	single nucleotide variant	Pathogenic	44663530	44663530	44663530	G	A	3	3	1	ENST00000261866.12	44663662-44663391;44660616-44660432;44659303-44659079;44657296-44657095;44652266-44652129;44651939-44651491;44649011-44648866;44633637-44633505;44629388-44629233;44628844-44628669;44626507-44626331;44622799-44622728;44622347-44622220;44621934-44621759;44620403-44620190;44615566-44615363;44613536-44613430;44610985-44610840;44608605-44608444;44606091-44606025;44600632-44600467;44598836-44598631;445…	-	-	-	-	-	-	-	downstream_gene_variant	downstream_gene_variant	MODIFIER	-	-	-	-	-	-	-	-	NA	No	No	Yes
NM_025137.4(SPG11):c.2472_2473insT(p.Lys825Ter)	15	-1	16152	80208	SPG11	HGNC:11226	ENSG00000104133	Hereditary spastic paraplegia 11	MONDO:MONDO:0011445,MedGen:C1858479,OMIM:604360,Orphanet:2822	604360	1113	rs312262744	RCV000001172	Insertion	Pathogenic	44621906	44621907	44621906	T	TA	2	1	1	ENST00000261866.12	44663662-44663391;44660616-44660432;44659303-44659079;44657296-44657095;44652266-44652129;44651939-44651491;44649011-44648866;44633637-44633505;44629388-44629233;44628844-44628669;44626507-44626331;44622799-44622728;44622347-44622220;44621934-44621759;44620403-44620190;44615566-44615363;44613536-44613430;44610985-44610840;44608605-44608444;44606091-44606025;44600632-44600467;44598836-44598631;445…	14/40	-	2487-2488	2472-2473	824-825	-/X	-	frameshift_variant	frameshift_variant	HIGH	-3	28	-7	-39	0.00	0.27	0.00	0.00	NA	No	No	Yes
NM_025137.4(SPG11):c.442+1G>C	15	-1	16153	80208	SPG11	HGNC:11226	ENSG00000104133	Hereditary spastic paraplegia 11|not provided	MONDO:MONDO:0011445,MedGen:C1858479,OMIM:604360,Orphanet:2822|MedGen:CN517202	604360	1114	rs312262715	RCV000001173|RCV001092501	single nucleotide variant	Pathogenic	44660431	44660431	44660431	C	G	6	3	1	ENST00000261866.12	44663662-44663391;44660616-44660432;44659303-44659079;44657296-44657095;44652266-44652129;44651939-44651491;44649011-44648866;44633637-44633505;44629388-44629233;44628844-44628669;44626507-44626331;44622799-44622728;44622347-44622220;44621934-44621759;44620403-44620190;44615566-44615363;44613536-44613430;44610985-44610840;44608605-44608444;44606091-44606025;44600632-44600467;44598836-44598631;445…	-	2/39	-	-	-	-	-	splice_donor_variant	splice_donor_variant	HIGH	-13	47	-13	1	0.00	0.00	0.48	1.00	NA	No	No	Yes
NM_025137.4(SPG11):c.7152-1G>C	15	1	16154	80208	SPG11	HGNC:11226	ENSG00000104131	Hereditary spastic paraplegia 11	MONDO:MONDO:0011445,MedGen:C1858479,OMIM:604360,Orphanet:2822	604360	1115	rs200079802	RCV000001174	single nucleotide variant	Pathogenic	44563302	44563302	44563302	C	G	3	3	1	ENST00000261866.12	44663662-44663391;44660616-44660432;44659303-44659079;44657296-44657095;44652266-44652129;44651939-44651491;44649011-44648866;44633637-44633505;44629388-44629233;44628844-44628669;44626507-44626331;44622799-44622728;44622347-44622220;44621934-44621759;44620403-44620190;44615566-44615363;44613536-44613430;44610985-44610840;44608605-44608444;44606091-44606025;44600632-44600467;44598836-44598631;445…	-	-	-	-	-	-	-	downstream_gene_variant	downstream_gene_variant	MODIFIER	-	-	-	-	-	-	-	-	NA	No	No	Yes
NM_025137.4(SPG11):c.5623C>T(p.Gln1875Ter)	15	-1	16155	80208	SPG11	HGNC:11226	ENSG00000104133	Hereditary spastic paraplegia 11|not provided|Inborn genetic diseases|Charcot-Marie-Tooth disease axonal type 2X;Hereditary spastic paraplegia 11;Amyotrophic lateral sclerosis type 5	MONDO:MONDO:0011445,MedGen:C1858479,OMIM:604360,Orphanet:2822|MedGen:CN517202|MeSH:D030342,MedGen:C0950123|MONDO:MONDO:0014726,MedGen:C5569024,OMIM:616668,Orphanet:466775;MONDO:MONDO:0011445,MedGen:C1858479,OMIM:604360,Orphanet:2822;MONDO:MONDO:0011196,MedGen:C1865864,OMIM:602099,Orphanet:300605	604360	1116	rs141848292	RCV000001175|RCV000413953|RCV002345222|RCV002482813	single nucleotide variant	Pathogenic	44584057	44584057	44584057	G	A	10	3	1	ENST00000261866.12	44663662-44663391;44660616-44660432;44659303-44659079;44657296-44657095;44652266-44652129;44651939-44651491;44649011-44648866;44633637-44633505;44629388-44629233;44628844-44628669;44626507-44626331;44622799-44622728;44622347-44622220;44621934-44621759;44620403-44620190;44615566-44615363;44613536-44613430;44610985-44610840;44608605-44608444;44606091-44606025;44600632-44600467;44598836-44598631;445…	30/40	-	5638	5623	1875	Q/*	-	stop_gained	stop_gained	HIGH	2	32	2	-45	0.00	0.00	0.00	0.00	NA	No	No	Yes
NM_025137.4(SPG11):c.3075dup(p.Glu1026fs)	15	-1	16156	80208	SPG11	HGNC:11226	ENSG00000104133	Hereditary spastic paraplegia 11|Amyotrophic lateral sclerosis type 5|not provided|Abnormal central motor function	MONDO:MONDO:0011445,MedGen:C1858479,OMIM:604360,Orphanet:2822|MONDO:MONDO:0011196,MedGen:C1865864,OMIM:602099,Orphanet:300605|MedGen:CN517202|Human Phenotype Ontology:HP:0011442,MedGen:C4023354	604360	1117	rs312262752	RCV000001176|RCV001762029|RCV002247231|RCV001813929	Duplication	Pathogenic	44613499	44613500	44613499	C	CT	10	3	1	ENST00000261866.12	44663662-44663391;44660616-44660432;44659303-44659079;44657296-44657095;44652266-44652129;44651939-44651491;44649011-44648866;44633637-44633505;44629388-44629233;44628844-44628669;44626507-44626331;44622799-44622728;44622347-44622220;44621934-44621759;44620403-44620190;44615566-44615363;44613536-44613430;44610985-44610840;44608605-44608444;44606091-44606025;44600632-44600467;44598836-44598631;445…	17/40	-	3089-3090	3074-3075	1025	K/KX	-	frameshift_variant	frameshift_variant	HIGH	-	-	-	-	-	-	-	-	NA	No	No	Yes
NM_014908.4(DOLK):c.295T>A(p.Cys99Ser)	9	1	16170	22845	DOLK	HGNC:23406	ENSG00000095319	DK1-congenital disorder of glycosylation	MONDO:MONDO:0012556,MedGen:C1835849,OMIM:610768,Orphanet:91131	610768	1131	rs137853109	RCV000001190	single nucleotide variant	Pathogenic	128947009	128947009	128947009	A	T	1	1	1	ENST00000372586.4	128947603-128945530	-	-	-	-	-	-	-	upstream_gene_variant	upstream_gene_variant	MODIFIER	-	-	-	-	-	-	-	-	NA	No	No	Yes
NM_014908.4(DOLK):c.1322A>C(p.Tyr441Ser)	9	1	16171	22845	DOLK	HGNC:23406	ENSG00000095319	DK1-congenital disorder of glycosylation	MONDO:MONDO:0012556,MedGen:C1835849,OMIM:610768,Orphanet:91131	610768	1132	rs137853110	RCV000001191	single nucleotide variant	Pathogenic	128945982	128945982	128945982	T	G	1	1	1	ENST00000372586.4	128947603-128945530	-	-	-	-	-	-	-	upstream_gene_variant	upstream_gene_variant	MODIFIER	-	-	-	-	-	-	-	-	NA	No	No	Yes
NM_022369.4(STRA6):c.878C>T(p.Pro293Leu)	15	-1	16172	64220	STRA6	HGNC:30650	ENSG00000137868	Matthew-Wood syndrome	MONDO:MONDO:0011010,MedGen:C1832661,OMIM:601186,Orphanet:2470	601186	1133	rs118203958	RCV000001192	single nucleotide variant	Pathogenic	74190889	74190889	74190889	G	A	1	1	1	ENST00000395105.9	74202787-74202713;74202282-74202155;74197818-74197752;74197423-74197338;74196147-74196008;74195675-74195652;74195468-74195302;74193922-74193800;74191491-74191424;74191243-74191167;74190901-74190840;74189277-74189115;74185055-74184980;74183989-74183856;74182460-74182343;74182262-74182161;74181458-74181295;74180937-74180782;74180243-74179466	11/19	-	968	878	293	P/L	-	missense_variant	missense_variant	MODERATE	20	-8	-49	20	0.02	0.00	0.00	0.00	NA	No	No	Yes
NM_022369.4(STRA6):c.147del(p.Gly50fs)	15	-1	16173	64220	STRA6	HGNC:30650	ENSG00000137868	Matthew-Wood syndrome	MONDO:MONDO:0011010,MedGen:C1832661,OMIM:601186,Orphanet:2470	601186	1134	rs606231125	RCV000001193	Deletion	Pathogenic	74197785	74197785	74197784	CG	C	1	1	1	ENST00000395105.9	74202787-74202713;74202282-74202155;74197818-74197752;74197423-74197338;74196147-74196008;74195675-74195652;74195468-74195302;74193922-74193800;74191491-74191424;74191243-74191167;74190901-74190840;74189277-74189115;74185055-74184980;74183989-74183856;74182460-74182343;74182262-74182161;74181458-74181295;74180937-74180782;74180243-74179466	3/19	-	237	147	49	P/X	-	frameshift_variant	frameshift_variant	HIGH	33	31	-33	33	0.22	0.00	0.00	0.00	NA	No	No	Yes
NM_022369.4(STRA6):c.1931C>T(p.Thr644Met)	15	-1	16175	64220	STRA6	HGNC:30650	ENSG00000137868	Matthew-Wood syndrome	MONDO:MONDO:0011010,MedGen:C1832661,OMIM:601186,Orphanet:2470	601186	1136	rs118203960	RCV000001195	single nucleotide variant	Pathogenic	74180153	74180153	74180153	G	A	2	3	1	ENST00000395105.9	74202787-74202713;74202282-74202155;74197818-74197752;74197423-74197338;74196147-74196008;74195675-74195652;74195468-74195302;74193922-74193800;74191491-74191424;74191243-74191167;74190901-74190840;74189277-74189115;74185055-74184980;74183989-74183856;74182460-74182343;74182262-74182161;74181458-74181295;74180937-74180782;74180243-74179466	19/19	-	2021	1931	644	T/M	-	missense_variant	missense_variant	MODERATE	-26	-1	-25	13	0.01	0.00	0.00	0.00	NA	No	No	Yes
NM_022369.4(STRA6):c.269C>T(p.Pro90Leu)	15	-1	16176	64220	STRA6	HGNC:30650	ENSG00000137868	Matthew-Wood syndrome	MONDO:MONDO:0011010,MedGen:C1832661,OMIM:601186,Orphanet:2470	601186	1137	rs118203961	RCV000001196	single nucleotide variant	Pathogenic	74196145	74196145	74196145	G	A	1	1	1	ENST00000395105.9	74202787-74202713;74202282-74202155;74197818-74197752;74197423-74197338;74196147-74196008;74195675-74195652;74195468-74195302;74193922-74193800;74191491-74191424;74191243-74191167;74190901-74190840;74189277-74189115;74185055-74184980;74183989-74183856;74182460-74182343;74182262-74182161;74181458-74181295;74180937-74180782;74180243-74179466	5/19	-	359	269	90	P/L	-	missense_variant,splice_region_variant	missense_variant	MODERATE	-25	46	2	19	0.06	0.00	0.00	0.00	NA	No	No	Yes
NM_022369.4(STRA6):c.961A>C(p.Thr321Pro)	15	-1	16177	64220	STRA6	HGNC:30650	ENSG00000137868	Matthew-Wood syndrome	MONDO:MONDO:0011010,MedGen:C1832661,OMIM:601186,Orphanet:2470	601186	1138	rs118203962	RCV000001197	single nucleotide variant	Pathogenic	74189244	74189244	74189244	T	G	1	1	1	ENST00000395105.9	74202787-74202713;74202282-74202155;74197818-74197752;74197423-74197338;74196147-74196008;74195675-74195652;74195468-74195302;74193922-74193800;74191491-74191424;74191243-74191167;74190901-74190840;74189277-74189115;74185055-74184980;74183989-74183856;74182460-74182343;74182262-74182161;74181458-74181295;74180937-74180782;74180243-74179466	12/19	-	1051	961	321	T/P	-	missense_variant	missense_variant	MODERATE	-9	33	33	-11	0.02	0.01	0.00	0.00	NA	No	No	Yes
NM_022369.4(STRA6):c.50_52delinsCC(p.Asp17fs)	15	-1	16178	64220	STRA6	HGNC:30650	ENSG00000137868	Matthew-Wood syndrome	MONDO:MONDO:0011010,MedGen:C1832661,OMIM:601186,Orphanet:2470	601186	1139	rs606231126	RCV000001198	Indel	Pathogenic	74202216	74202218	74202216	AGT	GG	1	1	1	ENST00000395105.9	74202787-74202713;74202282-74202155;74197818-74197752;74197423-74197338;74196147-74196008;74195675-74195652;74195468-74195302;74193922-74193800;74191491-74191424;74191243-74191167;74190901-74190840;74189277-74189115;74185055-74184980;74183989-74183856;74182460-74182343;74182262-74182161;74181458-74181295;74180937-74180782;74180243-74179466	2/19	-	140-142	50-52	17-18	DY/AX	NMD_escaping_variant	frameshift_variant	frameshift_variant	HIGH	-	-	-	-	-	-	-	-	NA	No	No	Yes
NM_022369.4(STRA6):c.527dup(p.Ser177fs)	15	-1	16179	64220	STRA6	HGNC:30650	ENSG00000137868	Matthew-Wood syndrome|not provided	MONDO:MONDO:0011010,MedGen:C1832661,OMIM:601186,Orphanet:2470|MedGen:CN517202	601186	1140	rs606231127	RCV000001199|RCV001008543	Duplication	Likely pathogenic	74195371	74195372	74195371	G	GC	2	3	1	ENST00000395105.9	74202787-74202713;74202282-74202155;74197818-74197752;74197423-74197338;74196147-74196008;74195675-74195652;74195468-74195302;74193922-74193800;74191491-74191424;74191243-74191167;74190901-74190840;74189277-74189115;74185055-74184980;74183989-74183856;74182460-74182343;74182262-74182161;74181458-74181295;74180937-74180782;74180243-74179466	7/19	-	616-617	526-527	176	G/GX	-	frameshift_variant	frameshift_variant	HIGH	-	-	-	-	-	-	-	-	NA	No	No	Yes
NM_022369.4(STRA6):c.35_36dup(p.Gly13fs)	15	-1	16180	64220	STRA6	HGNC:30650	ENSG00000137868	Matthew-Wood syndrome	MONDO:MONDO:0011010,MedGen:C1832661,OMIM:601186,Orphanet:2470	601186	1141	rs1555457919	RCV000001200	Duplication	Pathogenic	74202231	74202232	74202231	C	CGG	1	1	1	ENST00000395105.9	74202787-74202713;74202282-74202155;74197818-74197752;74197423-74197338;74196147-74196008;74195675-74195652;74195468-74195302;74193922-74193800;74191491-74191424;74191243-74191167;74190901-74190840;74189277-74189115;74185055-74184980;74183989-74183856;74182460-74182343;74182262-74182161;74181458-74181295;74180937-74180782;74180243-74179466	2/19	-	124-125	34-35	12	P/PX	NMD_escaping_variant	frameshift_variant	frameshift_variant	HIGH	-	-	-	-	-	-	-	-	NA	No	No	Yes
NM_022369.4(STRA6):c.69G>A(p.Trp23Ter)	15	-1	16181	64220	STRA6	HGNC:30650	ENSG00000137868	Matthew-Wood syndrome	MONDO:MONDO:0011010,MedGen:C1832661,OMIM:601186,Orphanet:2470	601186	1142	rs267607096	RCV000001201	single nucleotide variant	Pathogenic	74202199	74202199	74202199	C	T	1	1	1	ENST00000395105.9	74202787-74202713;74202282-74202155;74197818-74197752;74197423-74197338;74196147-74196008;74195675-74195652;74195468-74195302;74193922-74193800;74191491-74191424;74191243-74191167;74190901-74190840;74189277-74189115;74185055-74184980;74183989-74183856;74182460-74182343;74182262-74182161;74181458-74181295;74180937-74180782;74180243-74179466	2/19	-	159	69	23	W/*	NMD_escaping_variant	stop_gained	stop_gained	HIGH	3	1	-48	-44	0.00	0.00	0.00	0.01	NA	No	No	Yes
NM_014362.4(HIBCH):c.220-9T>G	2	-1	16183	26275	HIBCH	HGNC:4908	ENSG00000198130	Beta-hydroxyisobutyryl-CoA deacylase deficiency	MONDO:MONDO:0009603,MedGen:C0342738,OMIM:250620,Orphanet:88639	250620	1144	rs786200864	RCV000001203	single nucleotide variant	Pathogenic	190294639	190294639	190294639	A	C	1	1	1	ENST00000359678.10	190319826-190319716;190310796-190310754;190296953-190296813;190294630-190294546;190290485-190290405;190287638-190287586;190261234-190261156;190252307-190252162;190249726-190249640;190246212-190246154;190244968-190244887;190213075-190212956;190208913-190208880;190205232-190203920	-	3/13	-	-	-	-	-	splice_polypyrimidine_tract_variant,intron_variant	splice_region_variant	LOW	-1	-9	-1	-9	1.00	0.74	0.00	0.00	NA	No	No	Yes
NM_014362.4(HIBCH):c.365A>G(p.Tyr122Cys)	2	-1	16184	26275	HIBCH	HGNC:4908	ENSG00000198130	Beta-hydroxyisobutyryl-CoA deacylase deficiency|not provided|Inborn genetic diseases	MONDO:MONDO:0009603,MedGen:C0342738,OMIM:250620,Orphanet:88639|MedGen:CN517202|MeSH:D030342,MedGen:C0950123	250620	1145	rs121918329	RCV000001204|RCV000224374|RCV000623332	single nucleotide variant	Conflicting interpretations of pathogenicity	190290425	190290425	190290425	T	C	9	3	1	ENST00000359678.10	190319826-190319716;190310796-190310754;190296953-190296813;190294630-190294546;190290485-190290405;190287638-190287586;190261234-190261156;190252307-190252162;190249726-190249640;190246212-190246154;190244968-190244887;190213075-190212956;190208913-190208880;190205232-190203920	5/14	-	441	365	122	Y/C	-	missense_variant	missense_variant	MODERATE	40	48	1	-16	0.00	0.00	0.23	0.00	NA	No	No	Yes
NM_014362.4(HIBCH):c.79-3C>G	2	-1	16185	26275	HIBCH	HGNC:4908	ENSG00000198130	Beta-hydroxyisobutyryl-CoA deacylase deficiency	MONDO:MONDO:0009603,MedGen:C0342738,OMIM:250620,Orphanet:88639	250620	1146	rs778922921	RCV000001205	single nucleotide variant	Pathogenic	190296956	190296956	190296956	G	C	1	1	1	ENST00000359678.10	190319826-190319716;190310796-190310754;190296953-190296813;190294630-190294546;190290485-190290405;190287638-190287586;190261234-190261156;190252307-190252162;190249726-190249640;190246212-190246154;190244968-190244887;190213075-190212956;190208913-190208880;190205232-190203920	-	2/13	-	-	-	-	-	splice_region_variant,splice_polypyrimidine_tract_variant,intron_variant	splice_region_variant	LOW	-1	-3	-3	-35	0.99	0.87	0.00	0.00	NA	No	No	Yes
NM_152618.3(BBS12):c.1063C>T(p.Arg355Ter)	4	1	16186	166379	BBS12	HGNC:26648	ENSG00000181004	Bardet-Biedl syndrome 12|Bardet-Biedl syndrome|Polydactyly, postaxial, type A1;Inability to walk;Abnormality of cardiovascular system morphology;Visual impairment	MONDO:MONDO:0014440,MedGen:C1859570,OMIM:615989,Orphanet:110|MONDO:MONDO:0015229,MedGen:C0752166,OMIM:PS209900,Orphanet:110|MONDO:MONDO:0008266,MedGen:C4282400,OMIM:174200;Human Phenotype Ontology:HP:0002540,MedGen:C0560046;Human Phenotype Ontology:HP:0001632,Human Phenotype Ontology:HP:0002564,Human Phenotype Ontology:HP:0002565,Human Phenotype Ontology:HP:0030680,MedGen:C4049796;Human Phenotype…	615989	1147	rs121918327	RCV000001206|RCV000538405|RCV000626780	single nucleotide variant	Pathogenic	122742955	122742955	122742955	C	T	9	3	1	ENST00000314218.8	122732704-122732884;122741883-122744939	2/2	-	1254	1063	355	R/*	NMD_escaping_variant	stop_gained	stop_gained	HIGH	7	31	-2	-50	0.00	0.00	0.00	0.00	NA	No	No	Yes
NM_152618.3(BBS12):c.337_339del(p.Val113del)	4	1	16187	166379	BBS12	HGNC:26648	ENSG00000181004	Bardet-Biedl syndrome 12	MONDO:MONDO:0014440,MedGen:C1859570,OMIM:615989,Orphanet:110	615989	1148	rs587777801	RCV000001207	Deletion	Pathogenic	122742227	122742229	122742226	ATAG	A	1	1	1	ENST00000314218.8	122732704-122732884;122741883-122744939	2/2	-	528-530	337-339	113	V/-	-	inframe_deletion	inframe_deletion	MODERATE	-48	-45	42	0	0.00	0.00	0.00	0.00	NA	No	No	Yes
NM_152618.3(BBS12):c.1483_1484del(p.Glu495fs)	4	1	16188	166379	BBS12	HGNC:26648	ENSG00000181004	Bardet-Biedl syndrome 12	MONDO:MONDO:0014440,MedGen:C1859570,OMIM:615989,Orphanet:110	615989	1149	rs587777802	RCV000001208	Deletion	Pathogenic	122743374	122743375	122743373	CAG	C	1	1	1	ENST00000314218.8	122732704-122732884;122741883-122744939	2/2	-	1674-1675	1483-1484	495	E/X	NMD_escaping_variant	frameshift_variant	frameshift_variant	HIGH	-30	2	-35	-39	0.00	0.00	0.00	0.00	NA	No	No	Yes
NM_152618.3(BBS12):c.865G>C(p.Ala289Pro)	4	1	16189	166379	BBS12	HGNC:26648	ENSG00000181004	Bardet-Biedl syndrome 12|Retinal dystrophy|Bardet-Biedl syndrome	MONDO:MONDO:0014440,MedGen:C1859570,OMIM:615989,Orphanet:110|Human Phenotype Ontology:HP:0000556,Human Phenotype Ontology:HP:0007736,Human Phenotype Ontology:HP:0007910,Human Phenotype Ontology:HP:0007974,Human Phenotype Ontology:HP:0007982,MONDO:MONDO:0019118,MeSH:D058499,MedGen:C0854723,Orphanet:71862|MONDO:MONDO:0015229,MedGen:C0752166,OMIM:PS209900,Orphanet:110	615989	1150	rs121918328	RCV000001209|RCV001073577|RCV001042718	single nucleotide variant	Conflicting interpretations of pathogenicity	122742757	122742757	122742757	G	C	4	3	1	ENST00000314218.8	122732704-122732884;122741883-122744939	2/2	-	1056	865	289	A/P	-	missense_variant	missense_variant	MODERATE	9	-22	-14	39	0.00	0.00	0.00	0.00	NA	No	No	Yes
NM_152618.3(BBS12):c.1115_1116del(p.Gly371_Phe372insTer)	4	1	16190	166379	BBS12	HGNC:26648	ENSG00000181004	Bardet-Biedl syndrome 12|not provided|Bardet-Biedl syndrome|Retinal dystrophy	MONDO:MONDO:0014440,MedGen:C1859570,OMIM:615989,Orphanet:110|MedGen:CN517202|MONDO:MONDO:0015229,MedGen:C0752166,OMIM:PS209900,Orphanet:110|Human Phenotype Ontology:HP:0000556,Human Phenotype Ontology:HP:0007736,Human Phenotype Ontology:HP:0007910,Human Phenotype Ontology:HP:0007974,Human Phenotype Ontology:HP:0007982,MONDO:MONDO:0019118,MeSH:D058499,MedGen:C0854723,Orphanet:71862	615989	1151	rs587777803	RCV000001210|RCV000419202|RCV000735936|RCV001073576	Deletion	Pathogenic/Likely pathogenic	122743006	122743007	122743005	ATT	A	10	3	1	ENST00000314218.8	122732704-122732884;122741883-122744939	2/2	-	1306-1307	1115-1116	372	F/X	NMD_escaping_variant	frameshift_variant	frameshift_variant	HIGH	38	28	-33	7	0.00	0.00	0.00	0.00	NA	No	No	Yes
NM_020381.4(PDSS2):c.964C>T(p.Gln322Ter)	6	-1	16239	57107	PDSS2	HGNC:23041	ENSG00000164494	Coenzyme Q10 deficiency, primary, 3	MONDO:MONDO:0013838,MedGen:C3553358,OMIM:614652,Orphanet:255249	614652	1200	rs118203955	RCV000001259	single nucleotide variant	Pathogenic	107210483	107210483	107210483	G	A	2	1	1	ENST00000369037.9	107459564-107458990;107334332-107334198;107274227-107274029;107245619-107245548;107212282-107212109;107210570-107210439;107193854-107193822;107154777-107152562	6/8	-	1243	964	322	Q/*	-	stop_gained	stop_gained	HIGH	8	17	8	-44	0.00	0.00	0.00	0.18	NA	No	No	Yes
NM_020381.4(PDSS2):c.1145C>T(p.Ser382Leu)	6	-1	16240	57107	PDSS2	HGNC:23041	ENSG00000164494	Coenzyme Q10 deficiency, primary, 3|Nephrotic syndrome|not provided|not specified	MONDO:MONDO:0013838,MedGen:C3553358,OMIM:614652,Orphanet:255249|Human Phenotype Ontology:HP:0000100,Human Phenotype Ontology:HP:0000801,Human Phenotype Ontology:HP:0004718,Human Phenotype Ontology:HP:0008638,Human Phenotype Ontology:HP:0008727,MONDO:MONDO:0005377,MedGen:C0027726|MedGen:CN517202|MedGen:CN169374	614652	1201	rs118203956	RCV000001260|RCV001849250|RCV002512637|RCV002509141	single nucleotide variant	Conflicting interpretations of pathogenicity	107154674	107154674	107154674	G	A	6	3	1	ENST00000369037.9	107459564-107458990;107334332-107334198;107274227-107274029;107245619-107245548;107212282-107212109;107210570-107210439;107193854-107193822;107154777-107152562	8/8	-	1424	1145	382	S/L	-	missense_variant	missense_variant	MODERATE	-10	31	32	-37	0.00	0.00	0.00	0.00	NA	No	No	Yes
NM_000429.3(MAT1A):c.966T>G(p.Ile322Met)	10	-1	16241	4143	MAT1A	HGNC:6903	ENSG00000151224	Hepatic methionine adenosyltransferase deficiency	MONDO:MONDO:0009607,MedGen:C0268621,OMIM:250850,Orphanet:168598	250850	1202	rs118204001	RCV000001261	single nucleotide variant	Likely pathogenic	80274639	80274639	80274639	A	C	2	3	1	ENST00000372213.8	80289658-80289333;80285589-80285512;80284038-80283916;80280792-80280680;80280316-80280173;80276594-80276376;80275199-80275017;80274653-80274520;80273883-80271820	8/9	-	1201	966	322	I/M	-	missense_variant	missense_variant	MODERATE	49	14	15	37	0.00	0.01	0.00	0.00	NA	No	No	Yes
NM_000429.3(MAT1A):c.1070C>T(p.Pro357Leu)	10	-1	16243	4143	MAT1A	HGNC:6903	ENSG00000151224	Hepatic methionine adenosyltransferase deficiency|not provided	MONDO:MONDO:0009607,MedGen:C0268621,OMIM:250850,Orphanet:168598|MedGen:CN517202	250850	1204	rs118204003	RCV000001263|RCV000413402	single nucleotide variant	Pathogenic	80274535	80274535	80274535	G	A	4	3	1	ENST00000372213.8	80289658-80289333;80285589-80285512;80284038-80283916;80280792-80280680;80280316-80280173;80276594-80276376;80275199-80275017;80274653-80274520;80273883-80271820	8/9	-	1305	1070	357	P/L	-	missense_variant	missense_variant	MODERATE	45	49	-15	-10	0.00	0.00	0.00	0.00	NA	No	No	Yes
NM_000429.3(MAT1A):c.914T>C(p.Leu305Pro)	10	-1	16244	4143	MAT1A	HGNC:6903	ENSG00000151224	Hepatic methionine adenosyltransferase deficiency	MONDO:MONDO:0009607,MedGen:C0268621,OMIM:250850,Orphanet:168598	250850	1205	rs118204004	RCV000001264	single nucleotide variant	Pathogenic	80275054	80275054	80275054	A	G	1	1	1	ENST00000372213.8	80289658-80289333;80285589-80285512;80284038-80283916;80280792-80280680;80280316-80280173;80276594-80276376;80275199-80275017;80274653-80274520;80273883-80271820	7/9	-	1149	914	305	L/P	-	missense_variant	missense_variant	MODERATE	42	-12	-37	47	0.00	0.00	0.00	0.00	NA	No	No	Yes
NM_000429.3(MAT1A):c.826dup(p.Ala276fs)	10	-1	16245	4143	MAT1A	HGNC:6903	ENSG00000151224	Hepatic methionine adenosyltransferase deficiency	MONDO:MONDO:0009607,MedGen:C0268621,OMIM:250850,Orphanet:168598	250850	1206	rs-1	RCV000001265	Duplication	Pathogenic	80275141	80275142	80275141	G	GC	1	1	1	ENST00000372213.8	80289658-80289333;80285589-80285512;80284038-80283916;80280792-80280680;80280316-80280173;80276594-80276376;80275199-80275017;80274653-80274520;80273883-80271820	7/9	-	1060-1061	825-826	275-276	-/X	-	frameshift_variant	frameshift_variant	HIGH	-	-	-	-	-	-	-	-	NA	No	No	Yes
NM_000429.3(MAT1A):c.1043_1044del(p.Val348fs)	10	-1	16246	4143	MAT1A	HGNC:6903	ENSG00000151224	Hepatic methionine adenosyltransferase deficiency	MONDO:MONDO:0009607,MedGen:C0268621,OMIM:250850,Orphanet:168598	250850	1207	rs-1	RCV000001266	Microsatellite	Pathogenic	80274561	80274562	80274560	CCA	C	1	1	1	ENST00000372213.8	80289658-80289333;80285589-80285512;80284038-80283916;80280792-80280680;80280316-80280173;80276594-80276376;80275199-80275017;80274653-80274520;80273883-80271820	8/9	-	1278-1279	1043-1044	348	V/X	NMD_escaping_variant	frameshift_variant	frameshift_variant	HIGH	23	26	0	-41	0.01	0.00	0.00	0.01	NA	No	No	Yes
NM_000429.3(MAT1A):c.791G>A(p.Arg264His)	10	-1	16247	4143	MAT1A	HGNC:6903	ENSG00000151224	Hepatic methionine adenosyltransferase deficiency|not provided	MONDO:MONDO:0009607,MedGen:C0268621,OMIM:250850,Orphanet:168598|MedGen:CN517202	250850	1208	rs72558181	RCV000001267|RCV000413727	single nucleotide variant	Pathogenic	80275177	80275177	80275177	C	T	5	3	1	ENST00000372213.8	80289658-80289333;80285589-80285512;80284038-80283916;80280792-80280680;80280316-80280173;80276594-80276376;80275199-80275017;80274653-80274520;80273883-80271820	7/9	-	1026	791	264	R/H	-	missense_variant	missense_variant	MODERATE	-4	22	13	1	0.00	0.00	0.00	0.00	NA	No	No	Yes
NM_000429.3(MAT1A):c.790C>T(p.Arg264Cys)	10	-1	16249	4143	MAT1A	HGNC:6903	ENSG00000151224	Hepatic methionine adenosyltransferase deficiency	MONDO:MONDO:0009607,MedGen:C0268621,OMIM:250850,Orphanet:168598	250850	1210	rs118204005	RCV000001269	single nucleotide variant	Pathogenic	80275178	80275178	80275178	G	A	2	3	1	ENST00000372213.8	80289658-80289333;80285589-80285512;80284038-80283916;80280792-80280680;80280316-80280173;80276594-80276376;80275199-80275017;80274653-80274520;80273883-80271820	7/9	-	1025	790	264	R/C	-	missense_variant	missense_variant	MODERATE	24	21	0	-45	0.00	0.00	0.00	0.00	NA	No	No	Yes
NM_000429.3(MAT1A):c.1006G>A(p.Gly336Arg)	10	-1	16250	4143	MAT1A	HGNC:6903	ENSG00000151224	Hepatic methionine adenosyltransferase deficiency	MONDO:MONDO:0009607,MedGen:C0268621,OMIM:250850,Orphanet:168598	250850	1211	rs118204006	RCV000001270	single nucleotide variant	Pathogenic	80274599	80274599	80274599	C	T	1	1	1	ENST00000372213.8	80289658-80289333;80285589-80285512;80284038-80283916;80280792-80280680;80280316-80280173;80276594-80276376;80275199-80275017;80274653-80274520;80273883-80271820	8/9	-	1241	1006	336	G/R	-	missense_variant	missense_variant	MODERATE	-2	-12	-1	-38	0.97	0.00	0.00	0.00	NA	No	No	Yes
NM_032581.4(HYCC1):c.51+1G>A	7	-1	16253	84668	HYCC1	HGNC:24587	ENSG00000122591	Hypomyelination and Congenital Cataract	MONDO:MONDO:0012514,MedGen:C1864663,OMIM:610532,Orphanet:85163	610532	1214	rs72549405	RCV000001273	single nucleotide variant	Pathogenic	22991060	22991060	22991060	C	T	2	1	1	ENST00000432176.7	23014130-23013925;22991139-22991061;22984045-22983944;22978448-22978269;22977421-22977341;22976808-22976693;22976305-22976210;22964531-22964415;22961322-22961235;22960415-22960256;22946163-22934211	-	2/10	-	-	-	-	-	splice_donor_variant	splice_donor_variant	HIGH	-	-	-	-	-	-	-	-	NA	No	No	Yes
NM_032581.4(HYCC1):c.414+1G>T	7	-1	16254	84668	HYCC1	HGNC:24587	ENSG00000122591	Hypomyelination and Congenital Cataract	MONDO:MONDO:0012514,MedGen:C1864663,OMIM:610532,Orphanet:85163	610532	1215	rs72549406	RCV000001274	single nucleotide variant	Pathogenic	22977340	22977340	22977340	C	A	2	1	1	ENST00000432176.7	23014130-23013925;22991139-22991061;22984045-22983944;22978448-22978269;22977421-22977341;22976808-22976693;22976305-22976210;22964531-22964415;22961322-22961235;22960415-22960256;22946163-22934211	-	5/10	-	-	-	-	-	splice_donor_variant	splice_donor_variant	HIGH	-	-	-	-	-	-	-	-	NA	No	No	Yes
NM_032581.4(HYCC1):c.158T>C(p.Leu53Pro)	7	-1	16255	84668	HYCC1	HGNC:24587	ENSG00000122591	Hypomyelination and Congenital Cataract	MONDO:MONDO:0012514,MedGen:C1864663,OMIM:610532,Orphanet:85163	610532	1216	rs72549407	RCV000001275	single nucleotide variant	Pathogenic	22978444	22978444	22978444	A	G	2	1	1	ENST00000432176.7	23014130-23013925;22991139-22991061;22984045-22983944;22978448-22978269;22977421-22977341;22976808-22976693;22976305-22976210;22964531-22964415;22961322-22961235;22960415-22960256;22946163-22934211	4/11	-	392	158	53	L/P	-	missense_variant	missense_variant	MODERATE	-	-	-	-	-	-	-	-	NA	No	No	Yes
NM_022089.4(ATP13A2):c.1306+5G>A	1	-1	16258	23400	ATP13A2	HGNC:30213	ENSG00000159363	Kufor-Rakeb syndrome|Kufor-Rakeb syndrome;Autosomal recessive spastic paraplegia type 78	MONDO:MONDO:0011706,MedGen:C1847640,OMIM:606693,Orphanet:306674,Orphanet:314632|MONDO:MONDO:0011706,MedGen:C1847640,OMIM:606693,Orphanet:306674,Orphanet:314632;MONDO:MONDO:0014975,MedGen:C5567893,OMIM:617225,Orphanet:513436	606693	1219	rs786205056	RCV000001278|RCV001851532	single nucleotide variant	Pathogenic	16996381	16996381	16996381	C	T	2	3	1	ENST00000326735.13	17011928-17011729;17005778-17005684;17005556-17005374;17005072-17005014;17004821-17004692;17004411-17004332;17002373-17002296;17002103-17002034;17000534-17000400;17000312-17000246;17000142-17000011;16997175-16997020;16996496-16996386;16996300-16996254;16996164-16995976;16993835-16993629;16992581-16992486;16992402-16992243;16992129-16992009;16991858-16991734;16990287-16990127;16990003-16989887;169…	-	13/28	-	-	-	-	-	splice_donor_5th_base_variant,intron_variant	splice_region_variant	LOW	-30	50	31	5	0.05	0.00	0.02	0.80	NA	No	No	Yes
NM_022089.4(ATP13A2):c.1633_1654dup(p.Leu552fs)	1	-1	16259	23400	ATP13A2	HGNC:30213	ENSG00000159363	Kufor-Rakeb syndrome	MONDO:MONDO:0011706,MedGen:C1847640,OMIM:606693,Orphanet:306674,Orphanet:314632	606693	1220	rs-1	RCV000001279	Duplication	Pathogenic	16993723	16993724	16993723	A	AGCAGGGGCCCCACAGGCAGGCG	1	1	1	ENST00000326735.13	17011928-17011729;17005778-17005684;17005556-17005374;17005072-17005014;17004821-17004692;17004411-17004332;17002373-17002296;17002103-17002034;17000534-17000400;17000312-17000246;17000142-17000011;16997175-16997020;16996496-16996386;16996300-16996254;16996164-16995976;16993835-16993629;16992581-16992486;16992402-16992243;16992129-16992009;16991858-16991734;16990287-16990127;16990003-16989887;169…	16/29	-	1822-1823	1632-1633	544-545	-/RLPVGPLX	-	frameshift_variant	frameshift_variant	HIGH	-	-	-	-	-	-	-	-	NA	No	Yes	Yes
NM_022089.4(ATP13A2):c.1510G>C(p.Gly504Arg)	1	-1	16260	23400	ATP13A2	HGNC:30213	ENSG00000159363	Kufor-Rakeb syndrome|Kufor-Rakeb syndrome;Autosomal recessive spastic paraplegia type 78|See cases	MONDO:MONDO:0011706,MedGen:C1847640,OMIM:606693,Orphanet:306674,Orphanet:314632|MONDO:MONDO:0011706,MedGen:C1847640,OMIM:606693,Orphanet:306674,Orphanet:314632;MONDO:MONDO:0014975,MedGen:C5567893,OMIM:617225,Orphanet:513436|	606693	1221	rs121918227	RCV000001280|RCV001851533|RCV002251851	single nucleotide variant	Conflicting interpretations of pathogenicity	16996008	16996008	16996008	C	G	4	3	1	ENST00000326735.13	17011928-17011729;17005778-17005684;17005556-17005374;17005072-17005014;17004821-17004692;17004411-17004332;17002373-17002296;17002103-17002034;17000534-17000400;17000312-17000246;17000142-17000011;16997175-16997020;16996496-16996386;16996300-16996254;16996164-16995976;16993835-16993629;16992581-16992486;16992402-16992243;16992129-16992009;16991858-16991734;16990287-16990127;16990003-16989887;169…	15/29	-	1700	1510	504	G/R	-	missense_variant	missense_variant	MODERATE	36	-17	-17	-32	0.00	0.00	0.08	0.00	NA	No	No	Yes
NM_152419.3(HGSNAT):c.493+1G>A	8	1	16269	138050	HGSNAT	HGNC:26527	ENSG00000165102	Mucopolysaccharidosis, MPS-III-C|Mucopolysaccharidosis, MPS-III-C;Retinitis pigmentosa 73|Sanfilippo syndrome|Inborn genetic diseases	MONDO:MONDO:0009657,MedGen:C0086649,OMIM:252930,Orphanet:581,Orphanet:79271|MONDO:MONDO:0009657,MedGen:C0086649,OMIM:252930,Orphanet:581,Orphanet:79271;MONDO:MONDO:0014687,MedGen:C4225287,OMIM:616544,Orphanet:791|MONDO:MONDO:0018937,MedGen:C0026706,Orphanet:581|MeSH:D030342,MedGen:C0950123	252930	1230	rs193066451	RCV000001289|RCV000763183|RCV000780343|RCV002512639	single nucleotide variant	Pathogenic	43159045	43159045	43159045	G	A	7	3	1	ENST00000379644.9	43140464-43140614;43146948-43147063;43158575-43158711;43158923-43159044;43161438-43161507;43169173-43169242;43170585-43170694;43172310-43172386;43173713-43173743;43178074-43178234;43182145-43182260;43191474-43191595;43192304-43192430;43193757-43193843;43196948-43197025;43197672-43197742;43197840-43197952;43199388-43202855	-	4/17	-	-	-	-	-	splice_donor_variant	splice_donor_variant	HIGH	43	-15	-10	-1	0.00	0.00	0.61	0.99	NA	Yes	No	Yes
NM_152419.3(HGSNAT):c.1345dup(p.Asp449fs)	8	1	16270	138050	HGSNAT	HGNC:26527	ENSG00000165102	Mucopolysaccharidosis, MPS-III-C|Retinitis pigmentosa 73|Retinitis pigmentosa 73;Mucopolysaccharidosis, MPS-III-C	MONDO:MONDO:0009657,MedGen:C0086649,OMIM:252930,Orphanet:581,Orphanet:79271|MONDO:MONDO:0014687,MedGen:C4225287,OMIM:616544,Orphanet:791|MONDO:MONDO:0014687,MedGen:C4225287,OMIM:616544,Orphanet:791;MONDO:MONDO:0009657,MedGen:C0086649,OMIM:252930,Orphanet:581,Orphanet:79271	252930	1231	rs483352894	RCV000001290|RCV000662072|RCV001390806	Duplication	Conflicting interpretations of pathogenicity	43192397	43192398	43192397	A	AG	4	3	1	ENST00000379644.9	43140464-43140614;43146948-43147063;43158575-43158711;43158923-43159044;43161438-43161507;43169173-43169242;43170585-43170694;43172310-43172386;43173713-43173743;43178074-43178234;43182145-43182260;43191474-43191595;43192304-43192430;43193757-43193843;43196948-43197025;43197672-43197742;43197840-43197952;43199388-43202855	13/18	-	1378-1379	1345-1346	449	D/GX	-	frameshift_variant	frameshift_variant	HIGH	0	18	47	32	0.00	0.00	0.00	0.02	NA	No	No	Yes
NM_152419.3(HGSNAT):c.848C>T(p.Pro283Leu)	8	1	16271	138050	HGSNAT	HGNC:26527	ENSG00000165102	Mucopolysaccharidosis, MPS-III-C|not provided|Retinal dystrophy|Mucopolysaccharidosis, MPS-III-C;Retinitis pigmentosa 73	MONDO:MONDO:0009657,MedGen:C0086649,OMIM:252930,Orphanet:581,Orphanet:79271|MedGen:CN517202|Human Phenotype Ontology:HP:0000556,Human Phenotype Ontology:HP:0007736,Human Phenotype Ontology:HP:0007910,Human Phenotype Ontology:HP:0007974,Human Phenotype Ontology:HP:0007982,MONDO:MONDO:0019118,MeSH:D058499,MedGen:C0854723,Orphanet:71862|MONDO:MONDO:0009657,MedGen:C0086649,OMIM:252930,Orphanet:581,Or…	252930	1232	rs121908282	RCV000001291|RCV000512873|RCV000504894|RCV000763184	single nucleotide variant	Pathogenic/Likely pathogenic	43173740	43173740	43173740	C	T	6	3	1	ENST00000379644.9	43140464-43140614;43146948-43147063;43158575-43158711;43158923-43159044;43161438-43161507;43169173-43169242;43170585-43170694;43172310-43172386;43173713-43173743;43178074-43178234;43182145-43182260;43191474-43191595;43192304-43192430;43193757-43193843;43196948-43197025;43197672-43197742;43197840-43197952;43199388-43202855	9/18	-	881	848	283	P/L	-	missense_variant	missense_variant	MODERATE	-27	3	3	14	0.04	0.00	0.00	0.00	NA	No	No	Yes
NM_152419.3(HGSNAT):c.962T>G(p.Leu321Ter)	8	1	16272	138050	HGSNAT	HGNC:26527	ENSG00000165102	Mucopolysaccharidosis, MPS-III-C	MONDO:MONDO:0009657,MedGen:C0086649,OMIM:252930,Orphanet:581,Orphanet:79271	252930	1233	rs121908283	RCV000001292	single nucleotide variant	Pathogenic	43178184	43178184	43178184	T	G	1	1	1	ENST00000379644.9	43140464-43140614;43146948-43147063;43158575-43158711;43158923-43159044;43161438-43161507;43169173-43169242;43170585-43170694;43172310-43172386;43173713-43173743;43178074-43178234;43182145-43182260;43191474-43191595;43192304-43192430;43193757-43193843;43196948-43197025;43197672-43197742;43197840-43197952;43199388-43202855	10/18	-	995	962	321	L/*	-	stop_gained	stop_gained	HIGH	-35	12	50	-10	0.02	0.00	0.00	0.00	NA	No	No	Yes
NM_152419.3(HGSNAT):c.1445T>A(p.Met482Lys)	8	1	16273	138050	HGSNAT	HGNC:26527	ENSG00000165102	Mucopolysaccharidosis, MPS-III-C|Mucopolysaccharidosis, MPS-III-C;Retinitis pigmentosa 73	MONDO:MONDO:0009657,MedGen:C0086649,OMIM:252930,Orphanet:581,Orphanet:79271|MONDO:MONDO:0009657,MedGen:C0086649,OMIM:252930,Orphanet:581,Orphanet:79271;MONDO:MONDO:0014687,MedGen:C4225287,OMIM:616544,Orphanet:791	252930	1234	rs121908284	RCV000001293|RCV001378638	single nucleotide variant	Likely pathogenic	43193824	43193824	43193824	T	A	2	3	1	ENST00000379644.9	43140464-43140614;43146948-43147063;43158575-43158711;43158923-43159044;43161438-43161507;43169173-43169242;43170585-43170694;43172310-43172386;43173713-43173743;43178074-43178234;43182145-43182260;43191474-43191595;43192304-43192430;43193757-43193843;43196948-43197025;43197672-43197742;43197840-43197952;43199388-43202855	14/18	-	1478	1445	482	M/K	-	missense_variant	missense_variant	MODERATE	-49	12	19	39	0.00	0.00	0.00	0.00	NA	No	No	Yes
NM_152419.3(HGSNAT):c.525dup(p.Val176fs)	8	1	16274	138050	HGSNAT	HGNC:26527	ENSG00000165102	Mucopolysaccharidosis, MPS-III-C|not provided|Retinitis pigmentosa 73;Mucopolysaccharidosis, MPS-III-C	MONDO:MONDO:0009657,MedGen:C0086649,OMIM:252930,Orphanet:581,Orphanet:79271|MedGen:CN517202|MONDO:MONDO:0014687,MedGen:C4225287,OMIM:616544,Orphanet:791;MONDO:MONDO:0009657,MedGen:C0086649,OMIM:252930,Orphanet:581,Orphanet:79271	252930	1235	rs483352895	RCV000001294|RCV002243612|RCV002476908	Duplication	Pathogenic	43161468	43161469	43161468	C	CT	4	3	1	ENST00000379644.9	43140464-43140614;43146948-43147063;43158575-43158711;43158923-43159044;43161438-43161507;43169173-43169242;43170585-43170694;43172310-43172386;43173713-43173743;43178074-43178234;43182145-43182260;43191474-43191595;43192304-43192430;43193757-43193843;43196948-43197025;43197672-43197742;43197840-43197952;43199388-43202855	5/18	-	558-559	525-526	175-176	-/X	-	frameshift_variant	frameshift_variant	HIGH	27	-31	-30	38	0.00	0.00	0.00	0.00	NA	No	No	Yes
NM_152419.3(HGSNAT):c.372-2A>G	8	1	16275	138050	HGSNAT	HGNC:26527	ENSG00000165102	Mucopolysaccharidosis, MPS-III-C|Sanfilippo syndrome|Mucopolysaccharidosis, MPS-III-C;Retinitis pigmentosa 73	MONDO:MONDO:0009657,MedGen:C0086649,OMIM:252930,Orphanet:581,Orphanet:79271|MONDO:MONDO:0018937,MedGen:C0026706,Orphanet:581|MONDO:MONDO:0009657,MedGen:C0086649,OMIM:252930,Orphanet:581,Orphanet:79271;MONDO:MONDO:0014687,MedGen:C4225287,OMIM:616544,Orphanet:791	252930	1236	rs483352896	RCV000001295|RCV000586364|RCV001067306	single nucleotide variant	Pathogenic	43158921	43158921	43158921	A	G	6	3	1	ENST00000379644.9	43140464-43140614;43146948-43147063;43158575-43158711;43158923-43159044;43161438-43161507;43169173-43169242;43170585-43170694;43172310-43172386;43173713-43173743;43178074-43178234;43182145-43182260;43191474-43191595;43192304-43192430;43193757-43193843;43196948-43197025;43197672-43197742;43197840-43197952;43199388-43202855	-	3/17	-	-	-	-	-	splice_acceptor_variant	splice_acceptor_variant	HIGH	14	2	14	44	0.95	0.99	0.00	0.00	NA	Yes	No	Yes
NM_152419.3(HGSNAT):c.1030C>T(p.Arg344Cys)	8	1	16276	138050	HGSNAT	HGNC:26527	ENSG00000165102	Mucopolysaccharidosis, MPS-III-C|Retinitis pigmentosa 73;Mucopolysaccharidosis, MPS-III-C|Mucopolysaccharidosis|not provided|Sanfilippo syndrome	MONDO:MONDO:0009657,MedGen:C0086649,OMIM:252930,Orphanet:581,Orphanet:79271|MONDO:MONDO:0014687,MedGen:C4225287,OMIM:616544,Orphanet:791;MONDO:MONDO:0009657,MedGen:C0086649,OMIM:252930,Orphanet:581,Orphanet:79271|MONDO:MONDO:0019249,MedGen:C0026703,OMIM:PS607014,Orphanet:79213|MedGen:CN517202|MONDO:MONDO:0018937,MedGen:C0026706,Orphanet:581	252930	1237	rs121908285	RCV000001296|RCV000799182|RCV001030801|RCV001699017|RCV003114169	single nucleotide variant	Pathogenic/Likely pathogenic	43182162	43182162	43182162	C	T	11	3	1	ENST00000379644.9	43140464-43140614;43146948-43147063;43158575-43158711;43158923-43159044;43161438-43161507;43169173-43169242;43170585-43170694;43172310-43172386;43173713-43173743;43178074-43178234;43182145-43182260;43191474-43191595;43192304-43192430;43193757-43193843;43196948-43197025;43197672-43197742;43197840-43197952;43199388-43202855	11/18	-	1063	1030	344	R/C	-	missense_variant	missense_variant	MODERATE	-3	-17	-2	-4	0.00	0.00	0.00	0.00	NA	No	No	Yes
NM_152419.3(HGSNAT):c.1553C>T(p.Ser518Phe)	8	1	16277	138050	HGSNAT	HGNC:26527	ENSG00000165102	Mucopolysaccharidosis, MPS-III-C|not provided|Mucopolysaccharidosis, MPS-III-C;Retinitis pigmentosa 73	MONDO:MONDO:0009657,MedGen:C0086649,OMIM:252930,Orphanet:581,Orphanet:79271|MedGen:CN517202|MONDO:MONDO:0009657,MedGen:C0086649,OMIM:252930,Orphanet:581,Orphanet:79271;MONDO:MONDO:0014687,MedGen:C4225287,OMIM:616544,Orphanet:791	252930	1238	rs121908286	RCV000001297|RCV001723529|RCV001851534	single nucleotide variant	Pathogenic	43197682	43197682	43197682	C	T	4	3	1	ENST00000379644.9	43140464-43140614;43146948-43147063;43158575-43158711;43158923-43159044;43161438-43161507;43169173-43169242;43170585-43170694;43172310-43172386;43173713-43173743;43178074-43178234;43182145-43182260;43191474-43191595;43192304-43192430;43193757-43193843;43196948-43197025;43197672-43197742;43197840-43197952;43199388-43202855	16/18	-	1586	1553	518	S/F	-	missense_variant	missense_variant	MODERATE	17	-10	43	16	0.00	0.00	0.00	0.00	NA	No	No	Yes
NM_022356.4(P3H1):c.1080+1G>T	1	-1	16292	64175	P3H1	HGNC:19316	ENSG00000117385	Osteogenesis imperfecta type 8|not provided|Osteogenesis imperfecta	MONDO:MONDO:0012581,MedGen:C1970458,OMIM:610915|MedGen:CN517202|MONDO:MONDO:0019019,MeSH:D010013,MedGen:C0029434,OMIM:PS166200,Orphanet:666	610915	1253	rs72659351	RCV000001315|RCV000255762|RCV002276526	single nucleotide variant	Pathogenic	42757782	42757782	42757782	C	A	9	3	1	ENST00000296388.10	42767028-42766507;42762475-42762323;42759390-42759201;42758983-42758852;42757922-42757783;42755637-42755548;42755217-42755165;42754990-42754869;42752664-42752537;42752369-42752274;42750336-42750186;42748317-42748200;42747798-42747723;42747412-42747272;42746852-42746374	-	5/14	-	-	-	-	-	splice_donor_variant	splice_donor_variant	HIGH	44	1	6	1	0.01	0.00	0.98	1.00	NA	No	No	No
NM_022356.4(P3H1):c.1473+1G>T	1	-1	16293	64175	P3H1	HGNC:19316	ENSG00000117385	Osteogenesis imperfecta type 8	MONDO:MONDO:0012581,MedGen:C1970458,OMIM:610915	610915	1254	rs72659354	RCV000001316	single nucleotide variant	Pathogenic	42752536	42752536	42752536	C	A	1	1	1	ENST00000296388.10	42767028-42766507;42762475-42762323;42759390-42759201;42758983-42758852;42757922-42757783;42755637-42755548;42755217-42755165;42754990-42754869;42752664-42752537;42752369-42752274;42750336-42750186;42748317-42748200;42747798-42747723;42747412-42747272;42746852-42746374	-	9/14	-	-	-	-	-	splice_donor_variant	splice_donor_variant	HIGH	-35	1	-4	1	0.00	0.00	0.17	0.99	NA	No	No	No
[truncated: 71,611 more rows]
